# Supplementary material for: Modelling bluetongue risk in Kazakhstan
Source: Parasit Vectors. 2021 Sep 25;14:491. doi: 10.1186/s13071-021-04945-6 (PMC8465711; doi:10.1186/s13071-021-04945-6)
Supplement: Supplementary file 1 — Additional file 1:Dataset S1. Data on small ruminant and cattle population for each third level village district, together with the area and coordinates of the district. Climatic data for mean monthly temperature and rainfall is based on the data from the principal settlement in the rayon. [file 13071_2021_4945_MOESM1_ESM.xlsx]

## Sheet: Sheet1
									Mean Temperature of Each Month													Mean Monthly precipitation (mm)
	Village District	Small Ruminant Population	Cattle Population	Latitude	Longitude	Area of village district (km2)			Jan	Feb	March	April	May	June	July	August	Sept	Oct	Nov	Dec		Jan	Feb	March	April	May	June	July	August	Sept	Oct	Nov	Dec
	А.О. ЖИБЕК ЖОЛЫ	1710	1238	51.0815	71.7442	952.9			-16.5	-16.6	-9.4	3.9	12.7	18.4	20.6	17.8	12.5	3.2	-6.8	-13		17	13	13	22	35	34	52	32	23	30	21	19
	А.О.АРНАСАЙ	1375	646	51.0059	72.0683	132			-16.5	-16.6	-9.4	3.9	12.7	18.4	20.6	17.8	12.5	3.2	-6.8	-13		17	13	13	22	35	34	52	32	23	30	21	19
	А.О.ТУРГЕН	1054	1911	50.7609	72.3236	503			-16.5	-16.6	-9.4	3.9	12.7	18.4	20.6	17.8	12.5	3.2	-6.8	-13		17	13	13	22	35	34	52	32	23	30	21	19
	АКБУЛАКСКИЙ С.О.	1434	1077	50.8056	72.1167	437			-16.5	-16.6	-9.4	3.9	12.7	18.4	20.6	17.8	12.5	3.2	-6.8	-13		17	13	13	22	35	34	52	32	23	30	21	19
	АНАРСКИЙ С.О.	841	623	50.665	72.3882	152			-16.5	-16.6	-9.4	3.9	12.7	18.4	20.6	17.8	12.5	3.2	-6.8	-13		17	13	13	22	35	34	52	32	23	30	21	19
	АРШАЛЫНСКАЯ П.А.	1333	552	50.8339	72.1822	47			-16.5	-16.6	-9.4	3.9	12.7	18.4	20.6	17.8	12.5	3.2	-6.8	-13		17	13	13	22	35	34	52	32	23	30	21	19
	БЕРСУАТСКИЙ С.О.	2731	999	50.6636	72.1206	843			-16.5	-16.6	-9.4	3.9	12.7	18.4	20.6	17.8	12.5	3.2	-6.8	-13		17	13	13	22	35	34	52	32	23	30	21	19
	БУЛАКСАЙСКИЙ С.О.	4405	2390	51.2878	72.0937	463			-16.5	-16.6	-9.4	3.9	12.7	18.4	20.6	17.8	12.5	3.2	-6.8	-13		17	13	13	22	35	34	52	32	23	30	21	19
	ВОЛГОДОНОВСКИЙ С.О.	4996	1591	51.0331	71.9811	44.1			-16.5	-16.6	-9.4	3.9	12.7	18.4	20.6	17.8	12.5	3.2	-6.8	-13		17	13	13	22	35	34	52	32	23	30	21	19
	ИЖЕВСКИЙ С.О.	285	1272	50.8842	72.1492	282			-16.5	-16.6	-9.4	3.9	12.7	18.4	20.6	17.8	12.5	3.2	-6.8	-13		17	13	13	22	35	34	52	32	23	30	21	19
	КОНСТАНТИНОВСКИЙ С.О.	2820	2826	50.8522	72.6947	890			-16.5	-16.6	-9.4	3.9	12.7	18.4	20.6	17.8	12.5	3.2	-6.8	-13		17	13	13	22	35	34	52	32	23	30	21	19
	МИХАЙЛОВСКИЙ С.О.	1906	3176	51.0044	72.2725	693			-16.5	-16.6	-9.4	3.9	12.7	18.4	20.6	17.8	12.5	3.2	-6.8	-13		17	13	13	22	35	34	52	32	23	30	21	19
	САРАБИНСКИЙ С.О.	3658	1321	51.2044	72.1817	408			-16.5	-16.6	-9.4	3.9	12.7	18.4	20.6	17.8	12.5	3.2	-6.8	-13		17	13	13	22	35	34	52	32	23	30	21	19
	HАУМОВСКИЙ С.О.	1334	3157	52.1314	70.3539	2117			-16.2	-15.9	-8.7	3.4	12.2	18	19.7	16.6	11.3	2.4	-7.2	-12.7		13	11	9	19	30	41	67	45	25	25	16	14
	HОВОРЫБИНСКИЙ С.О.	3164	2037	51.8503	71.2484	4005			-16.2	-15.9	-8.7	3.4	12.2	18	19.7	16.6	11.3	2.4	-7.2	-12.7		13	11	9	19	30	41	67	45	25	25	16	14
	АККОЛЬСКАЯ Г.А.	2201	1076	51.9959	70.9529	497			-16.2	-15.9	-8.7	3.4	12.2	18	19.7	16.6	11.3	2.4	-7.2	-12.7		13	11	9	19	30	41	67	45	25	25	16	14
	ЕНБЕКСКИЙ С.О.	1002	2159	51.8738	70.9472	2232			-16.2	-15.9	-8.7	3.4	12.2	18	19.7	16.6	11.3	2.4	-7.2	-12.7		13	11	9	19	30	41	67	45	25	25	16	14
	ЖАЛГЫЗКАРАГАЙСКИЙ А.О.	2264	1765	52.2844	71.1939	248			-16.2	-15.9	-8.7	3.4	12.2	18	19.7	16.6	11.3	2.4	-7.2	-12.7		13	11	9	19	30	41	67	45	25	25	16	14
	ИВАНОВСКИЙ С.О.	3526	3895	52.0983	71.5289	228			-16.2	-15.9	-8.7	3.4	12.2	18	19.7	16.6	11.3	2.4	-7.2	-12.7		13	11	9	19	30	41	67	45	25	25	16	14
	КАРАСАЙСКИЙ А.О.	3380	2189	51.9007	71.9655	32			-16.2	-15.9	-8.7	3.4	12.2	18	19.7	16.6	11.3	2.4	-7.2	-12.7		13	11	9	19	30	41	67	45	25	25	16	14
	КЕНЕССКИЙ С.О.	4068	2183	52.0803	71.2639	18			-16.2	-15.9	-8.7	3.4	12.2	18	19.7	16.6	11.3	2.4	-7.2	-12.7		13	11	9	19	30	41	67	45	25	25	16	14
	УРЮПИНСКИЙ С.О.	2276	2315	51.9378	70.4172	23			-16.2	-15.9	-8.7	3.4	12.2	18	19.7	16.6	11.3	2.4	-7.2	-12.7		13	11	9	19	30	41	67	45	25	25	16	14
	HИКОЛАЕВСКИЙ С.О.	1825	2861	51.3233	70.1258	608			-17	-16.9	-10	3.3	12.2	18	20	17.2	11.6	2.5	-7.4	-13.5		17	12	12	20	33	34	57	37	24	27	18	17
	HОВОЧЕРКАССКИЙ С.О.	3260	3272	51.425	69.8831	135			-17	-16.9	-10	3.3	12.2	18	20	17.2	11.6	2.5	-7.4	-13.5		17	12	12	20	33	34	57	37	24	27	18	17
	АСТРАХАНСКИЙ С.О.	7628	3880	51.5294	69.8019	822			-17	-16.9	-10	3.3	12.2	18	20	17.2	11.6	2.5	-7.4	-13.5		17	12	12	20	33	34	57	37	24	27	18	17
	БЕСБИДАИКСКИЙ С.О.	680	744	51.2075	69.3383	32			-17	-16.9	-10	3.3	12.2	18	20	17.2	11.6	2.5	-7.4	-13.5		17	12	12	20	33	34	57	37	24	27	18	17
	ЕСИЛЬСКИЙ С.О.	1110	1073	51.4539	69.7742	856			-17	-16.9	-10	3.3	12.2	18	20	17.2	11.6	2.5	-7.4	-13.5		17	12	12	20	33	34	57	37	24	27	18	17
	ЖАЛТЫРСКИЙ С.О.	4401	1234	51.6285	69.8378	71			-17	-16.9	-10	3.3	12.2	18	20	17.2	11.6	2.5	-7.4	-13.5		17	12	12	20	33	34	57	37	24	27	18	17
	ЖАРСУАТСКИЙ С.О.	4848	1957	51.7587	69.7885	425			-17	-16.9	-10	3.3	12.2	18	20	17.2	11.6	2.5	-7.4	-13.5		17	12	12	20	33	34	57	37	24	27	18	17
	КОЛУТОНСКИЙ С.О.	3274	2025	51.7345	69.4036	945			-17	-16.9	-10	3.3	12.2	18	20	17.2	11.6	2.5	-7.4	-13.5		17	12	12	20	33	34	57	37	24	27	18	17
	КЫЗЫЛЖАРСКИЙ С.О.	2062	2313	51.8404	69.9175	746			-17	-16.9	-10	3.3	12.2	18	20	17.2	11.6	2.5	-7.4	-13.5		17	12	12	20	33	34	57	37	24	27	18	17
	ОСТРОГОРСКИЙ С.О.	2898	2973	51.9019	69.5905	564			-17	-16.9	-10	3.3	12.2	18	20	17.2	11.6	2.5	-7.4	-13.5		17	12	12	20	33	34	57	37	24	27	18	17
	ПЕРВОМАЙСКИЙ С.О.	1724	3078	51.2869	70.1306	76			-17	-16.9	-10	3.3	12.2	18	20	17.2	11.6	2.5	-7.4	-13.5		17	12	12	20	33	34	57	37	24	27	18	17
	С.А. КАМЕНКА	437	652	51.2529	70.3946	847			-17	-16.9	-10	3.3	12.2	18	20	17.2	11.6	2.5	-7.4	-13.5		17	12	12	20	33	34	57	37	24	27	18	17
	СТАРОКОЛУТОНСКИЙ С.О.	3939	3418	51.7668	69.4482	350			-17	-16.9	-10	3.3	12.2	18	20	17.2	11.6	2.5	-7.4	-13.5		17	12	12	20	33	34	57	37	24	27	18	17
	УЗУНКОЛЬСКИЙ С.О.	2349	1911	51.5008	69.3912	923			-17	-16.9	-10	3.3	12.2	18	20	17.2	11.6	2.5	-7.4	-13.5		17	12	12	20	33	34	57	37	24	27	18	17
	Г.АТБАСАР	3437	7663	51.8158	68.3583	68.7			-17.8	-17.4	-10.8	3.3	12.2	17.9	20.1	17.4	11.9	2.5	-7.6	-14.1		21	14	14	20	31	28	50	33	25	28	20	20
	МАКЕЕВСКИЙ С.О.	266	1139	52.1374	68.2944	664.68			-17.8	-17.4	-10.8	3.3	12.2	17.9	20.1	17.4	11.9	2.5	-7.6	-14.1		21	14	14	20	31	28	50	33	25	28	20	20
	МАРИНОВСКИЙ С.О.	5005	2477	51.7902	69.1649	766			-17.8	-17.4	-10.8	3.3	12.2	17.9	20.1	17.4	11.9	2.5	-7.6	-14.1		21	14	14	20	31	28	50	33	25	28	20	20
	ПОКРОВСКИЙ С.О.	1242	1280	51.9781	68.5369	596			-17.8	-17.4	-10.8	3.3	12.2	17.9	20.1	17.4	11.9	2.5	-7.6	-14.1		21	14	14	20	31	28	50	33	25	28	20	20
	ПОЛТАВСКИЙ С.О.	514	2190	52.0715	68.6038	687			-17.8	-17.4	-10.8	3.3	12.2	17.9	20.1	17.4	11.9	2.5	-7.6	-14.1		21	14	14	20	31	28	50	33	25	28	20	20
	С.А. БОРИСОВКА	1579	1211	51.8883	68.54	788			-17.8	-17.4	-10.8	3.3	12.2	17.9	20.1	17.4	11.9	2.5	-7.6	-14.1		21	14	14	20	31	28	50	33	25	28	20	20
	С.А. ЕСЕНГЕЛЬДЫ	3264	1077	50.9969	68.6993	107			-17.8	-17.4	-10.8	3.3	12.2	17.9	20.1	17.4	11.9	2.5	-7.6	-14.1		21	14	14	20	31	28	50	33	25	28	20	20
	С.А. НОВОСЕЛЬСКОЕ	2120	2116	52.0293	68.3504	966.96			-17.8	-17.4	-10.8	3.3	12.2	17.9	20.1	17.4	11.9	2.5	-7.6	-14.1		21	14	14	20	31	28	50	33	25	28	20	20
	С.А. СЕПЕ	5767	1754	51.2039	68.3118	175			-17.8	-17.4	-10.8	3.3	12.2	17.9	20.1	17.4	11.9	2.5	-7.6	-14.1		21	14	14	20	31	28	50	33	25	28	20	20
	С.А. СОЧИНСКОЕ	1463	2561	50.9979	68.1591	459			-17.8	-17.4	-10.8	3.3	12.2	17.9	20.1	17.4	11.9	2.5	-7.6	-14.1		21	14	14	20	31	28	50	33	25	28	20	20
	С.О. АКАНА КУРМАНОВА	2974	2207	51.6358	68.2431	893			-17.8	-17.4	-10.8	3.3	12.2	17.9	20.1	17.4	11.9	2.5	-7.6	-14.1		21	14	14	20	31	28	50	33	25	28	20	20
	С.О. БАСТАУ	2974	4255	51.7853	68.8403	1458			-17.8	-17.4	-10.8	3.3	12.2	17.9	20.1	17.4	11.9	2.5	-7.6	-14.1		21	14	14	20	31	28	50	33	25	28	20	20
	СЕРГЕЕВСКИЙ С.О.	4829	2690	51.66	68.1911	855.96			-17.8	-17.4	-10.8	3.3	12.2	17.9	20.1	17.4	11.9	2.5	-7.6	-14.1		21	14	14	20	31	28	50	33	25	28	20	20
	ТЕЛЬМАНСКИЙ С.О.	3457	2473	51.7367	68.5866	846.7			-17.8	-17.4	-10.8	3.3	12.2	17.9	20.1	17.4	11.9	2.5	-7.6	-14.1		21	14	14	20	31	28	50	33	25	28	20	20
	ШУНКЫРКОЛЬСКИЙ С.О.	612	1177	51.3686	68.2413	325			-17.8	-17.4	-10.8	3.3	12.2	17.9	20.1	17.4	11.9	2.5	-7.6	-14.1		21	14	14	20	31	28	50	33	25	28	20	20
	ЯРОСЛАВСКИЙ С.О.	1923	5264	51.6916	68.4308	978			-17.8	-17.4	-10.8	3.3	12.2	17.9	20.1	17.4	11.9	2.5	-7.6	-14.1		21	14	14	20	31	28	50	33	25	28	20	20
	HИКОЛЬСКИЙ С.О.	3193	1989	52.2547	70.5803	43.8			-17.2	-17.2	-10	2.7	11.4	17.4	19.3	16.3	10.9	1.8	-7.8	-13.6		16	12	11	21	35	40	65	43	26	28	19	16
	HОВОБРАТСКИЙ С.О.	348	3194	52.0442	69.5969	401.38			-17.2	-17.2	-10	2.7	11.4	17.4	19.3	16.3	10.9	1.8	-7.8	-13.6		16	12	11	21	35	40	65	43	26	28	19	16
	АЙНАКОЛЬСКИЙ С.О.	685	513	51.8676	69.6867	61.38			-17.2	-17.2	-10	2.7	11.4	17.4	19.3	16.3	10.9	1.8	-7.8	-13.6		16	12	11	21	35	40	65	43	26	28	19	16
	ВОЗНЕСЕНСКИЙ С.О.	1148	881	52.4003	70.2137	405			-17.2	-17.2	-10	2.7	11.4	17.4	19.3	16.3	10.9	1.8	-7.8	-13.6		16	12	11	21	35	40	65	43	26	28	19	16
	Г.МАКИНСК	4788	2109	52.6361	70.4163	716			-17.2	-17.2	-10	2.7	11.4	17.4	19.3	16.3	10.9	1.8	-7.8	-13.6		16	12	11	21	35	40	65	43	26	28	19	16
	ДАНИЛОВСКИЙ С.О.	2213	2404	52.3981	70.6459	926			-17.2	-17.2	-10	2.7	11.4	17.4	19.3	16.3	10.9	1.8	-7.8	-13.6		16	12	11	21	35	40	65	43	26	28	19	16
	ЕРГОЛЬСКИЙ С.О.	1534	2406	52.4019	70.0303	839			-17.2	-17.2	-10	2.7	11.4	17.4	19.3	16.3	10.9	1.8	-7.8	-13.6		16	12	11	21	35	40	65	43	26	28	19	16
	ЖУРАВЛЕВСКИЙ С.О.	1107	2640	51.9411	69.9497	639			-17.2	-17.2	-10	2.7	11.4	17.4	19.3	16.3	10.9	1.8	-7.8	-13.6		16	12	11	21	35	40	65	43	26	28	19	16
	КАПИТОНОВСКИЙ С.О.	843	3026	52.1781	70.1297	558.78			-17.2	-17.2	-10	2.7	11.4	17.4	19.3	16.3	10.9	1.8	-7.8	-13.6		16	12	11	21	35	40	65	43	26	28	19	16
	КАРАМЫШЕВСКИЙ С.О.	1918	1357	52.3427	69.8038	675.66			-17.2	-17.2	-10	2.7	11.4	17.4	19.3	16.3	10.9	1.8	-7.8	-13.6		16	12	11	21	35	40	65	43	26	28	19	16
	КАРАУЗЕКСКИЙ С.О.	2190	1523	52.589	70.2703	986			-17.2	-17.2	-10	2.7	11.4	17.4	19.3	16.3	10.9	1.8	-7.8	-13.6		16	12	11	21	35	40	65	43	26	28	19	16
	А.О. АТАМЕКЕН	3384	1787	52.7229	70.2514	397			-17.4	-17.1	-10.1	2.4	11.1	16.9	18.9	15.9	10.6	1.5	-8	-13.8		15	12	11	21	35	42	68	45	27	28	18	16
	ВЕДЕНОВСКИЙ С.О.	2526	1840	52.6105	69.4919	263			-17.4	-17.1	-10.1	2.4	11.1	16.9	18.9	15.9	10.6	1.5	-8	-13.8		15	12	11	21	35	42	68	45	27	28	18	16
	ЗЕЛЕНОБОРСКИЙ С.О.	3999	2746	53.103	70.3643	432			-17.4	-17.1	-10.1	2.4	11.1	16.9	18.9	15.9	10.6	1.5	-8	-13.8		15	12	11	21	35	42	68	45	27	28	18	16
	ЗЛАТОПОЛЬСКИЙ С.О.	3941	3255	52.8632	69.9493	518			-17.4	-17.1	-10.1	2.4	11.1	16.9	18.9	15.9	10.6	1.5	-8	-13.8		15	12	11	21	35	42	68	45	27	28	18	16
	КАТАРКОЛЬСКИЙ С.О.	853	945	52.946	70.4299	229			-17.4	-17.1	-10.1	2.4	11.1	16.9	18.9	15.9	10.6	1.5	-8	-13.8		15	12	11	21	35	42	68	45	27	28	18	16
	КЕНЕСАРИНСКИЙ С.О.	3940	4186	53.0922	69.8692	452			-17.4	-17.1	-10.1	2.4	11.1	16.9	18.9	15.9	10.6	1.5	-8	-13.8		15	12	11	21	35	42	68	45	27	28	18	16
	С.А. НАУРЫЗБАЙ БАТЫРА	2248	1299	53.2728	70.4925	476			-17.4	-17.1	-10.1	2.4	11.1	16.9	18.9	15.9	10.6	1.5	-8	-13.8		15	12	11	21	35	42	68	45	27	28	18	16
	УРУМКАЙСКИЙ С.О.	4805	2340	52.7032	69.9975	155			-17.4	-17.1	-10.1	2.4	11.1	16.9	18.9	15.9	10.6	1.5	-8	-13.8		15	12	11	21	35	42	68	45	27	28	18	16
	УСПЕНОЮРЬЕВСКИЙ С.О.	2768	2707	52.6544	69.8697	558			-17.4	-17.1	-10.1	2.4	11.1	16.9	18.9	15.9	10.6	1.5	-8	-13.8		15	12	11	21	35	42	68	45	27	28	18	16
	ЩУЧИНСКАЯ Г.А.	2964	2082	52.9421	70.2101	102			-17.4	-17.1	-10.1	2.4	11.1	16.9	18.9	15.9	10.6	1.5	-8	-13.8		15	12	11	21	35	42	68	45	27	28	18	16
	АБАЙСКИЙ С.О.	557	344	50.72	69.5198	362			-16.5	-16.6	-9.7	3.9	12.7	18.5	20.7	17.8	12.5	3.2	-6.8	-13.2		17	12	13	22	35	33	53	32	23	30	20	18
	АЛАКОЛЬСКИЙ С.О.	1966	1807	51.1077	69.7671	350			-16.5	-16.6	-9.7	3.9	12.7	18.5	20.7	17.8	12.5	3.2	-6.8	-13.2		17	12	13	22	35	33	53	32	23	30	20	18
	АРМАВИРСКИЙ С.О.	382	1423	50.959	69.4458	512			-16.5	-16.6	-9.7	3.9	12.7	18.5	20.7	17.8	12.5	3.2	-6.8	-13.2		17	12	13	22	35	33	53	32	23	30	20	18
	БУРЕВЕСТНИКСКИЙ С.О.	753	605	51.0209	69.8513	473			-16.5	-16.6	-9.7	3.9	12.7	18.5	20.7	17.8	12.5	3.2	-6.8	-13.2		17	12	13	22	35	33	53	32	23	30	20	18
	ЕГИНДЫКОЛЬСКИЙ С.О.	2280	1722	51.0539	69.4761	414			-16.5	-16.6	-9.7	3.9	12.7	18.5	20.7	17.8	12.5	3.2	-6.8	-13.2		17	12	13	22	35	33	53	32	23	30	20	18
	ЖАЛМАНКУЛАКСКИЙ С.О.	1938	1510	50.9366	69.0594	144			-16.5	-16.6	-9.7	3.9	12.7	18.5	20.7	17.8	12.5	3.2	-6.8	-13.2		17	12	13	22	35	33	53	32	23	30	20	18
	КОРЖИНКОЛЬСКИЙ С.О.	1158	680	51.1137	68.9667	492			-16.5	-16.6	-9.7	3.9	12.7	18.5	20.7	17.8	12.5	3.2	-6.8	-13.2		17	12	13	22	35	33	53	32	23	30	20	18
	С.А. БАУМАНСКОЕ	1002	1626	51.112	68.9142	898			-16.5	-16.6	-9.7	3.9	12.7	18.5	20.7	17.8	12.5	3.2	-6.8	-13.2		17	12	13	22	35	33	53	32	23	30	20	18
	УЗУНКОЛЬСКИЙ С.О.	2739	1262	50.9389	69.9156	462			-16.5	-16.6	-9.7	3.9	12.7	18.5	20.7	17.8	12.5	3.2	-6.8	-13.2		17	12	13	22	35	33	53	32	23	30	20	18
	HОВОМАРКОВСКИЙ С.О.	3866	2983	51.7191	72.2926	108			-16.8	-16.6	-9.5	3.6	12.3	18.1	20.2	17.2	11.7	2.6	-7.4	-13.5		17	14	13	21	36	38	53	37	25	30	22	19
	АКМЫРЗИНСКИЙ С.О.	4536	2402	51.6974	72.3346	822			-16.8	-16.6	-9.5	3.6	12.3	18.1	20.2	17.2	11.7	2.6	-7.4	-13.5		17	14	13	21	36	38	53	37	25	30	22	19
	БЕСТОГАЙСКИЙ С.О.	3163	2286	51.9766	72.6436	238			-16.8	-16.6	-9.5	3.6	12.3	18.1	20.2	17.2	11.7	2.6	-7.4	-13.5		17	14	13	21	36	38	53	37	25	30	22	19
	БОЗТАЛЬСКИЙ С.О.	5059	2013	51.5371	73.8102	801			-16.8	-16.6	-9.5	3.6	12.3	18.1	20.2	17.2	11.7	2.6	-7.4	-13.5		17	14	13	21	36	38	53	37	25	30	22	19
	Г.ЕРЕЙМЕНТАУ	5772	2717	51.6196	73.1026	283			-16.8	-16.6	-9.5	3.6	12.3	18.1	20.2	17.2	11.7	2.6	-7.4	-13.5		17	14	13	21	36	38	53	37	25	30	22	19
	ЕРКИНШИЛИКСКИЙ А.О.	11153	5788	51.4138	72.6335	195			-16.8	-16.6	-9.5	3.6	12.3	18.1	20.2	17.2	11.7	2.6	-7.4	-13.5		17	14	13	21	36	38	53	37	25	30	22	19
	КОЙТАССКИЙ С.О.	7997	4292	51.8009	73.7963	125			-16.8	-16.6	-9.5	3.6	12.3	18.1	20.2	17.2	11.7	2.6	-7.4	-13.5		17	14	13	21	36	38	53	37	25	30	22	19
	КУНШАЛГАНСКИЙ С.О.	1723	1833	51.1326	73.0877	89			-16.8	-16.6	-9.5	3.6	12.3	18.1	20.2	17.2	11.7	2.6	-7.4	-13.5		17	14	13	21	36	38	53	37	25	30	22	19
	С.А. АКСУАТ	3850	3016	51.2049	72.5946	129			-16.8	-16.6	-9.5	3.6	12.3	18.1	20.2	17.2	11.7	2.6	-7.4	-13.5		17	14	13	21	36	38	53	37	25	30	22	19
	С.О. ОЛЖАБАЙ БАТЫРА	6073	4550	51.3	72.7971	182			-16.8	-16.6	-9.5	3.6	12.3	18.1	20.2	17.2	11.7	2.6	-7.4	-13.5		17	14	13	21	36	38	53	37	25	30	22	19
	СЕЛЕТИНСКИЙ С.О.	1747	1603	52.1624	72.737	226			-16.8	-16.6	-9.5	3.6	12.3	18.1	20.2	17.2	11.7	2.6	-7.4	-13.5		17	14	13	21	36	38	53	37	25	30	22	19
	ТАЙБАЙСКИЙ А.О.	5233	3249	51.5472	72.9735	292			-16.8	-16.6	-9.5	3.6	12.3	18.1	20.2	17.2	11.7	2.6	-7.4	-13.5		17	14	13	21	36	38	53	37	25	30	22	19
	ТУРГАЙСКИЙ С.О.	7331	3651	51.7631	72.7438	252			-16.8	-16.6	-9.5	3.6	12.3	18.1	20.2	17.2	11.7	2.6	-7.4	-13.5		17	14	13	21	36	38	53	37	25	30	22	19
	УЛЕНТИНСКИЙ С.О.	5531	3954	51.6385	73.7363	214			-16.8	-16.6	-9.5	3.6	12.3	18.1	20.2	17.2	11.7	2.6	-7.4	-13.5		17	14	13	21	36	38	53	37	25	30	22	19
	АКСАЙСКИЙ С.О.	1190	1984	51.9222	66.3765	392			-15.1	-14.5	-7.2	6	14.4	19.8	21.9	19.2	13.3	4.2	-5.2	-11.5		18	12	13	20	25	30	42	30	23	27	21	20
	БУЗУЛУКСКИЙ С.О.	1380	444	51.9005	66.2184	19			-15.1	-14.5	-7.2	6	14.4	19.8	21.9	19.2	13.3	4.2	-5.2	-11.5		18	12	13	20	25	30	42	30	23	27	21	20
	Г.ЕСИЛЬ	3414	1483	51.958	66.4062	539			-15.1	-14.5	-7.2	6	14.4	19.8	21.9	19.2	13.3	4.2	-5.2	-11.5		18	12	13	20	25	30	42	30	23	27	21	20
	ДВУРЕЧНЫЙ С.О.	979	889	51.62	66.4225	156			-15.1	-14.5	-7.2	6	14.4	19.8	21.9	19.2	13.3	4.2	-5.2	-11.5		18	12	13	20	25	30	42	30	23	27	21	20
	ЖАНЫСПАЙСКИЙ С.О.	485	507	52.0772	66.0703	223			-15.1	-14.5	-7.2	6	14.4	19.8	21.9	19.2	13.3	4.2	-5.2	-11.5		18	12	13	20	25	30	42	30	23	27	21	20
	ЗАРЕЧЕНСКИЙ С.О.	690	2532	52.2302	66.3492	689			-15.1	-14.5	-7.2	6	14.4	19.8	21.9	19.2	13.3	4.2	-5.2	-11.5		18	12	13	20	25	30	42	30	23	27	21	20
	КАРАКОЛЬСКИЙ С.О.	1614	989	51.7492	65.9524	356			-15.1	-14.5	-7.2	6	14.4	19.8	21.9	19.2	13.3	4.2	-5.2	-11.5		18	12	13	20	25	30	42	30	23	27	21	20
	КРАСИВИНСКИЙ С.О.	2549	899	51.8894	66.7765	592			-15.1	-14.5	-7.2	6	14.4	19.8	21.9	19.2	13.3	4.2	-5.2	-11.5		18	12	13	20	25	30	42	30	23	27	21	20
	КРАСНОГОРСКАЯ П.А.	2520	4482	52.2444	66.504	783			-15.1	-14.5	-7.2	6	14.4	19.8	21.9	19.2	13.3	4.2	-5.2	-11.5		18	12	13	20	25	30	42	30	23	27	21	20
	КУРСКИЙ С.О.	922	832	51.7397	66.3253	509			-15.1	-14.5	-7.2	6	14.4	19.8	21.9	19.2	13.3	4.2	-5.2	-11.5		18	12	13	20	25	30	42	30	23	27	21	20
	МОСКОВСКИЙ С.О.	934	382	52.0187	66.0083	198			-15.1	-14.5	-7.2	6	14.4	19.8	21.9	19.2	13.3	4.2	-5.2	-11.5		18	12	13	20	25	30	42	30	23	27	21	20
	ОРЛОВСКИЙ С.О.	745	496	51.6411	66.7685	313			-15.1	-14.5	-7.2	6	14.4	19.8	21.9	19.2	13.3	4.2	-5.2	-11.5		18	12	13	20	25	30	42	30	23	27	21	20
	РАЗДОЛЬНЕНСКИЙ С.О.	503	580	52.1085	66.8131	256			-15.1	-14.5	-7.2	6	14.4	19.8	21.9	19.2	13.3	4.2	-5.2	-11.5		18	12	13	20	25	30	42	30	23	27	21	20
	С.А. ЗНАМЕНКА	1507	587	52.1311	66.2116	522			-15.1	-14.5	-7.2	6	14.4	19.8	21.9	19.2	13.3	4.2	-5.2	-11.5		18	12	13	20	25	30	42	30	23	27	21	20
	СВОБОДНЕНСКИЙ С.О.	550	941	51.9923	66.5677	456			-15.1	-14.5	-7.2	6	14.4	19.8	21.9	19.2	13.3	4.2	-5.2	-11.5		18	12	13	20	25	30	42	30	23	27	21	20
	ЮБИЛЕЙНЫЙ С.О.	1291	1846	51.6495	65.791	1170			-15.1	-14.5	-7.2	6	14.4	19.8	21.9	19.2	13.3	4.2	-5.2	-11.5		18	12	13	20	25	30	42	30	23	27	21	20
	ЯРОСЛАВСКИЙ С.О.	689	388	52.0035	66.8867	258			-15.1	-14.5	-7.2	6	14.4	19.8	21.9	19.2	13.3	4.2	-5.2	-11.5		18	12	13	20	25	30	42	30	23	27	21	20
	HОВОКИЕНСКИЙ С.О.	208	2611	52.1019	67.4651	481			-16.5	-16	-9	4.6	13.2	18.8	21	18.2	12.7	3.3	-6.4	-12.9		20	13	13	20	28	27	44	30	23	27	20	20
	БЕЛАГАШСКИЙ С.О.	537	2103	51.8445	67.3692	618			-16.5	-16	-9	4.6	13.2	18.8	21	18.2	12.7	3.3	-6.4	-12.9		20	13	13	20	28	27	44	30	23	27	20	20
	БЕЛОВОДСКИЙ С.О.	1780	613	51.8114	67.9183	583			-16.5	-16	-9	4.6	13.2	18.8	21	18.2	12.7	3.3	-6.4	-12.9		20	13	13	20	28	27	44	30	23	27	20	20
	ЖАКСЫНСКИЙ С.О.	2291	857	51.9085	67.3162	645			-16.5	-16	-9	4.6	13.2	18.8	21	18.2	12.7	3.3	-6.4	-12.9		20	13	13	20	28	27	44	30	23	27	20	20
	ЖАНАКИИМИНСКИЙ С.О.	5773	5423	51.5964	67.5807	1077			-16.5	-16	-9	4.6	13.2	18.8	21	18.2	12.7	3.3	-6.4	-12.9		20	13	13	20	28	27	44	30	23	27	20	20
	ЗАПОРОЖСКИЙ С.О.	3210	2768	51.6115	67.4277	569			-16.5	-16	-9	4.6	13.2	18.8	21	18.2	12.7	3.3	-6.4	-12.9		20	13	13	20	28	27	44	30	23	27	20	20
	ИШИМСКИЙ С.О.	5578	2505	51.3919	67.1277	602			-16.5	-16	-9	4.6	13.2	18.8	21	18.2	12.7	3.3	-6.4	-12.9		20	13	13	20	28	27	44	30	23	27	20	20
	КАЙРАКТИНСКИЙ С.О.	353	374	51.8766	67.8098	524			-16.5	-16	-9	4.6	13.2	18.8	21	18.2	12.7	3.3	-6.4	-12.9		20	13	13	20	28	27	44	30	23	27	20	20
	КАЛИНИНСКИЙ С.О.	2081	1196	52.2488	67.5685	785			-16.5	-16	-9	4.6	13.2	18.8	21	18.2	12.7	3.3	-6.4	-12.9		20	13	13	20	28	27	44	30	23	27	20	20
	КИЕВСКИЙ С.О.	184	463	52.0487	67.6755	269.2			-16.5	-16	-9	4.6	13.2	18.8	21	18.2	12.7	3.3	-6.4	-12.9		20	13	13	20	28	27	44	30	23	27	20	20
	КЫЗЫЛСАЙСКИЙ С.О.	1191	1784	51.9854	67.2688	896			-16.5	-16	-9	4.6	13.2	18.8	21	18.2	12.7	3.3	-6.4	-12.9		20	13	13	20	28	27	44	30	23	27	20	20
	ПОДГОРНЕНСКИЙ С.О.	443	2650	51.8178	67.4198	1114			-16.5	-16	-9	4.6	13.2	18.8	21	18.2	12.7	3.3	-6.4	-12.9		20	13	13	20	28	27	44	30	23	27	20	20
	ТАРАСОВСКИЙ С.О.	995	645	51.9449	67.701	622			-16.5	-16	-9	4.6	13.2	18.8	21	18.2	12.7	3.3	-6.4	-12.9		20	13	13	20	28	27	44	30	23	27	20	20
	ТЕРСАКАНСКИЙ С.О.	1797	1842	51.2683	67.2164	713			-16.5	-16	-9	4.6	13.2	18.8	21	18.2	12.7	3.3	-6.4	-12.9		20	13	13	20	28	27	44	30	23	27	20	20
	ЧАПАЕВСКИЙ С.О.	375	115	51.7868	67.0476	201.8			-16.5	-16	-9	4.6	13.2	18.8	21	18.2	12.7	3.3	-6.4	-12.9		20	13	13	20	28	27	44	30	23	27	20	20
	HАХИМОВСКИЙ С.О.	2133	1180	51.1162	66.6727	938			-14.6	-14	-6.7	6.2	14.6	19.9	22.2	19.5	13.7	4.4	-4.8	-10.9		19	13	13	20	24	24	35	25	20	26	20	20
	ВАЛИХАНОВСКИЙ С.О.	735	394	50.9235	66.4678	404			-14.6	-14	-6.7	6.2	14.6	19.9	22.2	19.5	13.7	4.4	-4.8	-10.9		19	13	13	20	24	24	35	25	20	26	20	20
	Г.ДЕРЖАВИНСК	2983	818	51.0987	66.3147	637			-14.6	-14	-6.7	6.2	14.6	19.9	22.2	19.5	13.7	4.4	-4.8	-10.9		19	13	13	20	24	24	35	25	20	26	20	20
	ЖАНАДАЛИНСКИЙ С.О.	1851	988	50.7328	66.6119	26			-14.6	-14	-6.7	6.2	14.6	19.9	22.2	19.5	13.7	4.4	-4.8	-10.9		19	13	13	20	24	24	35	25	20	26	20	20
	КОСТЫЧЕВСКИЙ С.О.	993	881	51.2844	66.0442	1442			-14.6	-14	-6.7	6.2	14.6	19.9	22.2	19.5	13.7	4.4	-4.8	-10.9		19	13	13	20	24	24	35	25	20	26	20	20
	ОТРАДНЫЙ С.О.	1526	1045	51.3736	66.4857	393			-14.6	-14	-6.7	6.2	14.6	19.9	22.2	19.5	13.7	4.4	-4.8	-10.9		19	13	13	20	24	24	35	25	20	26	20	20
	С.А. БИРСУАТ	476	123	50.7877	66.9161	1153			-14.6	-14	-6.7	6.2	14.6	19.9	22.2	19.5	13.7	4.4	-4.8	-10.9		19	13	13	20	24	24	35	25	20	26	20	20
	С.А. ГАСТЕЛЛО	1287	596	51.1506	66.3298	569			-14.6	-14	-6.7	6.2	14.6	19.9	22.2	19.5	13.7	4.4	-4.8	-10.9		19	13	13	20	24	24	35	25	20	26	20	20
	С.А. ДАЛАБАЙ	845	496	51.2108	66.7636	376			-14.6	-14	-6.7	6.2	14.6	19.9	22.2	19.5	13.7	4.4	-4.8	-10.9		19	13	13	20	24	24	35	25	20	26	20	20
	С.А. КУМСУАТ	1290	1277	51.1992	67.0448	1143			-14.6	-14	-6.7	6.2	14.6	19.9	22.2	19.5	13.7	4.4	-4.8	-10.9		19	13	13	20	24	24	35	25	20	26	20	20
	С.А. ЛЬВОВСКОЕ	851	509	51.0375	66.4889	478			-14.6	-14	-6.7	6.2	14.6	19.9	22.2	19.5	13.7	4.4	-4.8	-10.9		19	13	13	20	24	24	35	25	20	26	20	20
	С.А. ПРИГОРОДНОЕ	908	627	51.0596	66.3209	698			-14.6	-14	-6.7	6.2	14.6	19.9	22.2	19.5	13.7	4.4	-4.8	-10.9		19	13	13	20	24	24	35	25	20	26	20	20
	С.А. ПЯТИГОРСКОЕ	835	276	51.4635	66.3941	457			-14.6	-14	-6.7	6.2	14.6	19.9	22.2	19.5	13.7	4.4	-4.8	-10.9		19	13	13	20	24	24	35	25	20	26	20	20
	С.А. ТАСОТКЕЛЬ	1512	939	51.3609	66.5649	599			-14.6	-14	-6.7	6.2	14.6	19.9	22.2	19.5	13.7	4.4	-4.8	-10.9		19	13	13	20	24	24	35	25	20	26	20	20
	С.А. ТАССУАТ	1528	557	51.1416	66.6651	129			-14.6	-14	-6.7	6.2	14.6	19.9	22.2	19.5	13.7	4.4	-4.8	-10.9		19	13	13	20	24	24	35	25	20	26	20	20
	С.А. УШКАРАСУ	1434	777	51.6239	66.4759	428			-14.6	-14	-6.7	6.2	14.6	19.9	22.2	19.5	13.7	4.4	-4.8	-10.9		19	13	13	20	24	24	35	25	20	26	20	20
	С.А. ШОЙЫНДЫКОЛЬ	1477	266	50.4898	67.3076	458			-14.6	-14	-6.7	6.2	14.6	19.9	22.2	19.5	13.7	4.4	-4.8	-10.9		19	13	13	20	24	24	35	25	20	26	20	20
	А.О.МАЛИКА ГАБДУЛЛИНА	3181	5715	52.901	69.5006	698			-17.1	-17.2	-10.2	3	11.9	17.7	19.7	16.8	11.4	2.3	-7.6	-13.6		16	13	12	22	35	37	60	38	25	29	20	18
	АККОЛЬСКИЙ С.О.	4473	2516	53.2961	69.597	548			-17.1	-17.2	-10.2	3	11.9	17.7	19.7	16.8	11.4	2.3	-7.6	-13.6		16	13	12	22	35	37	60	38	25	29	20	18
	АЛЕКСЕЕВСКАЯ П.А.	1404	345	53.5097	69.5202	355			-17.1	-17.2	-10.2	3	11.9	17.7	19.7	16.8	11.4	2.3	-7.6	-13.6		16	13	12	22	35	37	60	38	25	29	20	18
	БАЙТЕРЕКСКИЙ С.О.	2231	1754	52.9075	68.9492	355			-17.1	-17.2	-10.2	3	11.9	17.7	19.7	16.8	11.4	2.3	-7.6	-13.6		16	13	12	22	35	37	60	38	25	29	20	18
	БУЛАКСКИЙ С.О.	6315	2607	53.3587	68.9544	587			-17.1	-17.2	-10.2	3	11.9	17.7	19.7	16.8	11.4	2.3	-7.6	-13.6		16	13	12	22	35	37	60	38	25	29	20	18
	ВИКТОРОВСКИЙ С.О.	2752	1625	52.7539	69.1127	357			-17.1	-17.2	-10.2	3	11.9	17.7	19.7	16.8	11.4	2.3	-7.6	-13.6		16	13	12	22	35	37	60	38	25	29	20	18
	ЗЕРЕНДИНСКИЙ С.О.	4731	1520	52.9069	69.1504	285			-17.1	-17.2	-10.2	3	11.9	17.7	19.7	16.8	11.4	2.3	-7.6	-13.6		16	13	12	22	35	37	60	38	25	29	20	18
	ИСАКОВСКИЙ С.О.	1931	842	52.6052	69.3354	123			-17.1	-17.2	-10.2	3	11.9	17.7	19.7	16.8	11.4	2.3	-7.6	-13.6		16	13	12	22	35	37	60	38	25	29	20	18
	КОНЫСБАЙСКИЙ С.О.	2695	1402	53.4101	69.2876	347			-17.1	-17.2	-10.2	3	11.9	17.7	19.7	16.8	11.4	2.3	-7.6	-13.6		16	13	12	22	35	37	60	38	25	29	20	18
	КУСЕПСКИЙ С.О.	4170	2044	53.5714	69.5909	507			-17.1	-17.2	-10.2	3	11.9	17.7	19.7	16.8	11.4	2.3	-7.6	-13.6		16	13	12	22	35	37	60	38	25	29	20	18
	КЫЗЫЛЕГИССКИЙ С.О.	2826	1062	52.7715	69.3665	258			-17.1	-17.2	-10.2	3	11.9	17.7	19.7	16.8	11.4	2.3	-7.6	-13.6		16	13	12	22	35	37	60	38	25	29	20	18
	КЫЗЫЛСАЯНСКИЙ С.О.	2512	1113	53.5482	68.8498	258			-17.1	-17.2	-10.2	3	11.9	17.7	19.7	16.8	11.4	2.3	-7.6	-13.6		16	13	12	22	35	37	60	38	25	29	20	18
	ОРТАКСКИЙ С.О.	2292	1573	53.4928	69.9432	654			-17.1	-17.2	-10.2	3	11.9	17.7	19.7	16.8	11.4	2.3	-7.6	-13.6		16	13	12	22	35	37	60	38	25	29	20	18
	ПРИРЕЧЕНСКИЙ С.О.	1031	2118	53.1426	69.0558	178			-17.1	-17.2	-10.2	3	11.9	17.7	19.7	16.8	11.4	2.3	-7.6	-13.6		16	13	12	22	35	37	60	38	25	29	20	18
	С.А.АЙДАБОЛ	684	1475	52.6913	68.9871	145			-17.1	-17.2	-10.2	3	11.9	17.7	19.7	16.8	11.4	2.3	-7.6	-13.6		16	13	12	22	35	37	60	38	25	29	20	18
	С.О.ИМ.КОНАЙ-БИЯ	4439	1503	52.9247	69.6032	256			-17.1	-17.2	-10.2	3	11.9	17.7	19.7	16.8	11.4	2.3	-7.6	-13.6		16	13	12	22	35	37	60	38	25	29	20	18
	С.О.ИМ.САКЕНА СЕЙФУЛЛИНА	3685	3000	53.5341	69.0255	400			-17.1	-17.2	-10.2	3	11.9	17.7	19.7	16.8	11.4	2.3	-7.6	-13.6		16	13	12	22	35	37	60	38	25	29	20	18
	САДОВЫЙ С.О.	2861	934	53.27	69.2495	369			-17.1	-17.2	-10.2	3	11.9	17.7	19.7	16.8	11.4	2.3	-7.6	-13.6		16	13	12	22	35	37	60	38	25	29	20	18
	САРЫОЗЕКСКИЙ С.О.	2692	2463	53.315	68.6489	247			-17.1	-17.2	-10.2	3	11.9	17.7	19.7	16.8	11.4	2.3	-7.6	-13.6		16	13	12	22	35	37	60	38	25	29	20	18
	СИМФЕРОПОЛЬСКИЙ С.О.	2798	1660	53.3418	69.0302	159			-17.1	-17.2	-10.2	3	11.9	17.7	19.7	16.8	11.4	2.3	-7.6	-13.6		16	13	12	22	35	37	60	38	25	29	20	18
	ТРОИЦКИЙ С.О.	4324	2712	53.0117	68.8975	258			-17.1	-17.2	-10.2	3	11.9	17.7	19.7	16.8	11.4	2.3	-7.6	-13.6		16	13	12	22	35	37	60	38	25	29	20	18
	ЧАГЛИНСКИЙ С.О.	8052	4334	53.3814	69.4393	456			-17.1	-17.2	-10.2	3	11.9	17.7	19.7	16.8	11.4	2.3	-7.6	-13.6		16	13	12	22	35	37	60	38	25	29	20	18
	КОКШЕТАУ Г.А.	2936	1759	53.2846	69.3775	400			-16.1	-15.7	-8.7	3.4	12	17.9	19.7	16.7	11.3	2.3	-7	-12.3		13	11	9	19	31	41	69	45	25	24	15	13
	КРАСНОЯРСКИЙ С.О.	6909	1409	53.3266	69.2574	160			-16.1	-15.7	-8.7	3.4	12	17.9	19.7	16.7	11.3	2.3	-7	-12.3		13	11	9	19	31	41	69	45	25	24	15	13
	СТАНЦИОННАЯ П.А.	967	179	53.356	69.4957	240			-16.1	-15.7	-8.7	3.4	12	17.9	19.7	16.7	11.3	2.3	-7	-12.3		13	11	9	19	31	41	69	45	25	24	15	13
	АМАНГЕЛЬДИНСКИЙ С.О.	2595	1542	50.6964	69.7979	137			-13.7	-13	-5.9	6.9	15.3	20.5	22.8	20.2	14	4.9	-4.2	-10.2		19	12	13	20	23	25	35	26	21	26	20	20
	АРЫКТИНСКИЙ С.О.	2344	2659	50.6371	70.5633	76			-13.7	-13	-5.9	6.9	15.3	20.5	22.8	20.2	14	4.9	-4.2	-10.2		19	12	13	20	23	25	35	26	21	26	20	20
	КАРАШАЛГИНСКИЙ С.О.	3750	2215	50.6526	70.3306	73			-13.7	-13	-5.9	6.9	15.3	20.5	22.8	20.2	14	4.9	-4.2	-10.2		19	12	13	20	23	25	35	26	21	26	20	20
	КЕНБИДАИКСКИЙ С.О.	2171	1254	50.7397	70.6096	64			-13.7	-13	-5.9	6.9	15.3	20.5	22.8	20.2	14	4.9	-4.2	-10.2		19	12	13	20	23	25	35	26	21	26	20	20
	КОММУНАРСКИЙ С.О.	981	736	50.7315	69.9878	55			-13.7	-13	-5.9	6.9	15.3	20.5	22.8	20.2	14	4.9	-4.2	-10.2		19	12	13	20	23	25	35	26	21	26	20	20
	КОРГАЛЖЫНСКИЙ С.О.	10775	7230	50.5883	70.0241	144			-13.7	-13	-5.9	6.9	15.3	20.5	22.8	20.2	14	4.9	-4.2	-10.2		19	12	13	20	23	25	35	26	21	26	20	20
	КЫЗЫЛСАЙСКИЙ С.О.	2213	1688	50.367	69.8018	94			-13.7	-13	-5.9	6.9	15.3	20.5	22.8	20.2	14	4.9	-4.2	-10.2		19	12	13	20	23	25	35	26	21	26	20	20
	САБУНДИНСКИЙ С.О.	3885	1860	50.8794	70.5533	587			-13.7	-13	-5.9	6.9	15.3	20.5	22.8	20.2	14	4.9	-4.2	-10.2		19	12	13	20	23	25	35	26	21	26	20	20
	АКСУСКИЙ С.О.	1348	930	52.5169	72.3154	968			-16.9	-16.9	-9.6	3.3	12	17.8	20	16.9	11.6	2.4	-7.5	-13.5		17	13	13	21	35	39	59	40	26	30	21	18
	АНГАЛБАТЫРСКИЙ С.О.	2638	1575	53.2284	70.9022	1025			-16.9	-16.9	-9.6	3.3	12	17.8	20	16.9	11.6	2.4	-7.5	-13.5		17	13	13	21	35	39	59	40	26	30	21	18
	БАЙМЫРЗИНСКИЙ С.О.	869	1032	52.4712	70.7497	365			-16.9	-16.9	-9.6	3.3	12	17.8	20	16.9	11.6	2.4	-7.5	-13.5		17	13	13	21	35	39	59	40	26	30	21	18
	БИРСУАТСКИЙ С.О.	2366	1464	52.7046	70.9699	1236			-16.9	-16.9	-9.6	3.3	12	17.8	20	16.9	11.6	2.4	-7.5	-13.5		17	13	13	21	35	39	59	40	26	30	21	18
	ВАЛИХАНОВСКИЙ С.О.	3730	1435	52.7876	71.8367	852			-16.9	-16.9	-9.6	3.3	12	17.8	20	16.9	11.6	2.4	-7.5	-13.5		17	13	13	21	35	39	59	40	26	30	21	18
	ДОНСКОЙ С.О.	5603	2400	53.1384	70.7305	615			-16.9	-16.9	-9.6	3.3	12	17.8	20	16.9	11.6	2.4	-7.5	-13.5		17	13	13	21	35	39	59	40	26	30	21	18
	ЕНБЕКШИЛЬДЕРСКИЙ С.О.	3813	2148	52.765	71.5066	845			-16.9	-16.9	-9.6	3.3	12	17.8	20	16.9	11.6	2.4	-7.5	-13.5		17	13	13	21	35	39	59	40	26	30	21	18
	ЗАУРАЛЬСКИЙ С.О.	2495	1711	52.5459	70.7767	352			-16.9	-16.9	-9.6	3.3	12	17.8	20	16.9	11.6	2.4	-7.5	-13.5		17	13	13	21	35	39	59	40	26	30	21	18
	МАКИНСКИЙ С.О.	4605	4397	52.5694	70.6017	267			-16.9	-16.9	-9.6	3.3	12	17.8	20	16.9	11.6	2.4	-7.5	-13.5		17	13	13	21	35	39	59	40	26	30	21	18
	С.А. ЗАОЗЕРНОЕ	95	157	53.1087	71.1575	456			-16.9	-16.9	-9.6	3.3	12	17.8	20	16.9	11.6	2.4	-7.5	-13.5		17	13	13	21	35	39	59	40	26	30	21	18
	С.А. КЕНАЩИ	902	621	52.9105	71.0747	369			-16.9	-16.9	-9.6	3.3	12	17.8	20	16.9	11.6	2.4	-7.5	-13.5		17	13	13	21	35	39	59	40	26	30	21	18
	С.А. КРАСНОФЛОТСКОЕ	1097	962	53.1561	71.4885	879			-16.9	-16.9	-9.6	3.3	12	17.8	20	16.9	11.6	2.4	-7.5	-13.5		17	13	13	21	35	39	59	40	26	30	21	18
	С.А. МАМАЙ	1124	8518	52.596	71.2045	1058			-16.9	-16.9	-9.6	3.3	12	17.8	20	16.9	11.6	2.4	-7.5	-13.5		17	13	13	21	35	39	59	40	26	30	21	18
	СТЕПНЯКСКАЯ Г.А.	1575	1260	52.832	70.7834	44			-16.9	-16.9	-9.6	3.3	12	17.8	20	16.9	11.6	2.4	-7.5	-13.5		17	13	13	21	35	39	59	40	26	30	21	18
	УЛЬГИНСКИЙ С.О.	3001	3795	52.8919	70.7119	789			-16.9	-16.9	-9.6	3.3	12	17.8	20	16.9	11.6	2.4	-7.5	-13.5		17	13	13	21	35	39	59	40	26	30	21	18
	HОВОНИКОЛЬСКИЙ С.О.	1294	912	52.7313	68.7375	425			-17.6	-17.4	-10.6	2.6	11.6	17.2	19.2	16.5	11	1.8	-7.9	-14.1		17	13	12	20	33	36	61	40	26	27	19	17
	БАЛКАШИНСКИЙ С.О.	702	1183	52.5206	68.7534	368			-17.6	-17.4	-10.6	2.6	11.6	17.2	19.2	16.5	11	1.8	-7.9	-14.1		17	13	12	20	33	36	61	40	26	27	19	17
	БАРАКПАЙСКИЙ С.О.	1079	1267	52.2422	67.94	984			-17.6	-17.4	-10.6	2.6	11.6	17.2	19.2	16.5	11	1.8	-7.9	-14.1		17	13	12	20	33	36	61	40	26	27	19	17
	БЕЛГОРОДСКИЙ С.О.	820	861	52.4809	69.1718	687			-17.6	-17.4	-10.6	2.6	11.6	17.2	19.2	16.5	11	1.8	-7.9	-14.1		17	13	12	20	33	36	61	40	26	27	19	17
	ВАСИЛЬЕВСКИЙ С.О.	888	716	52.27	69.2667	247			-17.6	-17.4	-10.6	2.6	11.6	17.2	19.2	16.5	11	1.8	-7.9	-14.1		17	13	12	20	33	36	61	40	26	27	19	17
	ВЕСЕЛОВСКИЙ С.О.	1946	1653	52.3478	68.323	478			-17.6	-17.4	-10.6	2.6	11.6	17.2	19.2	16.5	11	1.8	-7.9	-14.1		17	13	12	20	33	36	61	40	26	27	19	17
	ЖАМБЫЛСКИЙ С.О.	1734	1503	52.5788	68.2043	479			-17.6	-17.4	-10.6	2.6	11.6	17.2	19.2	16.5	11	1.8	-7.9	-14.1		17	13	12	20	33	36	61	40	26	27	19	17
	КАМЕНСКИЙ С.О.	874	1238	52.3683	69.0522	266			-17.6	-17.4	-10.6	2.6	11.6	17.2	19.2	16.5	11	1.8	-7.9	-14.1		17	13	12	20	33	36	61	40	26	27	19	17
	ЛЕСНОЙ С.О.	714	4316	52.5751	68.6067	587			-17.6	-17.4	-10.6	2.6	11.6	17.2	19.2	16.5	11	1.8	-7.9	-14.1		17	13	12	20	33	36	61	40	26	27	19	17
	МАДЕНИЕТСКИЙ А.О.	768	363	52.0999	68.9903	129			-17.6	-17.4	-10.6	2.6	11.6	17.2	19.2	16.5	11	1.8	-7.9	-14.1		17	13	12	20	33	36	61	40	26	27	19	17
	МАКСИМОВСКИЙ С.О.	2188	2931	52.3958	68.6299	653			-17.6	-17.4	-10.6	2.6	11.6	17.2	19.2	16.5	11	1.8	-7.9	-14.1		17	13	12	20	33	36	61	40	26	27	19	17
	САНДЫКТАУСКИЙ С.О.	1238	2309	52.6079	68.8419	487			-17.6	-17.4	-10.6	2.6	11.6	17.2	19.2	16.5	11	1.8	-7.9	-14.1		17	13	12	20	33	36	61	40	26	27	19	17
	ШИРОКОВСКИЙ С.О.	758	1412	52.2508	68.9544	258			-17.6	-17.4	-10.6	2.6	11.6	17.2	19.2	16.5	11	1.8	-7.9	-14.1		17	13	12	20	33	36	61	40	26	27	19	17
	АКСУСКАЯ П.А.	2269	1705	52.4399	71.935	95			-16.9	-16.9	-9.6	3.3	12	17.8	20	16.9	11.6	2.4	-7.5	-13.5		17	13	13	21	35	39	59	40	26	30	21	18
	БЕСТОБИНСКАЯ П.А.	3061	3423	52.4998	73.0993	623			-16.9	-16.9	-9.6	3.3	12	17.8	20	16.9	11.6	2.4	-7.5	-13.5		17	13	13	21	35	39	59	40	26	30	21	18
	БОГЕМБАЙСКИЙ С.О.	3870	2087	52.4427	72.3206	123			-16.9	-16.9	-9.6	3.3	12	17.8	20	16.9	11.6	2.4	-7.5	-13.5		17	13	13	21	35	39	59	40	26	30	21	18
	ЗАВОДСКАЯ П.А.	609	399	52.4684	72.0145	1.3			-16.9	-16.9	-9.6	3.3	12	17.8	20	16.9	11.6	2.4	-7.5	-13.5		17	13	13	21	35	39	59	40	26	30	21	18
	ИЗОБИЛЬНЕНСКИЙ С.О.	1486	1113	52.4889	73.3038	74			-16.9	-16.9	-9.6	3.3	12	17.8	20	16.9	11.6	2.4	-7.5	-13.5		17	13	13	21	35	39	59	40	26	30	21	18
	КАРАБУЛАКСКАЯ С.А.	3379	1923	52.3074	71.813	931.9			-16.9	-16.9	-9.6	3.3	12	17.8	20	16.9	11.6	2.4	-7.5	-13.5		17	13	13	21	35	39	59	40	26	30	21	18
	ЧЕРНЯКОВСКИЙ С.О.	2487	2277	52.5133	71.6531	51.4			-16.9	-16.9	-9.6	3.3	12	17.8	20	16.9	11.6	2.4	-7.5	-13.5		17	13	13	21	35	39	59	40	26	30	21	18
	ШАНТОБИНСКАЯ П.А.	319	243	52.4535	68.1736	2			-16.9	-16.9	-9.6	3.3	12	17.8	20	16.9	11.6	2.4	-7.5	-13.5		17	13	13	21	35	39	59	40	26	30	21	18
	HОВОИШИМСКИЙ С.О.	3001	1745	51.2724	70.7724	457			-16.5	-16.6	-9.7	3.9	12.7	18.5	20.7	17.8	12.5	3.2	-6.8	-13.2		17	12	13	22	35	33	53	32	23	30	20	18
	А.О.АКМОЛ	2298	736	51.0643	70.9755	369			-16.5	-16.6	-9.7	3.9	12.7	18.5	20.7	17.8	12.5	3.2	-6.8	-13.2		17	12	13	22	35	33	53	32	23	30	20	18
	А.О.РАХЫМЖАНА КОШКАРБАЕВА	2295	2077	50.8203	71.3298	587			-16.5	-16.6	-9.7	3.9	12.7	18.5	20.7	17.8	12.5	3.2	-6.8	-13.2		17	12	13	22	35	33	53	32	23	30	20	18
	А.О.РОДИНА	378	4618	51.2975	70.5481	269			-16.5	-16.6	-9.7	3.9	12.7	18.5	20.7	17.8	12.5	3.2	-6.8	-13.2		17	12	13	22	35	33	53	32	23	30	20	18
	А.О.ТАСТЫ	1616	1085	51.343	70.6669	547			-16.5	-16.6	-9.7	3.9	12.7	18.5	20.7	17.8	12.5	3.2	-6.8	-13.2		17	12	13	22	35	33	53	32	23	30	20	18
	НУРЕСИЛЬСКИЙ С.О.	3079	1310	51.212	71.1148	269			-16.5	-16.6	-9.7	3.9	12.7	18.5	20.7	17.8	12.5	3.2	-6.8	-13.2		17	12	13	22	35	33	53	32	23	30	20	18
	КАРАОТКЕЛЬСКИЙ С.О.	2351	1733	51.1193	71.2147	587			-16.5	-16.6	-9.7	3.9	12.7	18.5	20.7	17.8	12.5	3.2	-6.8	-13.2		17	12	13	22	35	33	53	32	23	30	20	18
	КОСШЫНСКИЙ А.О.	1097	1321	50.9703	71.3554	154			-16.5	-16.6	-9.7	3.9	12.7	18.5	20.7	17.8	12.5	3.2	-6.8	-13.2		17	12	13	22	35	33	53	32	23	30	20	18
	КОЯНДИНСКИЙ С.О.	2611	1716	51.2765	71.6465	587			-16.5	-16.6	-9.7	3.9	12.7	18.5	20.7	17.8	12.5	3.2	-6.8	-13.2		17	12	13	22	35	33	53	32	23	30	20	18
	КРАСНОЯРСКИЙ С.О.	3238	2965	50.6828	71.0341	699			-16.5	-16.6	-9.7	3.9	12.7	18.5	20.7	17.8	12.5	3.2	-6.8	-13.2		17	12	13	22	35	33	53	32	23	30	20	18
	МАКСИМОВСКИЙ С.О.	3724	2338	51.3041	71.0036	366			-16.5	-16.6	-9.7	3.9	12.7	18.5	20.7	17.8	12.5	3.2	-6.8	-13.2		17	12	13	22	35	33	53	32	23	30	20	18
	МАНШУКСКИЙ С.О.	564	703	50.7399	70.8467	655			-16.5	-16.6	-9.7	3.9	12.7	18.5	20.7	17.8	12.5	3.2	-6.8	-13.2		17	12	13	22	35	33	53	32	23	30	20	18
	ОРАЗАКСКИЙ С.О.	1866	860	50.9349	70.7099	258			-16.5	-16.6	-9.7	3.9	12.7	18.5	20.7	17.8	12.5	3.2	-6.8	-13.2		17	12	13	22	35	33	53	32	23	30	20	18
	ПРИРЕЧЕНСКИЙ С.О.	1938	2201	51.5328	71.9437	471			-16.5	-16.6	-9.7	3.9	12.7	18.5	20.7	17.8	12.5	3.2	-6.8	-13.2		17	12	13	22	35	33	53	32	23	30	20	18
	С.О.КАБАНБАЙ БАТЫРА	3112	1388	50.8546	71.3585	459			-16.5	-16.6	-9.7	3.9	12.7	18.5	20.7	17.8	12.5	3.2	-6.8	-13.2		17	12	13	22	35	33	53	32	23	30	20	18
	СОФИЕВСКИЙ С.О.	3380	2437	51.3994	71.7007	616			-16.5	-16.6	-9.7	3.9	12.7	18.5	20.7	17.8	12.5	3.2	-6.8	-13.2		17	12	13	22	35	33	53	32	23	30	20	18
	ТАЛАПКЕРСКИЙ С.О.	2344	750	51.2426	71.159	587			-16.5	-16.6	-9.7	3.9	12.7	18.5	20.7	17.8	12.5	3.2	-6.8	-13.2		17	12	13	22	35	33	53	32	23	30	20	18
	ШАЛКАРСКИЙ А.О.	1763	2420	50.8447	70.8374	459			-16.5	-16.6	-9.7	3.9	12.7	18.5	20.7	17.8	12.5	3.2	-6.8	-13.2		17	12	13	22	35	33	53	32	23	30	20	18
	HОВОКУБАНСКИЙ С.О.	1310	2500	51.6721	70.7292	547			-17.2	-17.1	-10.2	3	11.9	17.6	19.8	16.7	11.5	2.2	-7.6	-13.7		16	13	12	22	35	37	60	39	25	29	20	17
	HОВОСЕЛОВСКИЙ С.О.	1508	1718	51.7429	71.6507	6.7			-17.2	-17.1	-10.2	3	11.9	17.6	19.8	16.7	11.5	2.2	-7.6	-13.7		16	13	12	22	35	37	60	39	25	29	20	17
	А.О. БЕКТАУ	1810	1673	51.7728	71.2235	511			-17.2	-17.1	-10.2	3	11.9	17.6	19.8	16.7	11.5	2.2	-7.6	-13.7		16	13	12	22	35	37	60	39	25	29	20	17
	А.О.БОЗАЙГЫР	3842	2373	51.472	71.2068	369			-17.2	-17.1	-10.2	3	11.9	17.6	19.8	16.7	11.5	2.2	-7.6	-13.7		16	13	12	22	35	37	60	39	25	29	20	17
	АНДРЕЕВСКИЙ С.О.	227	1259	51.6668	70.4118	418			-17.2	-17.1	-10.2	3	11.9	17.6	19.8	16.7	11.5	2.2	-7.6	-13.7		16	13	12	22	35	37	60	39	25	29	20	17
	ДАМСИНСКИЙ С.О.	1462	652	51.6651	71.0422	570			-17.2	-17.1	-10.2	3	11.9	17.6	19.8	16.7	11.5	2.2	-7.6	-13.7		16	13	12	22	35	37	60	39	25	29	20	17
	ЖОЛЫМБЕТСКАЯ П.А.	1949	1189	51.7419	71.7161	92			-17.2	-17.1	-10.2	3	11.9	17.6	19.8	16.7	11.5	2.2	-7.6	-13.7		16	13	12	22	35	37	60	39	25	29	20	17
	ПЕТРОВСКИЙ С.О.	724	1533	51.6348	70.4509	458			-17.2	-17.1	-10.2	3	11.9	17.6	19.8	16.7	11.5	2.2	-7.6	-13.7		16	13	12	22	35	37	60	39	25	29	20	17
	ПРИГОРОДНЫЙ С.О.	947	1451	51.7856	70.2602	468			-17.2	-17.1	-10.2	3	11.9	17.6	19.8	16.7	11.5	2.2	-7.6	-13.7		16	13	12	22	35	37	60	39	25	29	20	17
	РАЕВСКИЙ С.О.	1397	1435	51.6892	70.8126	427			-17.2	-17.1	-10.2	3	11.9	17.6	19.8	16.7	11.5	2.2	-7.6	-13.7		16	13	12	22	35	37	60	39	25	29	20	17
	ШОРТАНДИНСКАЯ П.А.	1153	817	51.7021	70.9977	587			-17.2	-17.1	-10.2	3	11.9	17.6	19.8	16.7	11.5	2.2	-7.6	-13.7		16	13	12	22	35	37	60	39	25	29	20	17
	АЙКЕНСКИЙ С.О.	4703	3759	50.9676	61.6456	4789			-16.5	-15.9	-8.7	6.1	15.2	20.3	22.8	20.3	14.1	4.4	-4.7	-12.1		16	13	16	23	22	28	27	23	18	24	22	20
	АККОЛЬСКИЙ С.О.	3929	2297	49.9406	60.5568	2587			-16.5	-15.9	-8.7	6.1	15.2	20.3	22.8	20.3	14.1	4.4	-4.7	-12.1		16	13	16	23	22	28	27	23	18	24	22	20
	АКТАСТЫНСКИЙ С.О.	4284	1877	50.6631	61.5201	3654			-16.5	-15.9	-8.7	6.1	15.2	20.3	22.8	20.3	14.1	4.4	-4.7	-12.1		16	13	16	23	22	28	27	23	18	24	22	20
	АРАЛТОГАЙСКИЙ С.О.	14919	7302	49.8263	60.0982	2587			-16.5	-15.9	-8.7	6.1	15.2	20.3	22.8	20.3	14.1	4.4	-4.7	-12.1		16	13	16	23	22	28	27	23	18	24	22	20
	БАСКУДУКСКИЙ С.О.	10941	3734	49.9857	61.4867	1258			-16.5	-15.9	-8.7	6.1	15.2	20.3	22.8	20.3	14.1	4.4	-4.7	-12.1		16	13	16	23	22	28	27	23	18	24	22	20
	ЖАБАСАКСКИЙ С.О.	6596	4468	50.3637	61.6742	1247			-16.5	-15.9	-8.7	6.1	15.2	20.3	22.8	20.3	14.1	4.4	-4.7	-12.1		16	13	16	23	22	28	27	23	18	24	22	20
	ЖАМБЫЛСКИЙ С.О.	1798	909	50.5685	60.1862	1236			-16.5	-15.9	-8.7	6.1	15.2	20.3	22.8	20.3	14.1	4.4	-4.7	-12.1		16	13	16	23	22	28	27	23	18	24	22	20
	КАЙРАКТИНСКИЙ С.О.	8197	2959	49.0767	59.8542	587			-16.5	-15.9	-8.7	6.1	15.2	20.3	22.8	20.3	14.1	4.4	-4.7	-12.1		16	13	16	23	22	28	27	23	18	24	22	20
	КАРАБУТАКСКИЙ С.О.	8851	5046	49.9561	60.1165	3698			-16.5	-15.9	-8.7	6.1	15.2	20.3	22.8	20.3	14.1	4.4	-4.7	-12.1		16	13	16	23	22	28	27	23	18	24	22	20
	КОМСОМОЛЬСКИЙ С.О.	7476	4076	50.4328	60.5029	1254			-16.5	-15.9	-8.7	6.1	15.2	20.3	22.8	20.3	14.1	4.4	-4.7	-12.1		16	13	16	23	22	28	27	23	18	24	22	20
	КУМКУДУКСКИЙ С.О.	4475	3473	50.4685	61.2209	2569			-16.5	-15.9	-8.7	6.1	15.2	20.3	22.8	20.3	14.1	4.4	-4.7	-12.1		16	13	16	23	22	28	27	23	18	24	22	20
	КЫЗЫЛЖУЛДУЗСКИЙ С.О.	4845	2655	50.1756	60.1896	2475			-16.5	-15.9	-8.7	6.1	15.2	20.3	22.8	20.3	14.1	4.4	-4.7	-12.1		16	13	16	23	22	28	27	23	18	24	22	20
	САРАТСКИЙ С.О.	4800	2360	50.1033	61.0374	3654			-16.5	-15.9	-8.7	6.1	15.2	20.3	22.8	20.3	14.1	4.4	-4.7	-12.1		16	13	16	23	22	28	27	23	18	24	22	20
	СУЛУКОЛЬСКИЙ С.О.	1567	903	51.1296	61.8557	1547			-16.5	-15.9	-8.7	6.1	15.2	20.3	22.8	20.3	14.1	4.4	-4.7	-12.1		16	13	16	23	22	28	27	23	18	24	22	20
	УШКАТТИНСКИЙ С.О.	531	402	50.8312	60.1609	2365			-16.5	-15.9	-8.7	6.1	15.2	20.3	22.8	20.3	14.1	4.4	-4.7	-12.1		16	13	16	23	22	28	27	23	18	24	22	20
	HОВЫЙ С.О.	4879	1570	50.2899	57.0769	269			-14.4	-13.9	-7	6.6	15.3	20.1	22.5	20.4	14	5	-3.5	-10.1		21	19	21	27	26	33	28	27	23	30	27	26
	БЛАГОДАРНЫЙ С.О.	8915	5059	50.3661	57.3969	1048			-14.4	-13.9	-7	6.6	15.3	20.1	22.5	20.4	14	5	-3.5	-10.1		21	19	21	27	26	33	28	27	23	30	27	26
	КАРГАЛИНСКИЙ С.О.	495	311	50.3228	57.3243	66.7			-14.4	-13.9	-7	6.6	15.3	20.1	22.5	20.4	14	5	-3.5	-10.1		21	19	21	27	26	33	28	27	23	30	27	26
	КУРАЙЛИНСКИЙ С.О.	4958	2910	50.4575	57.0269	444			-14.4	-13.9	-7	6.6	15.3	20.1	22.5	20.4	14	5	-3.5	-10.1		21	19	21	27	26	33	28	27	23	30	27	26
	САЗДИНСКИЙ С.О.	3405	2666	50.1701	57.0774	398			-14.4	-13.9	-7	6.6	15.3	20.1	22.5	20.4	14	5	-3.5	-10.1		21	19	21	27	26	33	28	27	23	30	27	26
	АКАЙСКИЙ С.О.	10166	2942	49.979	56.3562	659			-14.5	-14	-7.1	6.6	15.4	20.2	22.7	20.4	14.2	5	-3.6	-10.2		22	19	20	28	26	31	26	25	22	29	27	27
	АЛГИНСКАЯ Г.А.	1500	8311	49.8967	57.3286	66			-14.5	-14	-7.1	6.6	15.4	20.2	22.7	20.4	14.2	5	-3.6	-10.2		22	19	20	28	26	31	26	25	22	29	27	27
	БЕСКОСПИНСКИЙ С.О.	8611	4719	50.0094	57.4386	727			-14.5	-14	-7.1	6.6	15.4	20.2	22.7	20.4	14.2	5	-3.6	-10.2		22	19	20	28	26	31	26	25	22	29	27	27
	БЕСТАМАКСКИЙ С.О.	3700	3058	50.0471	57.3498	372			-14.5	-14	-7.1	6.6	15.4	20.2	22.7	20.4	14.2	5	-3.6	-10.2		22	19	20	28	26	31	26	25	22	29	27	27
	КАРААГАШСКИЙ С.О.	9230	4452	49.985	57.2048	509			-14.5	-14	-7.1	6.6	15.4	20.2	22.7	20.4	14.2	5	-3.6	-10.2		22	19	20	28	26	31	26	25	22	29	27	27
	КАРАБУЛАКСКИЙ С.О.	3148	2686	49.7744	56.8563	505			-14.5	-14	-7.1	6.6	15.4	20.2	22.7	20.4	14.2	5	-3.6	-10.2		22	19	20	28	26	31	26	25	22	29	27	27
	КАРАКУДЫКСКИЙ А.О.	3259	2515	50.1792	56.7933	494			-14.5	-14	-7.1	6.6	15.4	20.2	22.7	20.4	14.2	5	-3.6	-10.2		22	19	20	28	26	31	26	25	22	29	27	27
	КАРАХОБДИНСКИЙ С.О.	4556	1907	50.0478	56.6877	465			-14.5	-14	-7.1	6.6	15.4	20.2	22.7	20.4	14.2	5	-3.6	-10.2		22	19	20	28	26	31	26	25	22	29	27	27
	МАРЖАНБУЛАКСКИЙ С.О.	4352	3137	50.254	56.8512	80			-14.5	-14	-7.1	6.6	15.4	20.2	22.7	20.4	14.2	5	-3.6	-10.2		22	19	20	28	26	31	26	25	22	29	27	27
	САРЫХОБДИНСКИЙ С.О.	4708	2949	49.8096	56.4475	811			-14.5	-14	-7.1	6.6	15.4	20.2	22.7	20.4	14.2	5	-3.6	-10.2		22	19	20	28	26	31	26	25	22	29	27	27
	ТАМДИНСКИЙ С.О.	7523	2791	49.8146	57.3459	565			-14.5	-14	-7.1	6.6	15.4	20.2	22.7	20.4	14.2	5	-3.6	-10.2		22	19	20	28	26	31	26	25	22	29	27	27
	ТОКМАНСАЙСКИЙ С.О.	9348	2696	49.834	57.9356	1019			-14.5	-14	-7.1	6.6	15.4	20.2	22.7	20.4	14.2	5	-3.6	-10.2		22	19	20	28	26	31	26	25	22	29	27	27
	УШКУДУКСКИЙ С.О.	2732	2185	50.0996	56.8217	437			-14.5	-14	-7.1	6.6	15.4	20.2	22.7	20.4	14.2	5	-3.6	-10.2		22	19	20	28	26	31	26	25	22	29	27	27
	ЖАНАЖОЛСКИЙ С.О.	7661	2137	47.2597	55.8842	6547			-13.2	-13	-5.7	8	16.6	21.6	24.3	22	15.1	5.7	-2.4	-8.9		23	16	16	28	21	19	17	16	16	24	25	26
	ЖАРКАМЫССКИЙ С.О.	18082	5744	47.937	56.456	5987			-13.2	-13	-5.7	8	16.6	21.6	24.3	22	15.1	5.7	-2.4	-8.9		23	16	16	28	21	19	17	16	16	24	25	26
	КАРАУЫЛКЕЛДИНСКИЙ С.О.	25589	6498	48.6977	55.884	7896			-13.2	-13	-5.7	8	16.6	21.6	24.3	22	15.1	5.7	-2.4	-8.9		23	16	16	28	21	19	17	16	16	24	25	26
	КОЛЬТАБАНСКИЙ С.О.	14500	4197	48.66	55.5525	2676			-13.2	-13	-5.7	8	16.6	21.6	24.3	22	15.1	5.7	-2.4	-8.9		23	16	16	28	21	19	17	16	16	24	25	26
	КОПИНСКИЙ С.О.	19377	4042	48.2207	55.7905	2547			-13.2	-13	-5.7	8	16.6	21.6	24.3	22	15.1	5.7	-2.4	-8.9		23	16	16	28	21	19	17	16	16	24	25	26
	КЫЗЫЛБУЛАКСКИЙ С.О.	16927	5144	48.0783	56.7658	9874			-13.2	-13	-5.7	8	16.6	21.6	24.3	22	15.1	5.7	-2.4	-8.9		23	16	16	28	21	19	17	16	16	24	25	26
	МИЯЛИНСКИЙ С.О.	12754	5517	47.2614	55.5644	7527			-13.2	-13	-5.7	8	16.6	21.6	24.3	22	15.1	5.7	-2.4	-8.9		23	16	16	28	21	19	17	16	16	24	25	26
	САРЫТОГАЙСКИЙ С.О.	15197	3169	48.2208	55.7897	8742			-13.2	-13	-5.7	8	16.6	21.6	24.3	22	15.1	5.7	-2.4	-8.9		23	16	16	28	21	19	17	16	16	24	25	26
	HУРИНСКИЙ С.О.	16366	4998	48.8932	62.3079	6415			-15.1	-14.5	-7.1	8.4	17	22.5	25.1	22.5	16.1	6.2	-2.8	-10.5		12	9	13	18	18	20	20	13	13	17	17	16
	АМАНКОЛЬСКИЙ С.О.	20132	4386	48.5352	61.4152	1949			-15.1	-14.5	-7.1	8.4	17	22.5	25.1	22.5	16.1	6.2	-2.8	-10.5		12	9	13	18	18	20	20	13	13	17	17	16
	ЖАЙСАНБАЙСКИЙ С.О.	5810	2084	48.0365	62.513	2087			-15.1	-14.5	-7.1	8.4	17	22.5	25.1	22.5	16.1	6.2	-2.8	-10.5		12	9	13	18	18	20	20	13	13	17	17	16
	ИРГИЗСКИЙ С.О.	35007	13203	48.6195	61.2602	9874			-15.1	-14.5	-7.1	8.4	17	22.5	25.1	22.5	16.1	6.2	-2.8	-10.5		12	9	13	18	18	20	20	13	13	17	17	16
	КУМТОГАЙСКИЙ С.О.	37084	6365	49.1325	60.3467	1951			-15.1	-14.5	-7.1	8.4	17	22.5	25.1	22.5	16.1	6.2	-2.8	-10.5		12	9	13	18	18	20	20	13	13	17	17	16
	КЫЗЫЛЖАРСКИЙ С.О.	22945	7674	48.6421	60.7414	5879			-15.1	-14.5	-7.1	8.4	17	22.5	25.1	22.5	16.1	6.2	-2.8	-10.5		12	9	13	18	18	20	20	13	13	17	17	16
	ТАУИПСКИЙ С.О.	13466	1849	48.2439	62.0658	3490			-15.1	-14.5	-7.1	8.4	17	22.5	25.1	22.5	16.1	6.2	-2.8	-10.5		12	9	13	18	18	20	20	13	13	17	17	16
	АЛИМБЕТОВСКИЙ С.О.	1756	1100	50.9916	58.4272	987			-16.6	-16.2	-9	4.9	13.7	18.5	21	18.9	12.7	3.3	-5.4	-12.5		22	19	20	32	29	38	32	31	23	29	26	28
	АЩЫЛЫСАЙСКИЙ С.О.	1466	2604	50.8037	58.3103	365			-16.6	-16.2	-9	4.9	13.7	18.5	21	18.9	12.7	3.3	-5.4	-12.5		22	19	20	32	29	38	32	31	23	29	26	28
	БАДАМШИНСКИЙ С.О.	1747	1647	50.5623	58.279	478			-16.6	-16.2	-9	4.9	13.7	18.5	21	18.9	12.7	3.3	-5.4	-12.5		22	19	20	32	29	38	32	31	23	29	26	28
	ВЕЛИХОВСКИЙ С.О.	1347	1996	50.8067	58.0376	587			-16.6	-16.2	-9	4.9	13.7	18.5	21	18.9	12.7	3.3	-5.4	-12.5		22	19	20	32	29	38	32	31	23	29	26	28
	ЖЕЛТАУСКИЙ С.О.	3750	3453	50.5355	57.4501	598			-16.6	-16.2	-9	4.9	13.7	18.5	21	18.9	12.7	3.3	-5.4	-12.5		22	19	20	32	29	38	32	31	23	29	26	28
	КЕМПИРСАЙСКИЙ С.О.	619	1175	50.6151	58.2455	654			-16.6	-16.2	-9	4.9	13.7	18.5	21	18.9	12.7	3.3	-5.4	-12.5		22	19	20	32	29	38	32	31	23	29	26	28
	КОС-ИСТЕКСКИЙ С.О.	2926	2124	50.7486	57.8894	123			-16.6	-16.2	-9	4.9	13.7	18.5	21	18.9	12.7	3.3	-5.4	-12.5		22	19	20	32	29	38	32	31	23	29	26	28
	СТЕПНОЙ С.О.	5757	4157	50.7192	58.6758	258			-16.6	-16.2	-9	4.9	13.7	18.5	21	18.9	12.7	3.3	-5.4	-12.5		22	19	20	32	29	38	32	31	23	29	26	28
	А.О. КУРМАНСАЙ	5969	2979	50.4179	56.488	587			-14.2	-13.8	-6.6	6.7	15.4	20	22.4	20.3	14.1	5.1	-3.4	-9.9		23	19	19	26	26	34	31	28	25	32	29	29
	А.О.БАЙНАССАЙ	2401	2039	50.5133	56.0968	369			-14.2	-13.8	-6.6	6.7	15.4	20	22.4	20.3	14.1	5.1	-3.4	-9.9		23	19	19	26	26	34	31	28	25	32	29	29
	А.О.ТАНИРБЕРГЕН	4336	6270	50.6403	56.6963	987			-14.2	-13.8	-6.6	6.7	15.4	20	22.4	20.3	14.1	5.1	-3.4	-9.9		23	19	19	26	26	34	31	28	25	32	29	29
	АККУДЫКСКИЙ С.О.	4229	4817	50.9073	56.4001	456			-14.2	-13.8	-6.6	6.7	15.4	20	22.4	20.3	14.1	5.1	-3.4	-9.9		23	19	19	26	26	34	31	28	25	32	29	29
	БАЙТОРЫСАЙСКИЙ С.О.	1221	1949	50.9592	56.7805	254			-14.2	-13.8	-6.6	6.7	15.4	20	22.4	20.3	14.1	5.1	-3.4	-9.9		23	19	19	26	26	34	31	28	25	32	29	29
	ЖАЙСАНСКИЙ С.О.	4999	2582	50.8474	56.2058	147			-14.2	-13.8	-6.6	6.7	15.4	20	22.4	20.3	14.1	5.1	-3.4	-9.9		23	19	19	26	26	34	31	28	25	32	29	29
	КАРАТОГАЙСКИЙ С.О.	2058	1895	50.6202	56.817	569			-14.2	-13.8	-6.6	6.7	15.4	20	22.4	20.3	14.1	5.1	-3.4	-9.9		23	19	19	26	26	34	31	28	25	32	29	29
	КАРАШАЙСКИЙ С.О.	1532	1752	50.7628	56.8747	365			-14.2	-13.8	-6.6	6.7	15.4	20	22.4	20.3	14.1	5.1	-3.4	-9.9		23	19	19	26	26	34	31	28	25	32	29	29
	КЫЗЫЛЖАРСКИЙ С.О.	2775	2807	50.9014	57.0965	874			-14.2	-13.8	-6.6	6.7	15.4	20	22.4	20.3	14.1	5.1	-3.4	-9.9		23	19	19	26	26	34	31	28	25	32	29	29
	МАРТУКСКИЙ С.О.	4521	3190	50.746	56.5041	258			-14.2	-13.8	-6.6	6.7	15.4	20	22.4	20.3	14.1	5.1	-3.4	-9.9		23	19	19	26	26	34	31	28	25	32	29	29
	РОДНИКОВСКИЙ С.О.	2696	1517	50.6439	57.1752	269			-14.2	-13.8	-6.6	6.7	15.4	20	22.4	20.3	14.1	5.1	-3.4	-9.9		23	19	19	26	26	34	31	28	25	32	29	29
	ХАЗРЕТОВСКИЙ С.О.	4054	2053	50.7978	57.4802	354			-14.2	-13.8	-6.6	6.7	15.4	20	22.4	20.3	14.1	5.1	-3.4	-9.9		23	19	19	26	26	34	31	28	25	32	29	29
	ХЛЕБОДАРОВСКИЙ С.О.	2392	1600	50.508	56.9164	165			-14.2	-13.8	-6.6	6.7	15.4	20	22.4	20.3	14.1	5.1	-3.4	-9.9		23	19	19	26	26	34	31	28	25	32	29	29
	АККЕМЕРСКИЙ С.О.	11847	5629	49.6535	57.3414	1485			-14.4	-14.3	-7	6.8	15.4	20.4	23	20.8	14.1	4.9	-3.5	-10.1		24	19	18	30	24	25	22	21	19	27	28	28
	АЩЫСАЙСКИЙ С.О.	14851	5182	49.4165	58.2934	1573			-14.4	-14.3	-7	6.8	15.4	20.4	23	20.8	14.1	4.9	-3.5	-10.1		24	19	18	30	24	25	22	21	19	27	28	28
	БАТПАККОЛЬСКИЙ С.О.	14640	3997	48.2814	57.8111	2556			-14.4	-14.3	-7	6.8	15.4	20.4	23	20.8	14.1	4.9	-3.5	-10.1		24	19	18	30	24	25	22	21	19	27	28	28
	ЕГИНДЫБУЛАКСКИЙ С.О.	12926	3624	49.1806	58.4195	4487			-14.4	-14.3	-7	6.8	15.4	20.4	23	20.8	14.1	4.9	-3.5	-10.1		24	19	18	30	24	25	22	21	19	27	28	28
	ЕНБЕКСКИЙ С.О.	9189	5090	49.5682	56.7364	164			-14.4	-14.3	-7	6.8	15.4	20.4	23	20.8	14.1	4.9	-3.5	-10.1		24	19	18	30	24	25	22	21	19	27	28	28
	ЖУРЫНСКИЙ С.О.	9325	4592	49.2555	57.5873	2392			-14.4	-14.3	-7	6.8	15.4	20.4	23	20.8	14.1	4.9	-3.5	-10.1		24	19	18	30	24	25	22	21	19	27	28	28
	КАЙЫНДИНСКИЙ С.О.	12214	3276	48.9244	59.1085	4127			-14.4	-14.3	-7	6.8	15.4	20.4	23	20.8	14.1	4.9	-3.5	-10.1		24	19	18	30	24	25	22	21	19	27	28	28
	КАНДЫАГАШСКАЯ Г.А.	3885	2042	49.4724	57.4241	110			-14.4	-14.3	-7	6.8	15.4	20.4	23	20.8	14.1	4.9	-3.5	-10.1		24	19	18	30	24	25	22	21	19	27	28	28
	КУМЖАРГАНСКИЙ С.О.	12400	5150	48.7016	57.8619	1992			-14.4	-14.3	-7	6.8	15.4	20.4	23	20.8	14.1	4.9	-3.5	-10.1		24	19	18	30	24	25	22	21	19	27	28	28
	КУМСАЙСКИЙ С.О.	12226	4077	49.4911	58.5137	1980			-14.4	-14.3	-7	6.8	15.4	20.4	23	20.8	14.1	4.9	-3.5	-10.1		24	19	18	30	24	25	22	21	19	27	28	28
	МУГАЛЖАРСКИЙ С.О.	6474	2279	48.5789	58.4658	262			-14.4	-14.3	-7	6.8	15.4	20.4	23	20.8	14.1	4.9	-3.5	-10.1		24	19	18	30	24	25	22	21	19	27	28	28
	С.О.ИМ.КУДАЙБЕРГЕНА ЖУБАНОВА	6735	2256	49.2843	58.0059	1634			-14.4	-14.3	-7	6.8	15.4	20.4	23	20.8	14.1	4.9	-3.5	-10.1		24	19	18	30	24	25	22	21	19	27	28	28
	ТАЛДЫСАЙСКИЙ С.О.	14592	3970	49.405	56.7199	981			-14.4	-14.3	-7	6.8	15.4	20.4	23	20.8	14.1	4.9	-3.5	-10.1		24	19	18	30	24	25	22	21	19	27	28	28
	ЭМБИНСКАЯ Г.А.	10025	5000	48.831	58.1488	502			-14.4	-14.3	-7	6.8	15.4	20.4	23	20.8	14.1	4.9	-3.5	-10.1		24	19	18	30	24	25	22	21	19	27	28	28
	АКСАЙСКИЙ С.О.	10382	4958	49.441	56.4775	1475			-13.3	-13	-5.9	7.9	16.3	21.3	23.9	21.7	15	5.6	-2.4	-9		23	18	16	27	21	22	20	18	18	26	27	27
	АЛТЫКАРАСУСКИЙ С.О.	19161	6109	49.1995	55.8676	1236			-13.3	-13	-5.9	7.9	16.3	21.3	23.9	21.7	15	5.6	-2.4	-9		23	18	16	27	21	22	20	18	18	26	27	27
	КАЙЫНДИНСКИЙ С.О.	9951	3704	49.2634	55.5479	369			-13.3	-13	-5.9	7.9	16.3	21.3	23.9	21.7	15	5.6	-2.4	-9		23	18	16	27	21	22	20	18	18	26	27	27
	КЕНЕСТУСКИЙ С.О.	6794	3405	49.2175	56.6381	1856			-13.3	-13	-5.9	7.9	16.3	21.3	23.9	21.7	15	5.6	-2.4	-9		23	18	16	27	21	22	20	18	18	26	27	27
	КЕНКИЯКСКИЙ С.О.	4699	2318	48.6061	57.1116	1698			-13.3	-13	-5.9	7.9	16.3	21.3	23.9	21.7	15	5.6	-2.4	-9		23	18	16	27	21	22	20	18	18	26	27	27
	САРКОЛЬСКИЙ С.О.	11582	4817	48.5923	57.1845	1405			-13.3	-13	-5.9	7.9	16.3	21.3	23.9	21.7	15	5.6	-2.4	-9		23	18	16	27	21	22	20	18	18	26	27	27
	ТАСКОПИНСКИЙ С.О.	11412	3674	48.8605	55.5888	1365			-13.3	-13	-5.9	7.9	16.3	21.3	23.9	21.7	15	5.6	-2.4	-9		23	18	16	27	21	22	20	18	18	26	27	27
	ТЕМИРСКАЯ Г.А.	7198	3302	49.1431	57.1263	1469			-13.3	-13	-5.9	7.9	16.3	21.3	23.9	21.7	15	5.6	-2.4	-9		23	18	16	27	21	22	20	18	18	26	27	27
	ШУБАРКУДУКСКИЙ С.О.	10216	4855	49.146	56.4866	2456			-13.3	-13	-5.9	7.9	16.3	21.3	23.9	21.7	15	5.6	-2.4	-9		23	18	16	27	21	22	20	18	18	26	27	27
	ШУБАРШИЙСКИЙ С.О.	3029	2097	49.1386	55.7481	152			-13.3	-13	-5.9	7.9	16.3	21.3	23.9	21.7	15	5.6	-2.4	-9		23	18	16	27	21	22	20	18	18	26	27	27
	ШЫГЫРЛИЙСКИЙ С.О.	9360	3929	49.6234	56.2163	236			-13.3	-13	-5.9	7.9	16.3	21.3	23.9	21.7	15	5.6	-2.4	-9		23	18	16	27	21	22	20	18	18	26	27	27
	КАИНДИНСКИЙ С.О.	7580	4780	49.5142	55.2717	1258			-12.7	-12.6	-5.3	8.3	16.7	21.7	24.5	22.3	15.3	5.9	-2	-8.5		21	16	14	25	19	19	18	16	16	24	24	25
	КАРАОЙСКИЙ С.О.	13032	4183	49.483	54.0147	1369			-12.7	-12.6	-5.3	8.3	16.7	21.7	24.5	22.3	15.3	5.9	-2	-8.5		21	16	14	25	19	19	18	16	16	24	24	25
	КОПТОГАЙСКИЙ С.О.	20310	6251	48.9087	54.4096	1785			-12.7	-12.6	-5.3	8.3	16.7	21.7	24.5	22.3	15.3	5.9	-2	-8.5		21	16	14	25	19	19	18	16	16	24	24	25
	С.О.ИМ. Ш.БЕРСИЕВА	12735	6185	48.941	54.76	1896			-12.7	-12.6	-5.3	8.3	16.7	21.7	24.5	22.3	15.3	5.9	-2	-8.5		21	16	14	25	19	19	18	16	16	24	24	25
	САРАЛЖЫНСКИЙ С.О.	13853	4499	49.5094	54.9029	1965			-12.7	-12.6	-5.3	8.3	16.7	21.7	24.5	22.3	15.3	5.9	-2	-8.5		21	16	14	25	19	19	18	16	16	24	24	25
	САРЫБИЙСКИЙ С.О.	11709	4866	49.2639	53.9441	1645			-12.7	-12.6	-5.3	8.3	16.7	21.7	24.5	22.3	15.3	5.9	-2	-8.5		21	16	14	25	19	19	18	16	16	24	24	25
	УИЛСКИЙ С.О.	20613	9474	49.0735	54.6632	1365			-12.7	-12.6	-5.3	8.3	16.7	21.7	24.5	22.3	15.3	5.9	-2	-8.5		21	16	14	25	19	19	18	16	16	24	24	25
	А.О.ИМ.И.КУРМАНОВА	5531	1588	50.1492	55.6715	789			-14.4	-13.9	-7	6.6	15.3	20.1	22.5	20.4	14	5	-3.5	-10.1		21	19	21	27	26	33	28	27	23	30	27	26
	А.О.ИМАНГАЛИ БИЛТАБАНОВА	6740	2808	50.0197	55.6446	896			-14.4	-13.9	-7	6.6	15.3	20.1	22.5	20.4	14	5	-3.5	-10.1		21	19	21	27	26	33	28	27	23	30	27	26
	АКРАБСКИЙ А.О.	7249	2244	50.5565	55.1875	598			-14.4	-13.9	-7	6.6	15.3	20.1	22.5	20.4	14	5	-3.5	-10.1		21	19	21	27	26	33	28	27	23	30	27	26
	БЕГАЛИНСКИЙ С.О.	5461	2200	49.976	55.3613	874			-14.4	-13.9	-7	6.6	15.3	20.1	22.5	20.4	14	5	-3.5	-10.1		21	19	21	27	26	33	28	27	23	30	27	26
	БЕСТАУСКИЙ А.О.	5734	1453	50.3215	56.0147	852			-14.4	-13.9	-7	6.6	15.3	20.1	22.5	20.4	14	5	-3.5	-10.1		21	19	21	27	26	33	28	27	23	30	27	26
	БУЛАКСКИЙ С.О.	6537	2401	50.095	56.1147	846			-14.4	-13.9	-7	6.6	15.3	20.1	22.5	20.4	14	5	-3.5	-10.1		21	19	21	27	26	33	28	27	23	30	27	26
	ЖАРСАЙСКИЙ С.О.	8711	2440	50.3705	55.6542	478			-14.4	-13.9	-7	6.6	15.3	20.1	22.5	20.4	14	5	-3.5	-10.1		21	19	21	27	26	33	28	27	23	30	27	26
	ЖАРЫКСКИЙ А.О.	13217	3719	50.4457	55.3307	698			-14.4	-13.9	-7	6.6	15.3	20.1	22.5	20.4	14	5	-3.5	-10.1		21	19	21	27	26	33	28	27	23	30	27	26
	ЖИРЕНКОПИНСКИЙ А.О.	3761	3081	50.8459	54.8312	812			-14.4	-13.9	-7	6.6	15.3	20.1	22.5	20.4	14	5	-3.5	-10.1		21	19	21	27	26	33	28	27	23	30	27	26
	КОБДИНСКИЙ С.О.	4716	2956	50.1492	55.6715	842			-14.4	-13.9	-7	6.6	15.3	20.1	22.5	20.4	14	5	-3.5	-10.1		21	19	21	27	26	33	28	27	23	30	27	26
	КЫЗЫЛЖАРСКИЙ С.О.	7055	3091	50.6931	55.0137	836			-14.4	-13.9	-7	6.6	15.3	20.1	22.5	20.4	14	5	-3.5	-10.1		21	19	21	27	26	33	28	27	23	30	27	26
	ОТЕКСКИЙ С.О.	7472	2654	50.3172	55.1701	1595			-14.4	-13.9	-7	6.6	15.3	20.1	22.5	20.4	14	5	-3.5	-10.1		21	19	21	27	26	33	28	27	23	30	27	26
	САРБУЛАКСКИЙ С.О.	7477	2048	49.8543	55.752	796			-14.4	-13.9	-7	6.6	15.3	20.1	22.5	20.4	14	5	-3.5	-10.1		21	19	21	27	26	33	28	27	23	30	27	26
	СОГАЛИНСКИЙ С.О.	6114	2335	50.8903	54.8046	936			-14.4	-13.9	-7	6.6	15.3	20.1	22.5	20.4	14	5	-3.5	-10.1		21	19	21	27	26	33	28	27	23	30	27	26
	ТАЛДЫСАЙСКИЙ С.О.	3099	1585	50.2031	55.9641	364			-14.4	-13.9	-7	6.6	15.3	20.1	22.5	20.4	14	5	-3.5	-10.1		21	19	21	27	26	33	28	27	23	30	27	26
	ТЕРИСАККАНСКИЙ С.О.	4922	3780	50.4371	55.8313	578			-14.4	-13.9	-7	6.6	15.3	20.1	22.5	20.4	14	5	-3.5	-10.1		21	19	21	27	26	33	28	27	23	30	27	26
	АБАЙСКИЙ С.О.	5902	4156	50.1812	58.3206	896			-16.6	-16.2	-9	5.1	13.9	18.9	21.3	19	12.7	3.4	-5.4	-12.3		21	19	20	32	28	35	29	28	22	28	26	27
	АКЖАРСКИЙ С.О.	4049	2307	50.2345	57.9845	654			-16.6	-16.2	-9	5.1	13.9	18.9	21.3	19	12.7	3.4	-5.4	-12.3		21	19	20	32	28	35	29	28	22	28	26	27
	АККУДЫКСКИЙ С.О.	2236	1747	50.3684	58.9035	987			-16.6	-16.2	-9	5.1	13.9	18.9	21.3	19	12.7	3.4	-5.4	-12.3		21	19	20	32	28	35	29	28	22	28	26	27
	БОГЕТСАЙСКИЙ С.О.	6121	4734	50.1253	59.0944	846			-16.6	-16.2	-9	5.1	13.9	18.9	21.3	19	12.7	3.4	-5.4	-12.3		21	19	20	32	28	35	29	28	22	28	26	27
	Г.ХРОМТАУ	1449	992	50.2579	58.433	821			-16.6	-16.2	-9	5.1	13.9	18.9	21.3	19	12.7	3.4	-5.4	-12.3		21	19	20	32	28	35	29	28	22	28	26	27
	КОКТАУСКИЙ С.О.	1497	1853	50.4758	59.0787	835			-16.6	-16.2	-9	5.1	13.9	18.9	21.3	19	12.7	3.4	-5.4	-12.3		21	19	20	32	28	35	29	28	22	28	26	27
	КОПИНСКИЙ С.О.	4059	15199	49.9346	59.003	741			-16.6	-16.2	-9	5.1	13.9	18.9	21.3	19	12.7	3.4	-5.4	-12.3		21	19	20	32	28	35	29	28	22	28	26	27
	КУДУКСАЙСКИЙ С.О.	8784	2417	50.0245	58.7929	723			-16.6	-16.2	-9	5.1	13.9	18.9	21.3	19	12.7	3.4	-5.4	-12.3		21	19	20	32	28	35	29	28	22	28	26	27
	КЫЗЫЛСУСКИЙ С.О.	2716	2062	50.4783	58.5188	852			-16.6	-16.2	-9	5.1	13.9	18.9	21.3	19	12.7	3.4	-5.4	-12.3		21	19	20	32	28	35	29	28	22	28	26	27
	НИКЕЛЬТАУСКИЙ С.О.	401	233	50.3964	58.2303	423			-16.6	-16.2	-9	5.1	13.9	18.9	21.3	19	12.7	3.4	-5.4	-12.3		21	19	20	32	28	35	29	28	22	28	26	27
	С.О.ДОН	1937	1494	50.2529	58.4964	369			-16.6	-16.2	-9	5.1	13.9	18.9	21.3	19	12.7	3.4	-5.4	-12.3		21	19	20	32	28	35	29	28	22	28	26	27
	ТАБАНТАЛЬСКИЙ С.О.	4761	3481	50.1121	57.8282	951			-16.6	-16.2	-9	5.1	13.9	18.9	21.3	19	12.7	3.4	-5.4	-12.3		21	19	20	32	28	35	29	28	22	28	26	27
	ТАСОТКЕЛЬСКИЙ С.О.	4769	2401	50.3184	59.6273	756			-16.6	-16.2	-9	5.1	13.9	18.9	21.3	19	12.7	3.4	-5.4	-12.3		21	19	20	32	28	35	29	28	22	28	26	27
	ТАССАЙСКИЙ С.О.	1879	2023	50.2781	58.3101	854			-16.6	-16.2	-9	5.1	13.9	18.9	21.3	19	12.7	3.4	-5.4	-12.3		21	19	20	32	28	35	29	28	22	28	26	27
	АЙШУАКСКИЙ С.О.	14198	3697	47.0898	59.066	7664			-16.5	-16.4	-9.1	4.8	13.4	19.2	21.4	18.6	12.9	3.6	-6.2	-12.9		18	13	14	20	30	26	41	26	19	26	18	18
	АКТОГАЙСКИЙ С.О.	2911	1023	48.3418	58.8257	1497			-16.5	-16.4	-9.1	4.8	13.4	19.2	21.4	18.6	12.9	3.6	-6.2	-12.9		18	13	14	20	30	26	41	26	19	26	18	18
	БИРШОГЫРСКИЙ С.О.	2784	1651	48.461	58.5524	2006			-16.5	-16.4	-9.1	4.8	13.4	19.2	21.4	18.6	12.9	3.6	-6.2	-12.9		18	13	14	20	30	26	41	26	19	26	18	18
	БОЗОЙСКИЙ С.О.	8453	6424	46.2208	58.8255	1076			-16.5	-16.4	-9.1	4.8	13.4	19.2	21.4	18.6	12.9	3.6	-6.2	-12.9		18	13	14	20	30	26	41	26	19	26	18	18
	ЖАНАКОНЫССКИЙ С.О.	12392	3925	47.4798	59.2921	4163			-16.5	-16.4	-9.1	4.8	13.4	19.2	21.4	18.6	12.9	3.6	-6.2	-12.9		18	13	14	20	30	26	41	26	19	26	18	18
	КАУЫЛЖЫРСКИЙ С.О.	6651	2188	48.0319	59.1906	1266			-16.5	-16.4	-9.1	4.8	13.4	19.2	21.4	18.6	12.9	3.6	-6.2	-12.9		18	13	14	20	30	26	41	26	19	26	18	18
	КИШИКУМСКИЙ С.О.	9212	4655	47.5149	60.6582	8631			-16.5	-16.4	-9.1	4.8	13.4	19.2	21.4	18.6	12.9	3.6	-6.2	-12.9		18	13	14	20	30	26	41	26	19	26	18	18
	МОНКЕБИЙСКИЙ С.О.	6455	1949	48.1599	59.0615	3124			-16.5	-16.4	-9.1	4.8	13.4	19.2	21.4	18.6	12.9	3.6	-6.2	-12.9		18	13	14	20	30	26	41	26	19	26	18	18
	С.О.ИМ.ЕСЕТА КОТИБАРОВА	14506	4617	47.3536	59.2316	7398			-16.5	-16.4	-9.1	4.8	13.4	19.2	21.4	18.6	12.9	3.6	-6.2	-12.9		18	13	14	20	30	26	41	26	19	26	18	18
	ТОГЫЗСКИЙ С.О.	7117	2462	47.5554	60.542	3724			-16.5	-16.4	-9.1	4.8	13.4	19.2	21.4	18.6	12.9	3.6	-6.2	-12.9		18	13	14	20	30	26	41	26	19	26	18	18
	ЧЕЛКАРСКИЙ С.О.	13455	4358	47.8329	59.6205	1539			-16.5	-16.4	-9.1	4.8	13.4	19.2	21.4	18.6	12.9	3.6	-6.2	-12.9		18	13	14	20	30	26	41	26	19	26	18	18
	ШАЛКАРСКАЯ Г.А.	11527	7271	47.8329	59.6205	4800			-16.5	-16.4	-9.1	4.8	13.4	19.2	21.4	18.6	12.9	3.6	-6.2	-12.9		18	13	14	20	30	26	41	26	19	26	18	18
	ШЕТИРГИЗСКИЙ С.О.	10105	3393	48.7161	59.6047	3816			-16.5	-16.4	-9.1	4.8	13.4	19.2	21.4	18.6	12.9	3.6	-6.2	-12.9		18	13	14	20	30	26	41	26	19	26	18	18
	АКСУСКИЙ С.О.	12648	4947	45.6156	79.4619	447			-9.6	-8.4	-0.1	9.8	16.3	20.8	23.3	21.7	16.2	8.4	-0.1	-6		25	23	35	42	45	32	22	13	21	40	39	33
	АРАСАНСКИЙ С.О.	30390	6818	45.2774	79.3563	474			-9.6	-8.4	-0.1	9.8	16.3	20.8	23.3	21.7	16.2	8.4	-0.1	-6		25	23	35	42	45	32	22	13	21	40	39	33
	ЕГИНСУСКИЙ С.О.	20813	3188	45.5743	78.5274	900			-9.6	-8.4	-0.1	9.8	16.3	20.8	23.3	21.7	16.2	8.4	-0.1	-6		25	23	35	42	45	32	22	13	21	40	39	33
	ЕСЕБУЛАТОВСКИЙ С.О.	9946	2763	45.4122	79.5877	120			-9.6	-8.4	-0.1	9.8	16.3	20.8	23.3	21.7	16.2	8.4	-0.1	-6		25	23	35	42	45	32	22	13	21	40	39	33
	ЖАНАЛЫКСКИЙ С.О.	13595	6120	45.7532	79.6794	700			-9.6	-8.4	-0.1	9.8	16.3	20.8	23.3	21.7	16.2	8.4	-0.1	-6		25	23	35	42	45	32	22	13	21	40	39	33
	ЖАНСУГУРОВСКИЙ С.О.	18445	6728	45.3971	79.5054	1300			-9.6	-8.4	-0.1	9.8	16.3	20.8	23.3	21.7	16.2	8.4	-0.1	-6		25	23	35	42	45	32	22	13	21	40	39	33
	КАПАЛЬСКИЙ С.О	38671	7379	45.1246	79.0435	337			-9.6	-8.4	-0.1	9.8	16.3	20.8	23.3	21.7	16.2	8.4	-0.1	-6		25	23	35	42	45	32	22	13	21	40	39	33
	КАРАКОЗСКИЙ С.О.	4535	3391	45.6431	79.745	400			-9.6	-8.4	-0.1	9.8	16.3	20.8	23.3	21.7	16.2	8.4	-0.1	-6		25	23	35	42	45	32	22	13	21	40	39	33
	КАРАСУСКИЙ С.О.	7323	4116	45.5081	79.7497	500			-9.6	-8.4	-0.1	9.8	16.3	20.8	23.3	21.7	16.2	8.4	-0.1	-6		25	23	35	42	45	32	22	13	21	40	39	33
	КАРАШИЛИКСКИЙ С.О.	22844	6817	45.4662	79.1898	987			-9.6	-8.4	-0.1	9.8	16.3	20.8	23.3	21.7	16.2	8.4	-0.1	-6		25	23	35	42	45	32	22	13	21	40	39	33
	КОШКЕНТАЛЬСКИЙ С.О.	27810	3127	45.2129	78.7993	405			-9.6	-8.4	-0.1	9.8	16.3	20.8	23.3	21.7	16.2	8.4	-0.1	-6		25	23	35	42	45	32	22	13	21	40	39	33
	КЫЗЫЛАГАШСКИЙ С.О.	63565	10927	45.3828	78.7276	402			-9.6	-8.4	-0.1	9.8	16.3	20.8	23.3	21.7	16.2	8.4	-0.1	-6		25	23	35	42	45	32	22	13	21	40	39	33
	МАТАЙСКИЙ С.О.	14420	4859	45.8958	78.7222	200			-9.6	-8.4	-0.1	9.8	16.3	20.8	23.3	21.7	16.2	8.4	-0.1	-6		25	23	35	42	45	32	22	13	21	40	39	33
	МОЛАЛИНСКИЙ С.О.	13504	2243	45.4497	78.3151	458			-9.6	-8.4	-0.1	9.8	16.3	20.8	23.3	21.7	16.2	8.4	-0.1	-6		25	23	35	42	45	32	22	13	21	40	39	33
	ОЙТОГАНСКИЙ С.О.	17383	5861	45.7708	79.2408	900			-9.6	-8.4	-0.1	9.8	16.3	20.8	23.3	21.7	16.2	8.4	-0.1	-6		25	23	35	42	45	32	22	13	21	40	39	33
	С.О.БАРЛЫБЕКА СЫРТТАНОВА	34350	7335	45.5519	79.2775	700			-9.6	-8.4	-0.1	9.8	16.3	20.8	23.3	21.7	16.2	8.4	-0.1	-6		25	23	35	42	45	32	22	13	21	40	39	33
	СУЫКСАЙСКИЙ С.О.	37747	8735	45.2556	79.413	503			-9.6	-8.4	-0.1	9.8	16.3	20.8	23.3	21.7	16.2	8.4	-0.1	-6		25	23	35	42	45	32	22	13	21	40	39	33
	АКЖАРСКИЙ С.О.	24148	2688	45.8017	80.6472	142			-12.8	-11.2	-1.8	9.4	16.4	21.2	23.7	22	16.2	7.9	-1.1	-8		23	18	22	34	27	28	23	12	12	25	33	31
	АКТУБЕКСКИЙ С.О.	10241	1308	46.1595	81.1838	182			-12.8	-11.2	-1.8	9.4	16.4	21.2	23.7	22	16.2	7.9	-1.1	-8		23	18	22	34	27	28	23	12	12	25	33	31
	АРХАРЛИНСКИЙ С.О.	9823	1890	44.1783	77.9194	549			-12.8	-11.2	-1.8	9.4	16.4	21.2	23.7	22	16.2	7.9	-1.1	-8		23	18	22	34	27	28	23	12	12	25	33	31
	БЕСКОЛЬСКИЙ С.О.	4922	3179	46.1818	81.0953	478			-12.8	-11.2	-1.8	9.4	16.4	21.2	23.7	22	16.2	7.9	-1.1	-8		23	18	22	34	27	28	23	12	12	25	33	31
	ДОСТЫКСКИЙ С.О.	1080	697	45.2521	82.4926	6			-12.8	-11.2	-1.8	9.4	16.4	21.2	23.7	22	16.2	7.9	-1.1	-8		23	18	22	34	27	28	23	12	12	25	33	31
	ЕКПЕНДИНСКИЙ С.О.	11037	20360	45.7382	80.624	688			-12.8	-11.2	-1.8	9.4	16.4	21.2	23.7	22	16.2	7.9	-1.1	-8		23	18	22	34	27	28	23	12	12	25	33	31
	ЕНБЕКШИНСКИЙ С.О.	7618	2273	46.1613	80.7127	253			-12.8	-11.2	-1.8	9.4	16.4	21.2	23.7	22	16.2	7.9	-1.1	-8		23	18	22	34	27	28	23	12	12	25	33	31
	ЖАГАТАЛЬСКИЙ С.О.	5088	3063	46.1981	81.0217	563			-12.8	-11.2	-1.8	9.4	16.4	21.2	23.7	22	16.2	7.9	-1.1	-8		23	18	22	34	27	28	23	12	12	25	33	31
	ЖАЙПАКСКИЙ С.О.	5444	1795	46.0184	81.2735	18.2			-12.8	-11.2	-1.8	9.4	16.4	21.2	23.7	22	16.2	7.9	-1.1	-8		23	18	22	34	27	28	23	12	12	25	33	31
	ЖАНАМИНСКИЙ С.О.	9703	3360	46.2159	80.8473	323			-12.8	-11.2	-1.8	9.4	16.4	21.2	23.7	22	16.2	7.9	-1.1	-8		23	18	22	34	27	28	23	12	12	25	33	31
	ЖЫЛАНДИНСКИЙ С.О.	9978	2238	45.6446	80.7113	547			-12.8	-11.2	-1.8	9.4	16.4	21.2	23.7	22	16.2	7.9	-1.1	-8		23	18	22	34	27	28	23	12	12	25	33	31
	КАБАНБАЙСКИЙ С.О.	18452	5806	45.8352	80.6242	672			-12.8	-11.2	-1.8	9.4	16.4	21.2	23.7	22	16.2	7.9	-1.1	-8		23	18	22	34	27	28	23	12	12	25	33	31
	КАЙНАРСКИЙ С.О.	3583	1291	46.0869	81.2494	954			-12.8	-11.2	-1.8	9.4	16.4	21.2	23.7	22	16.2	7.9	-1.1	-8		23	18	22	34	27	28	23	12	12	25	33	31
	КАМЫСКАЛИНСКИЙ С.О.	1009	1380	46.4698	81.5339	138			-12.8	-11.2	-1.8	9.4	16.4	21.2	23.7	22	16.2	7.9	-1.1	-8		23	18	22	34	27	28	23	12	12	25	33	31
	КОЛЬБАЙСКИЙ С.О.	28858	5274	45.8082	80.2852	467			-12.8	-11.2	-1.8	9.4	16.4	21.2	23.7	22	16.2	7.9	-1.1	-8		23	18	22	34	27	28	23	12	12	25	33	31
	КЫЗЫЛАЩИНСКИЙ С.О.	7199	3271	45.9989	80.7308	655			-12.8	-11.2	-1.8	9.4	16.4	21.2	23.7	22	16.2	7.9	-1.1	-8		23	18	22	34	27	28	23	12	12	25	33	31
	ЛЕПСИНСКИЙ С.О.	3881	2021	45.5261	80.6141	547			-12.8	-11.2	-1.8	9.4	16.4	21.2	23.7	22	16.2	7.9	-1.1	-8		23	18	22	34	27	28	23	12	12	25	33	31
	С.О.САПАК	3793	1132	45.7881	80.8689	654			-12.8	-11.2	-1.8	9.4	16.4	21.2	23.7	22	16.2	7.9	-1.1	-8		23	18	22	34	27	28	23	12	12	25	33	31
	ТЕРЕКТИНСКИЙ С.О.	9217	3021	45.8235	80.7029	384			-12.8	-11.2	-1.8	9.4	16.4	21.2	23.7	22	16.2	7.9	-1.1	-8		23	18	22	34	27	28	23	12	12	25	33	31
	ТОКЖАЙЛАУСКИЙ С.О.	37885	2682	45.82	81.0869	864			-12.8	-11.2	-1.8	9.4	16.4	21.2	23.7	22	16.2	7.9	-1.1	-8		23	18	22	34	27	28	23	12	12	25	33	31
	УШАРАЛЬСКАЯ Г.А.	23771	4468	46.1741	80.9469	279			-12.8	-11.2	-1.8	9.4	16.4	21.2	23.7	22	16.2	7.9	-1.1	-8		23	18	22	34	27	28	23	12	12	25	33	31
	УШБУЛАКСКИЙ С.О.	8057	2351	45.8038	81.306	338			-12.8	-11.2	-1.8	9.4	16.4	21.2	23.7	22	16.2	7.9	-1.1	-8		23	18	22	34	27	28	23	12	12	25	33	31
	ЫНТАЛИНСКИЙ С.О.	5963	2696	46.0575	81.0428	987			-12.8	-11.2	-1.8	9.4	16.4	21.2	23.7	22	16.2	7.9	-1.1	-8		23	18	22	34	27	28	23	12	12	25	33	31
	АКДАЛИНСКИЙ С.О.	6579	12884	44.8295	76.2269	3578			-8.6	-7.8	0.1	10.2	16.9	21.5	24.2	22.4	16.9	8.9	0.7	-5.2		18	15	24	36	37	24	17	12	12	29	26	23
	АКЖАРСКИЙ С.О.	6917	14515	44.9348	75.8017	2456			-8.6	-7.8	0.1	10.2	16.9	21.5	24.2	22.4	16.9	8.9	0.7	-5.2		18	15	24	36	37	24	17	12	12	29	26	23
	АККОЛЬСКИЙ С.О.	13539	6258	45.0166	75.6644	1236			-8.6	-7.8	0.1	10.2	16.9	21.5	24.2	22.4	16.9	8.9	0.7	-5.2		18	15	24	36	37	24	17	12	12	29	26	23
	БАКАНАССКИЙ С.О.	8132	7346	44.8067	76.2742	3546			-8.6	-7.8	0.1	10.2	16.9	21.5	24.2	22.4	16.9	8.9	0.7	-5.2		18	15	24	36	37	24	17	12	12	29	26	23
	БАКБАКТИНСКИЙ С.О.	8700	4926	44.5653	76.7181	2546			-8.6	-7.8	0.1	10.2	16.9	21.5	24.2	22.4	16.9	8.9	0.7	-5.2		18	15	24	36	37	24	17	12	12	29	26	23
	БАЛАТОПАРСКИЙ С.О.	16276	5989	45.0503	74.6173	2897			-8.6	-7.8	0.1	10.2	16.9	21.5	24.2	22.4	16.9	8.9	0.7	-5.2		18	15	24	36	37	24	17	12	12	29	26	23
	БЕРЕКЕНСКИЙ С.О.	7720	7258	45.0346	76.1274	654			-8.6	-7.8	0.1	10.2	16.9	21.5	24.2	22.4	16.9	8.9	0.7	-5.2		18	15	24	36	37	24	17	12	12	29	26	23
	БИРЛИКСКИЙ С.О.	14596	6257	44.7031	76.731	2598			-8.6	-7.8	0.1	10.2	16.9	21.5	24.2	22.4	16.9	8.9	0.7	-5.2		18	15	24	36	37	24	17	12	12	29	26	23
	ЖЕЛТОРАНГИНСКИЙ С.О.	11337	7311	45.0682	75.2565	3654			-8.6	-7.8	0.1	10.2	16.9	21.5	24.2	22.4	16.9	8.9	0.7	-5.2		18	15	24	36	37	24	17	12	12	29	26	23
	ЖИДЕЛИНСКИЙ С.О.	2838	5127	45.4305	74.3208	2569			-8.6	-7.8	0.1	10.2	16.9	21.5	24.2	22.4	16.9	8.9	0.7	-5.2		18	15	24	36	37	24	17	12	12	29	26	23
	КАРАОЙСКИЙ С.О.	5883	5110	45.8529	74.7875	1587			-8.6	-7.8	0.1	10.2	16.9	21.5	24.2	22.4	16.9	8.9	0.7	-5.2		18	15	24	36	37	24	17	12	12	29	26	23
	КОКТАЛЬСКИЙ С.О.	12144	5021	45.3852	75.2492	2687			-8.6	-7.8	0.1	10.2	16.9	21.5	24.2	22.4	16.9	8.9	0.7	-5.2		18	15	24	36	37	24	17	12	12	29	26	23
	КУЙГАНСКИЙ С.О.	77	2835	45.3751	74.1337	2879			-8.6	-7.8	0.1	10.2	16.9	21.5	24.2	22.4	16.9	8.9	0.7	-5.2		18	15	24	36	37	24	17	12	12	29	26	23
	МИЯЛИНСКИЙ С.О.	18528	16497	44.4946	76.7037	621			-8.6	-7.8	0.1	10.2	16.9	21.5	24.2	22.4	16.9	8.9	0.7	-5.2		18	15	24	36	37	24	17	12	12	29	26	23
	ТОПАРСКИЙ С.О.	3722	3714	45.035	75.0257	2674			-8.6	-7.8	0.1	10.2	16.9	21.5	24.2	22.4	16.9	8.9	0.7	-5.2		18	15	24	36	37	24	17	12	12	29	26	23
	АВАТСКИЙ С.О.	1531	981	43.4016	77.269	124			-8.2	-6.7	0.5	9.3	14.8	19.4	21.9	20.7	15.5	8	-0.1	-5.3		22	22	38	64	70	51	36	28	26	40	33	23
	АКШИЙСКИЙ С.О.	15724	5746	43.5158	77.6304	320			-8.2	-6.7	0.5	9.3	14.8	19.4	21.9	20.7	15.5	8	-0.1	-5.3		22	22	38	64	70	51	36	28	26	40	33	23
	АСИНСКИЙ С.О.	34454	6717	43.5181	78.3547	630			-8.2	-6.7	0.5	9.3	14.8	19.4	21.9	20.7	15.5	8	-0.1	-5.3		22	22	38	64	70	51	36	28	26	40	33	23
	БАЙТЕРЕКСКИЙ С.О.	4085	2898	43.3996	77.2242	123			-8.2	-6.7	0.5	9.3	14.8	19.4	21.9	20.7	15.5	8	-0.1	-5.3		22	22	38	64	70	51	36	28	26	40	33	23
	БАЛТАБАЙСКИЙ С.О.	5498	5500	43.5045	77.546	207.2			-8.2	-6.7	0.5	9.3	14.8	19.4	21.9	20.7	15.5	8	-0.1	-5.3		22	22	38	64	70	51	36	28	26	40	33	23
	БОЛЕКСКИЙ С.О.	3539	5626	43.4066	77.4203	456			-8.2	-6.7	0.5	9.3	14.8	19.4	21.9	20.7	15.5	8	-0.1	-5.3		22	22	38	64	70	51	36	28	26	40	33	23
	ЕСИКСКАЯ Г.А.	2604	1011	43.3649	77.4519	126			-8.2	-6.7	0.5	9.3	14.8	19.4	21.9	20.7	15.5	8	-0.1	-5.3		22	22	38	64	70	51	36	28	26	40	33	23
	ЖАНАШАРСКИЙ С.О.	1292	4573	43.4415	77.2598	456			-8.2	-6.7	0.5	9.3	14.8	19.4	21.9	20.7	15.5	8	-0.1	-5.3		22	22	38	64	70	51	36	28	26	40	33	23
	КАЗАХСТАНСКИЙ С.О.	13024	3125	43.5216	77.7698	130			-8.2	-6.7	0.5	9.3	14.8	19.4	21.9	20.7	15.5	8	-0.1	-5.3		22	22	38	64	70	51	36	28	26	40	33	23
	КАРАЖОТИНСКИЙ С.О.	48911	12147	43.65	78.1831	750			-8.2	-6.7	0.5	9.3	14.8	19.4	21.9	20.7	15.5	8	-0.1	-5.3		22	22	38	64	70	51	36	28	26	40	33	23
	КАРАКЕМЕРСКИЙ С.О.	3540	1610	43.424	77.6193	654			-8.2	-6.7	0.5	9.3	14.8	19.4	21.9	20.7	15.5	8	-0.1	-5.3		22	22	38	64	70	51	36	28	26	40	33	23
	КАРАТУРЫКСКИЙ С.О.	40582	11293	43.5537	78.0043	760			-8.2	-6.7	0.5	9.3	14.8	19.4	21.9	20.7	15.5	8	-0.1	-5.3		22	22	38	64	70	51	36	28	26	40	33	23
	КОКТОБИНСКИЙ С.О.	6331	3672	43,364956,	77.5107	68			-8.2	-6.7	0.5	9.3	14.8	19.4	21.9	20.7	15.5	8	-0.1	-5.3		22	22	38	64	70	51	36	28	26	40	33	23
	КОРАМСКИЙ С.О.	11052	4045	43.5425	78.1691	77			-8.2	-6.7	0.5	9.3	14.8	19.4	21.9	20.7	15.5	8	-0.1	-5.3		22	22	38	64	70	51	36	28	26	40	33	23
	КЫРБАЛТАБАЙСКИЙ С.О.	29122	3902	43.5849	77.4902	366			-8.2	-6.7	0.5	9.3	14.8	19.4	21.9	20.7	15.5	8	-0.1	-5.3		22	22	38	64	70	51	36	28	26	40	33	23
	МАЛЫБАЙСКИЙ С.О.	9547	3237	43.4923	78.4081	90			-8.2	-6.7	0.5	9.3	14.8	19.4	21.9	20.7	15.5	8	-0.1	-5.3		22	22	38	64	70	51	36	28	26	40	33	23
	МАСАКСКИЙ С.О.	8834	3360	43.6203	78.3062	158			-8.2	-6.7	0.5	9.3	14.8	19.4	21.9	20.7	15.5	8	-0.1	-5.3		22	22	38	64	70	51	36	28	26	40	33	23
	РАХАТСКИЙ С.О.	14397	5287	43.3744	77.3639	140			-8.2	-6.7	0.5	9.3	14.8	19.4	21.9	20.7	15.5	8	-0.1	-5.3		22	22	38	64	70	51	36	28	26	40	33	23
	С.О.БАЙДИБЕК БИ	3625	1853	43.5122	77.6924	147			-8.2	-6.7	0.5	9.3	14.8	19.4	21.9	20.7	15.5	8	-0.1	-5.3		22	22	38	64	70	51	36	28	26	40	33	23
	С.О.БАРТОГАЙ	1993	2792	43.3491	78.5053	456			-8.2	-6.7	0.5	9.3	14.8	19.4	21.9	20.7	15.5	8	-0.1	-5.3		22	22	38	64	70	51	36	28	26	40	33	23
	С.О.СОГЕТЫ	35811	2943	43.5566	78.4701	104			-8.2	-6.7	0.5	9.3	14.8	19.4	21.9	20.7	15.5	8	-0.1	-5.3		22	22	38	64	70	51	36	28	26	40	33	23
	САЙМАСАЙСКИЙ С.О.	4316	4128	43.4458	77.332	77			-8.2	-6.7	0.5	9.3	14.8	19.4	21.9	20.7	15.5	8	-0.1	-5.3		22	22	38	64	70	51	36	28	26	40	33	23
	ТАШКЕНСАЗСКИЙ С.О.	1977	1938	43.4749	77.4026	369			-8.2	-6.7	0.5	9.3	14.8	19.4	21.9	20.7	15.5	8	-0.1	-5.3		22	22	38	64	70	51	36	28	26	40	33	23
	ТЕСКЕНСУСКИЙ С.О.	12839	4319	43.5466	77.869	254			-8.2	-6.7	0.5	9.3	14.8	19.4	21.9	20.7	15.5	8	-0.1	-5.3		22	22	38	64	70	51	36	28	26	40	33	23
	ТУРГЕНСКИЙ С.О.	7867	3055	43.3957	77.593	100			-8.2	-6.7	0.5	9.3	14.8	19.4	21.9	20.7	15.5	8	-0.1	-5.3		22	22	38	64	70	51	36	28	26	40	33	23
	ШЕЛЕКСКИЙ С.О.	14569	6511	43.5975	78.2506	123			-8.2	-6.7	0.5	9.3	14.8	19.4	21.9	20.7	15.5	8	-0.1	-5.3		22	22	38	64	70	51	36	28	26	40	33	23
	АЛДАБЕРГЕНОВСКИЙ С.О.	5858	2861	44.9039	78.3002	458			-12.5	-11.1	-1.7	9.6	16.4	21.3	23.8	22	16.4	8.1	-1	-7.9		23	17	22	33	27	28	23	12	12	25	33	31
	ЖАЛГЫЗАГАШСКИЙ С.О.	21923	3972	44.9039	78.3002	369			-12.5	-11.1	-1.7	9.6	16.4	21.3	23.8	22	16.4	8.1	-1	-7.9		23	17	22	33	27	28	23	12	12	25	33	31
	КАЙНАРЛИНСКИЙ С.О.	17885	2478	44.9845	78.6776	569			-12.5	-11.1	-1.7	9.6	16.4	21.3	23.8	22	16.4	8.1	-1	-7.9		23	17	22	33	27	28	23	12	12	25	33	31
	КАРАБУЛАКСКИЙ С.О.	28363	8673	44.9091	78.4851	505			-12.5	-11.1	-1.7	9.6	16.4	21.3	23.8	22	16.4	8.1	-1	-7.9		23	17	22	33	27	28	23	12	12	25	33	31
	КАРАТАЛЬСКИЙ С.О.	3429	2475	44.9398	78.2053	451			-12.5	-11.1	-1.7	9.6	16.4	21.3	23.8	22	16.4	8.1	-1	-7.9		23	17	22	33	27	28	23	12	12	25	33	31
	КОКЖАЗЫКСКИЙ С.О.	12654	2764	44.9382	78.6195	787			-12.5	-11.1	-1.7	9.6	16.4	21.3	23.8	22	16.4	8.1	-1	-7.9		23	17	22	33	27	28	23	12	12	25	33	31
	КОНЫРСКИЙ С.О.	26358	5095	45.1408	78.7186	458			-12.5	-11.1	-1.7	9.6	16.4	21.3	23.8	22	16.4	8.1	-1	-7.9		23	17	22	33	27	28	23	12	12	25	33	31
	С.О. АКЫН САРА	21914	3239	45.2331	78.6794	433.32			-12.5	-11.1	-1.7	9.6	16.4	21.3	23.8	22	16.4	8.1	-1	-7.9		23	17	22	33	27	28	23	12	12	25	33	31
	С.О.ИМ.БАКТЫБАЯ ЖОЛБАРЫСУЛЫ	18313	3930	44.9346	78.254	698			-12.5	-11.1	-1.7	9.6	16.4	21.3	23.8	22	16.4	8.1	-1	-7.9		23	17	22	33	27	28	23	12	12	25	33	31
	СЫРЫМБЕТОВСКИЙ С.О.	9053	2576	44.8565	78.6825	357			-12.5	-11.1	-1.7	9.6	16.4	21.3	23.8	22	16.4	8.1	-1	-7.9		23	17	22	33	27	28	23	12	12	25	33	31
	ТУЛЕНГУТСКИЙ С.О.	4798	2416	44.8703	78.622	123			-12.5	-11.1	-1.7	9.6	16.4	21.3	23.8	22	16.4	8.1	-1	-7.9		23	17	22	33	27	28	23	12	12	25	33	31
	АЙДАРЛИНСКИЙ С.О.	49103	4999	44.1965	75.8272	978			-7.9	-6.6	0.7	9.6	15.5	19.6	22.2	21.1	16.1	8.5	0.6	-4.7		21	20	41	68	70	46	27	22	19	37	33	22
	АККАЙНАРСКИЙ С.О.	30416	3555	43.1663	76.0464	13.03			-7.9	-6.6	0.7	9.6	15.5	19.6	22.2	21.1	16.1	8.5	0.6	-4.7		21	20	41	68	70	46	27	22	19	37	33	22
	АКСЕНГИРСКИЙ С.О.	41409	6530	43.4925	76.2784	379.7			-7.9	-6.6	0.7	9.6	15.5	19.6	22.2	21.1	16.1	8.5	0.6	-4.7		21	20	41	68	70	46	27	22	19	37	33	22
	АКТЕРЕКСКИЙ С.О.	60310	5412	43.272	75.4853	459			-7.9	-6.6	0.7	9.6	15.5	19.6	22.2	21.1	16.1	8.5	0.6	-4.7		21	20	41	68	70	46	27	22	19	37	33	22
	БЕРИКТАССКИЙ С.О.	52456	4764	43.2671	75.7098	668.9			-7.9	-6.6	0.7	9.6	15.5	19.6	22.2	21.1	16.1	8.5	0.6	-4.7		21	20	41	68	70	46	27	22	19	37	33	22
	БОЗОЙСКИЙ С.О.	21437	1571	44.1604	76.0988	1455			-7.9	-6.6	0.7	9.6	15.5	19.6	22.2	21.1	16.1	8.5	0.6	-4.7		21	20	41	68	70	46	27	22	19	37	33	22
	ДЕГЕРЕССКИЙ С.О.	57412	8706	43.2439	75.8055	539.8			-7.9	-6.6	0.7	9.6	15.5	19.6	22.2	21.1	16.1	8.5	0.6	-4.7		21	20	41	68	70	46	27	22	19	37	33	22
	ЖАМБЫЛСКИЙ С.О.	36377	5919	43.1447	76.181	673			-7.9	-6.6	0.7	9.6	15.5	19.6	22.2	21.1	16.1	8.5	0.6	-4.7		21	20	41	68	70	46	27	22	19	37	33	22
	КАРАКАСТЕКСКИЙ С.О.	14337	7435	43.1285	76.1008	519			-7.9	-6.6	0.7	9.6	15.5	19.6	22.2	21.1	16.1	8.5	0.6	-4.7		21	20	41	68	70	46	27	22	19	37	33	22
	КАРАСУСКИЙ С.О.	23466	6231	43.1949	76.2316	450			-7.9	-6.6	0.7	9.6	15.5	19.6	22.2	21.1	16.1	8.5	0.6	-4.7		21	20	41	68	70	46	27	22	19	37	33	22
	КАРГАЛИНСКИЙ С.О.	3902	2562	43.1673	76.4077	274			-7.9	-6.6	0.7	9.6	15.5	19.6	22.2	21.1	16.1	8.5	0.6	-4.7		21	20	41	68	70	46	27	22	19	37	33	22
	МЫНБАЕВСКИЙ С.О.	16776	9276	43.2946	76.4508	426			-7.9	-6.6	0.7	9.6	15.5	19.6	22.2	21.1	16.1	8.5	0.6	-4.7		21	20	41	68	70	46	27	22	19	37	33	22
	С.О. МАТИБУЛАК	75095	5264	43.5665	75.2825	1348			-7.9	-6.6	0.7	9.6	15.5	19.6	22.2	21.1	16.1	8.5	0.6	-4.7		21	20	41	68	70	46	27	22	19	37	33	22
	САМСИНСКИЙ С.О.	41635	4990	43.3193	76.0969	324.6			-7.9	-6.6	0.7	9.6	15.5	19.6	22.2	21.1	16.1	8.5	0.6	-4.7		21	20	41	68	70	46	27	22	19	37	33	22
	САРЫТАУКУМСКИЙ С.О.	14301	1327	43.2283	75.7988	731			-7.9	-6.6	0.7	9.6	15.5	19.6	22.2	21.1	16.1	8.5	0.6	-4.7		21	20	41	68	70	46	27	22	19	37	33	22
	ТАЛАПСКИЙ С.О.	36914	5823	43.1059	76.0128	380			-7.9	-6.6	0.7	9.6	15.5	19.6	22.2	21.1	16.1	8.5	0.6	-4.7		21	20	41	68	70	46	27	22	19	37	33	22
	ТАРАНСКИЙ С.О.	5566	1829	43.3606	76.2744	37			-7.9	-6.6	0.7	9.6	15.5	19.6	22.2	21.1	16.1	8.5	0.6	-4.7		21	20	41	68	70	46	27	22	19	37	33	22
	ТЕМИРЖОЛСКИЙ С.О.	65060	5108	43.5994	76.317	1223			-7.9	-6.6	0.7	9.6	15.5	19.6	22.2	21.1	16.1	8.5	0.6	-4.7		21	20	41	68	70	46	27	22	19	37	33	22
	УЗЫНАГАШСКИЙ С.О.	46649	6078	43.2209	76.3142	414			-7.9	-6.6	0.7	9.6	15.5	19.6	22.2	21.1	16.1	8.5	0.6	-4.7		21	20	41	68	70	46	27	22	19	37	33	22
	УЛЬГУЛИНСКИЙ С.О.	31176	3642	43.4267	76.1036	914			-7.9	-6.6	0.7	9.6	15.5	19.6	22.2	21.1	16.1	8.5	0.6	-4.7		21	20	41	68	70	46	27	22	19	37	33	22
	УНГУРТАССКИЙ С.О.	45391	9821	43.2757	76.0267	324			-7.9	-6.6	0.7	9.6	15.5	19.6	22.2	21.1	16.1	8.5	0.6	-4.7		21	20	41	68	70	46	27	22	19	37	33	22
	ШИЕНСКИЙ С.О.	29162	4723	43.1501	75.9241	330			-7.9	-6.6	0.7	9.6	15.5	19.6	22.2	21.1	16.1	8.5	0.6	-4.7		21	20	41	68	70	46	27	22	19	37	33	22
	ШОЛАККАРГАЛИНСКИЙ С.О.	17131	4641	43.2801	76.3405	192.5			-7.9	-6.6	0.7	9.6	15.5	19.6	22.2	21.1	16.1	8.5	0.6	-4.7		21	20	41	68	70	46	27	22	19	37	33	22
	АЩИБУЛАКСКИЙ С.О.	10426	4141	43.4191	76.9139	125			-7.1	-5.9	1.4	10.3	16.5	20.8	23.3	21.9	16.8	9.1	1.1	-4.1		28	24	47	80	79	52	30	24	23	45	40	29
	БАЙСЕРКЕНСКИЙ С.О.	15237	6340	43.4896	77.0406	268			-7.1	-5.9	1.4	10.3	16.5	20.8	23.3	21.9	16.8	9.1	1.1	-4.1		28	24	47	80	79	52	30	24	23	45	40	29
	БОРАЛДАЙСКАЯ П.А.	1123	504	43.3581	76.861	240			-7.1	-5.9	1.4	10.3	16.5	20.8	23.3	21.9	16.8	9.1	1.1	-4.1		28	24	47	80	79	52	30	24	23	45	40	29
	ЖЕТЫГЕНСКИЙ С.О.	14318	7145	43.6822	77.1227	778			-7.1	-5.9	1.4	10.3	16.5	20.8	23.3	21.9	16.8	9.1	1.1	-4.1		28	24	47	80	79	52	30	24	23	45	40	29
	КАЗЦИКОВСКИЙ С.О.	2487	1375	43.3826	76.8541	235			-7.1	-5.9	1.4	10.3	16.5	20.8	23.3	21.9	16.8	9.1	1.1	-4.1		28	24	47	80	79	52	30	24	23	45	40	29
	КАРАОЙСКИЙ С.О.	36418	11738	43.5171	76.8332	719			-7.1	-5.9	1.4	10.3	16.5	20.8	23.3	21.9	16.8	9.1	1.1	-4.1		28	24	47	80	79	52	30	24	23	45	40	29
	КУРТИНСКИЙ С.О.	53049	7408	43.8904	76.3303	2817			-7.1	-5.9	1.4	10.3	16.5	20.8	23.3	21.9	16.8	9.1	1.1	-4.1		28	24	47	80	79	52	30	24	23	45	40	29
	МЕЖДУРЕЧЕНСКИЙ С.О.	26407	7059	43.4538	76.7252	419			-7.1	-5.9	1.4	10.3	16.5	20.8	23.3	21.9	16.8	9.1	1.1	-4.1		28	24	47	80	79	52	30	24	23	45	40	29
	ПЕРВОМАЙСКИЙ С.О.	158	581	43.3849	76.8944	236			-7.1	-5.9	1.4	10.3	16.5	20.8	23.3	21.9	16.8	9.1	1.1	-4.1		28	24	47	80	79	52	30	24	23	45	40	29
	ЧАПАЕВСКИЙ С.О.	2000	988	43.4702	76.8064	247			-7.1	-5.9	1.4	10.3	16.5	20.8	23.3	21.9	16.8	9.1	1.1	-4.1		28	24	47	80	79	52	30	24	23	45	40	29
	ЭНЕРГЕТИЧЕСКИЙ С.О.	647	987	43.4238	77.028	179			-7.1	-5.9	1.4	10.3	16.5	20.8	23.3	21.9	16.8	9.1	1.1	-4.1		28	24	47	80	79	52	30	24	23	45	40	29
	ЗАРЕЧНЫЙ С.О.	2854	684	43.7192	77.0385	658			-7.2	-5.9	1.5	10.7	17.1	21.4	23.9	22.5	17.3	9.5	1.4	-4		23	19	31	55	54	37	24	16	18	36	32	25
	ШЕНГЕЛЬДИНСКИЙ С.О.	47453	5951	43.98	77.4626	456			-7.2	-5.9	1.5	10.7	17.1	21.4	23.9	22.5	17.3	9.5	1.4	-4		23	19	31	55	54	37	24	16	18	36	32	25
	HОВОШАМАЛГАНСКИЙ С.О.	7549	7455	43.375	76.6231	196			-7.9	-6.7	0.6	9.4	15.5	19.6	22.1	21	16	8.5	0.5	-4.7		25	23	47	80	81	53	31	26	22	42	38	26
	АЙТЕЙСКИЙ С.О.	6654	6223	43.234	76.601	85			-7.9	-6.7	0.6	9.4	15.5	19.6	22.1	21	16	8.5	0.5	-4.7		25	23	47	80	81	53	31	26	22	42	38	26
	БОЛЬШЕАЛМАТИНСКИЙ С.О.	0	0	43.1143	76.9138	254
	ЕЛЬТАЙСКИЙ С.О.	6711	6717	43.3716	76.7222	124			-7.9	-6.7	0.6	9.4	15.5	19.6	22.1	21	16	8.5	0.5	-4.7		25	23	47	80	81	53	31	26	22	42	38	26
	ЖАМБЫЛСКИЙ С.О.	4772	3986	43.2713	76.6707	92			-7.9	-6.7	0.6	9.4	15.5	19.6	22.1	21	16	8.5	0.5	-4.7		25	23	47	80	81	53	31	26	22	42	38	26
	ЖАНДОСОВСКИЙ С.О.	3953	3303	43.1668	76.5632	170			-7.9	-6.7	0.6	9.4	15.5	19.6	22.1	21	16	8.5	0.5	-4.7		25	23	47	80	81	53	31	26	22	42	38	26
	ИРГЕЛИНСКИЙ С.О.	1629	2860	43.2364	76.7652	135			-7.9	-6.7	0.6	9.4	15.5	19.6	22.1	21	16	8.5	0.5	-4.7		25	23	47	80	81	53	31	26	22	42	38	26
	КАСКЕЛЕНСКАЯ Г.А.	2588	4281	43.2023	76.6234	123			-7.9	-6.7	0.6	9.4	15.5	19.6	22.1	21	16	8.5	0.5	-4.7		25	23	47	80	81	53	31	26	22	42	38	26
	ПЕРВОМАЙСКИЙ С.О.	8365	2513	43.1687	76.4763	49			-7.9	-6.7	0.6	9.4	15.5	19.6	22.1	21	16	8.5	0.5	-4.7		25	23	47	80	81	53	31	26	22	42	38	26
	РАЙЫМБЕКСКИЙ С.О.	4382	4240	43.1959	76.7507	198			-7.9	-6.7	0.6	9.4	15.5	19.6	22.1	21	16	8.5	0.5	-4.7		25	23	47	80	81	53	31	26	22	42	38	26
	УМТЫЛСКИЙ С.О.	1632	2710	43.2192	76.6824	254			-7.9	-6.7	0.6	9.4	15.5	19.6	22.1	21	16	8.5	0.5	-4.7		25	23	47	80	81	53	31	26	22	42	38	26
	УШКОНЫРСКИЙ С.О.	6188	4348	43.1899	76.5345	100			-7.9	-6.7	0.6	9.4	15.5	19.6	22.1	21	16	8.5	0.5	-4.7		25	23	47	80	81	53	31	26	22	42	38	26
	БАЛПЫКСКИЙ С.О.	15768	4337	45.2551	77.9851	978			-7.2	-6	1.2	10.2	16.4	20.6	23.2	21.8	16.7	9	1	-4.1		27	24	46	79	77	51	30	23	22	44	40	28
	БАСТОБИНСКИЙ А.О.	21042	8529	45.271	77.9904	434			-7.2	-6	1.2	10.2	16.4	20.6	23.2	21.8	16.7	9	1	-4.1		27	24	46	79	77	51	30	23	22	44	40	28
	ЕЛЬТАЙСКИЙ С.О.	17617	3554	45.0546	78.0653	341			-7.2	-6	1.2	10.2	16.4	20.6	23.2	21.8	16.7	9	1	-4.1		27	24	46	79	77	51	30	23	22	44	40	28
	ЕСКЕЛЬДИНСКИЙ С.О.	14915	4327	45.1867	78.0108	167			-7.2	-6	1.2	10.2	16.4	20.6	23.2	21.8	16.7	9	1	-4.1		27	24	46	79	77	51	30	23	22	44	40	28
	КАНБАКТИНСКИЙ С.О.	12505	6805	45.0546	78.0653	310			-7.2	-6	1.2	10.2	16.4	20.6	23.2	21.8	16.7	9	1	-4.1		27	24	46	79	77	51	30	23	22	44	40	28
	КЫЗЫЛБАЛЫКСКИЙ С.О.	1400	1486	46.4455	77.2856	14			-7.2	-6	1.2	10.2	16.4	20.6	23.2	21.8	16.7	9	1	-4.1		27	24	46	79	77	51	30	23	22	44	40	28
	С.О.АЙТУ БИ	17524	4688	45.275	77.885	480			-7.2	-6	1.2	10.2	16.4	20.6	23.2	21.8	16.7	9	1	-4.1		27	24	46	79	77	51	30	23	22	44	40	28
	С.О.ЖОЛБАРЫС БАТЫРА	5910	4034	45.0909	77.9073	83			-7.2	-6	1.2	10.2	16.4	20.6	23.2	21.8	16.7	9	1	-4.1		27	24	46	79	77	51	30	23	22	44	40	28
	ТАСТОБИНСКИЙ С.О.	1836	4503	45.0236	78.018	90.6			-7.2	-6	1.2	10.2	16.4	20.6	23.2	21.8	16.7	9	1	-4.1		27	24	46	79	77	51	30	23	22	44	40	28
	УШТОБИНСКАЯ Г.А.	3895	3264	45.2551	77.9851	64			-7.2	-6	1.2	10.2	16.4	20.6	23.2	21.8	16.7	9	1	-4.1		27	24	46	79	77	51	30	23	22	44	40	28
	АЛГАБАССКИЙ С.О.	13911	4480	43.1819	78.5214	339			-12	-9.8	-1.8	6.7	11.6	15.6	17.8	16.9	12.3	5.1	-3.1	-8.8		12	14	25	45	58	63	53	44	36	33	22	16
	БОЛЕКСАЗСКИЙ С.О.	6455	5172	42.9453	79.1242	112			-12	-9.8	-1.8	6.7	11.6	15.6	17.8	16.9	12.3	5.1	-3.1	-8.8		12	14	25	45	58	63	53	44	36	33	22	16
	ЖАЛАНАШСКИЙ С.О.	46928	8540	43.0444	78.6422	308			-12	-9.8	-1.8	6.7	11.6	15.6	17.8	16.9	12.3	5.1	-3.1	-8.8		12	14	25	45	58	63	53	44	36	33	22	16
	ЖЫЛЫСАЙСКИЙ С.О.	25790	4799	43.1317	78.9586	433			-12	-9.8	-1.8	6.7	11.6	15.6	17.8	16.9	12.3	5.1	-3.1	-8.8		12	14	25	45	58	63	53	44	36	33	22	16
	КАРАБУЛАКСКИЙ С.О.	28180	4948	43.0689	78.5392	351			-12	-9.8	-1.8	6.7	11.6	15.6	17.8	16.9	12.3	5.1	-3.1	-8.8		12	14	25	45	58	63	53	44	36	33	22	16
	КАРКАРИНСКИЙ С.О.	12328	4616	42.8914	79.2372	343			-12	-9.8	-1.8	6.7	11.6	15.6	17.8	16.9	12.3	5.1	-3.1	-8.8		12	14	25	45	58	63	53	44	36	33	22	16
	КЕГЕНСКИЙ С.О.	19938	6204	43.0183	79.2242	455			-12	-9.8	-1.8	6.7	11.6	15.6	17.8	16.9	12.3	5.1	-3.1	-8.8		12	14	25	45	58	63	53	44	36	33	22	16
	САТИНСКИЙ С.О.	13343	5253	43.0708	78.4099	217			-12	-9.8	-1.8	6.7	11.6	15.6	17.8	16.9	12.3	5.1	-3.1	-8.8		12	14	25	45	58	63	53	44	36	33	22	16
	ТАСАШИНСКИЙ С.О.	12438	2872	42.8953	79.4372	259			-12	-9.8	-1.8	6.7	11.6	15.6	17.8	16.9	12.3	5.1	-3.1	-8.8		12	14	25	45	58	63	53	44	36	33	22	16
	ТУЮКСКИЙ С.О.	4755	2496	43.1019	79.3982	456			-12	-9.8	-1.8	6.7	11.6	15.6	17.8	16.9	12.3	5.1	-3.1	-8.8		12	14	25	45	58	63	53	44	36	33	22	16
	УЗЫНБУЛАКСКИЙ С.О.	36362	4669	43.1605	79.0149	467			-12	-9.8	-1.8	6.7	11.6	15.6	17.8	16.9	12.3	5.1	-3.1	-8.8		12	14	25	45	58	63	53	44	36	33	22	16
	ШИРГАНАКСКИЙ С.О.	8684	5563	42.9624	79.0536	313			-12	-9.8	-1.8	6.7	11.6	15.6	17.8	16.9	12.3	5.1	-3.1	-8.8		12	14	25	45	58	63	53	44	36	33	22	16
	АЛТЫНЕМЕЛЬСКИЙ С.О.	27376	3474	44.3336	78.4516	407			-9.7	-8.5	-0.7	8.6	14.8	19.3	21.7	20.4	15	7.3	-0.8	-6.4		21	19	29	45	49	38	29	19	23	38	32	26
	БАСШИЙСКИЙ С.О.	36326	7307	44.1589	78.7538	2096			-9.7	-8.5	-0.7	8.6	14.8	19.3	21.7	20.4	15	7.3	-0.8	-6.4		21	19	29	45	49	38	29	19	23	38	32	26
	ЖАЙНАК БАТЫРСКИЙ С.О.	19493	5073	44.3882	78.5858	407			-9.7	-8.5	-0.7	8.6	14.8	19.3	21.7	20.4	15	7.3	-0.8	-6.4		21	19	29	45	49	38	29	19	23	38	32	26
	ЖОЛАМАНСКИЙ С.О.	36388	7160	44.2621	77.5452	473			-9.7	-8.5	-0.7	8.6	14.8	19.3	21.7	20.4	15	7.3	-0.8	-6.4		21	19	29	45	49	38	29	19	23	38	32	26
	КАРАШОКИНСКИЙ С.О.	33906	5951	44.1038	77.9308	815			-9.7	-8.5	-0.7	8.6	14.8	19.3	21.7	20.4	15	7.3	-0.8	-6.4		21	19	29	45	49	38	29	19	23	38	32	26
	КАСПАНСКИЙ С.О.	21097	5197	44.4943	78.2664	370			-9.7	-8.5	-0.7	8.6	14.8	19.3	21.7	20.4	15	7.3	-0.8	-6.4		21	19	29	45	49	38	29	19	23	38	32	26
	КОГАЛИНСКИЙ С.О.	17484	7027	44.4725	78.6693	237			-9.7	-8.5	-0.7	8.6	14.8	19.3	21.7	20.4	15	7.3	-0.8	-6.4		21	19	29	45	49	38	29	19	23	38	32	26
	КОКСУСКИЙ С.О.	8242	4229	44.6625	78.9225	232			-9.7	-8.5	-0.7	8.6	14.8	19.3	21.7	20.4	15	7.3	-0.8	-6.4		21	19	29	45	49	38	29	19	23	38	32	26
	КЫЗЫЛЖАРСКИЙ С.О.	25399	3179	44.4346	78.1352	467			-9.7	-8.5	-0.7	8.6	14.8	19.3	21.7	20.4	15	7.3	-0.8	-6.4		21	19	29	45	49	38	29	19	23	38	32	26
	САРЫБАСТАУСКИЙ С.О.	31161	4089	44.1985	77.8842	537			-9.7	-8.5	-0.7	8.6	14.8	19.3	21.7	20.4	15	7.3	-0.8	-6.4		21	19	29	45	49	38	29	19	23	38	32	26
	САРЫБУЛАКСКИЙ С.О.	28261	4605	44.3953	77.6617	71			-9.7	-8.5	-0.7	8.6	14.8	19.3	21.7	20.4	15	7.3	-0.8	-6.4		21	19	29	45	49	38	29	19	23	38	32	26
	САРЫОЗЕКСКИЙ С.О.	23048	2802	44.3612	77.9685	62			-9.7	-8.5	-0.7	8.6	14.8	19.3	21.7	20.4	15	7.3	-0.8	-6.4		21	19	29	45	49	38	29	19	23	38	32	26
	ТАЛДЫБУЛАКСКИЙ С.О.	11606	5606	44.5102	78.8874	183			-9.7	-8.5	-0.7	8.6	14.8	19.3	21.7	20.4	15	7.3	-0.8	-6.4		21	19	29	45	49	38	29	19	23	38	32	26
	ШАНХАНАЙСКИЙ С.О.	35725	5431	44.2444	78.2433	552			-9.7	-8.5	-0.7	8.6	14.8	19.3	21.7	20.4	15	7.3	-0.8	-6.4		21	19	29	45	49	38	29	19	23	38	32	26
	ШУБАРСКИЙ С.О.	9252	3967	44.5526	78.9857	200			-9.7	-8.5	-0.7	8.6	14.8	19.3	21.7	20.4	15	7.3	-0.8	-6.4		21	19	29	45	49	38	29	19	23	38	32	26
	АЙНАБУЛАКСКИЙ С.О.	11294	1257	44.6265	77.995	547			-9.6	-8.4	-0.1	9.8	16.3	20.8	23.3	21.7	16.2	8.4	-0.1	-6		25	23	35	42	45	32	22	13	21	40	39	33
	АЛГАБАССКИЙ С.О.	12942	2855	44.6751	78.1027	369			-9.6	-8.4	-0.1	9.8	16.3	20.8	23.3	21.7	16.2	8.4	-0.1	-6		25	23	35	42	45	32	22	13	21	40	39	33
	БАЛПЫКСКИЙ С.О.	4175	6001	44.9006	78.2224	547			-9.6	-8.4	-0.1	9.8	16.3	20.8	23.3	21.7	16.2	8.4	-0.1	-6		25	23	35	42	45	32	22	13	21	40	39	33
	ЕНБЕКШИНСКИЙ С.О.	9727	3254	44.86	78.279	67.7			-9.6	-8.4	-0.1	9.8	16.3	20.8	23.3	21.7	16.2	8.4	-0.1	-6		25	23	35	42	45	32	22	13	21	40	39	33
	ЖАРЛЫОЗЕКСКИЙ С.О.	18189	4151	44.9046	78.055	123			-9.6	-8.4	-0.1	9.8	16.3	20.8	23.3	21.7	16.2	8.4	-0.1	-6		25	23	35	42	45	32	22	13	21	40	39	33
	ЛАБАСИНСКИЙ С.О.	50350	7880	44.8387	78.2852	1700			-9.6	-8.4	-0.1	9.8	16.3	20.8	23.3	21.7	16.2	8.4	-0.1	-6		25	23	35	42	45	32	22	13	21	40	39	33
	МУКАНШИНСКИЙ С.О.	31558	6495	44.9716	77.9451	258			-9.6	-8.4	-0.1	9.8	16.3	20.8	23.3	21.7	16.2	8.4	-0.1	-6		25	23	35	42	45	32	22	13	21	40	39	33
	МУКРИНСКИЙ С.О.	28818	5193	44.8598	78.1717	369			-9.6	-8.4	-0.1	9.8	16.3	20.8	23.3	21.7	16.2	8.4	-0.1	-6		25	23	35	42	45	32	22	13	21	40	39	33
	С.О. МУСАБЕК	22031	3896	44.8818	77.9609	357			-9.6	-8.4	-0.1	9.8	16.3	20.8	23.3	21.7	16.2	8.4	-0.1	-6		25	23	35	42	45	32	22	13	21	40	39	33
	С.О.КАБЫЛИСА	26108	5296	44.3882	78.5858	159			-9.6	-8.4	-0.1	9.8	16.3	20.8	23.3	21.7	16.2	8.4	-0.1	-6		25	23	35	42	45	32	22	13	21	40	39	33
	АЙДАРЛИНСКИЙ С.О.	24954	5942	44.0326	79.5199	140			-7.5	-5.1	4	12.8	18.1	22.3	24.2	22.9	17.9	10.4	2	-4.2		14	12	13	23	20	30	24	12	9	20	19	17
	БАСКУНЧИНСКИЙ С.О.	32282	5468	44.3389	80.383	1190			-7.5	-5.1	4	12.8	18.1	22.3	24.2	22.9	17.9	10.4	2	-4.2		14	12	13	23	20	30	24	12	9	20	19	17
	БИРЛИКСКИЙ С.О.	19410	5282	44.2033	80.143	237			-7.5	-5.1	4	12.8	18.1	22.3	24.2	22.9	17.9	10.4	2	-4.2		14	12	13	23	20	30	24	12	9	20	19	17
	ЖАРКЕНТСКАЯ Г.А.	8217	5877	44.1661	80.0038	472			-7.5	-5.1	4	12.8	18.1	22.3	24.2	22.9	17.9	10.4	2	-4.2		14	12	13	23	20	30	24	12	9	20	19	17
	ЖАСКЕНТСКИЙ С.О.	6785	1373	44.2164	80.0209	440			-7.5	-5.1	4	12.8	18.1	22.3	24.2	22.9	17.9	10.4	2	-4.2		14	12	13	23	20	30	24	12	9	20	19	17
	КОКТАЛЬСКИЙ С.О.	43293	12875	44.137	79.8128	290			-7.5	-5.1	4	12.8	18.1	22.3	24.2	22.9	17.9	10.4	2	-4.2		14	12	13	23	20	30	24	12	9	20	19	17
	КОНЫРОЛЕНСКИЙ С.О.	69677	11578	44.2797	79.3012	900			-7.5	-5.1	4	12.8	18.1	22.3	24.2	22.9	17.9	10.4	2	-4.2		14	12	13	23	20	30	24	12	9	20	19	17
	ПИДЖИМСКИЙ С.О.	36392	6561	44.213	80.2086	340			-7.5	-5.1	4	12.8	18.1	22.3	24.2	22.9	17.9	10.4	2	-4.2		14	12	13	23	20	30	24	12	9	20	19	17
	САРЫБЕЛЬСКИЙ С.О.	27477	5831	44.4233	80.0592	298			-7.5	-5.1	4	12.8	18.1	22.3	24.2	22.9	17.9	10.4	2	-4.2		14	12	13	23	20	30	24	12	9	20	19	17
	ТАЛДИНСКИЙ С.О.	37084	7116	44.2251	79.8365	290			-7.5	-5.1	4	12.8	18.1	22.3	24.2	22.9	17.9	10.4	2	-4.2		14	12	13	23	20	30	24	12	9	20	19	17
	УЛКЕНАГАШСКИЙ С.О.	20317	4159	44.2251	79.8365	180			-7.5	-5.1	4	12.8	18.1	22.3	24.2	22.9	17.9	10.4	2	-4.2		14	12	13	23	20	30	24	12	9	20	19	17
	УЛЬКЕНШЫГАНСКИЙ С.О.	20096	6024	44.1717	80.0818	270			-7.5	-5.1	4	12.8	18.1	22.3	24.2	22.9	17.9	10.4	2	-4.2		14	12	13	23	20	30	24	12	9	20	19	17
	УШАРАЛСКИЙ С.О.	18534	11073	44.1132	79.8813	305			-7.5	-5.1	4	12.8	18.1	22.3	24.2	22.9	17.9	10.4	2	-4.2		14	12	13	23	20	30	24	12	9	20	19	17
	ЧУЛАКАЙСКИЙ С.О.	21796	5704	44.0876	79.9679	320			-7.5	-5.1	4	12.8	18.1	22.3	24.2	22.9	17.9	10.4	2	-4.2		14	12	13	23	20	30	24	12	9	20	19	17
	HАРЫНКОЛЬСКИЙ С.О.	21095	5853	42.7265	80.1762	295.2			-12	-9.8	-1.8	6.7	11.6	15.6	17.8	16.9	12.3	5.1	-3.1	-8.8		12	14	25	45	58	63	53	44	36	33	22	16
	ЖАМБЫЛСКИЙ С.О.	22443	5375	42.7232	80.0676	652			-12	-9.8	-1.8	6.7	11.6	15.6	17.8	16.9	12.3	5.1	-3.1	-8.8		12	14	25	45	58	63	53	44	36	33	22	16
	КАЙНАРСКИЙ С.О.	30482	3990	42.8619	79.8732	412			-12	-9.8	-1.8	6.7	11.6	15.6	17.8	16.9	12.3	5.1	-3.1	-8.8		12	14	25	45	58	63	53	44	36	33	22	16
	КАКПАКСКИЙ С.О.	16407	6575	42.7985	79.8926	796			-12	-9.8	-1.8	6.7	11.6	15.6	17.8	16.9	12.3	5.1	-3.1	-8.8		12	14	25	45	58	63	53	44	36	33	22	16
	КАРАСАЗСКИЙ С.О.	30289	6301	43.0458	79.875	365			-12	-9.8	-1.8	6.7	11.6	15.6	17.8	16.9	12.3	5.1	-3.1	-8.8		12	14	25	45	58	63	53	44	36	33	22	16
	САРЫЖАЗСКИЙ С.О.	42003	10153	42.9139	79.6059	987			-12	-9.8	-1.8	6.7	11.6	15.6	17.8	16.9	12.3	5.1	-3.1	-8.8		12	14	25	45	58	63	53	44	36	33	22	16
	СУМБИНСКИЙ С.О.	35953	5954	42.9307	80.4851	625			-12	-9.8	-1.8	6.7	11.6	15.6	17.8	16.9	12.3	5.1	-3.1	-8.8		12	14	25	45	58	63	53	44	36	33	22	16
	ТЕГИСТИКСКИЙ С.О.	11380	2414	42.8136	79.9774	478			-12	-9.8	-1.8	6.7	11.6	15.6	17.8	16.9	12.3	5.1	-3.1	-8.8		12	14	25	45	58	63	53	44	36	33	22	16
	ТЕКЕССКИЙ С.О.	17283	4373	42.8287	80.0472	599			-12	-9.8	-1.8	6.7	11.6	15.6	17.8	16.9	12.3	5.1	-3.1	-8.8		12	14	25	45	58	63	53	44	36	33	22	16
	УЗАК БАТЫРСКИЙ С.О.	37712	4473	42.9798	80.2756	766			-12	-9.8	-1.8	6.7	11.6	15.6	17.8	16.9	12.3	5.1	-3.1	-8.8		12	14	25	45	58	63	53	44	36	33	22	16
	ШАЛКОДИНСКИЙ С.О.	43399	6511	43.1542	79.8856	955			-12	-9.8	-1.8	6.7	11.6	15.6	17.8	16.9	12.3	5.1	-3.1	-8.8		12	14	25	45	58	63	53	44	36	33	22	16
	АЛМАЛИНСКИЙ С.О.	24210	6739	45.4511	79.9779	1896			-11.7	-10.1	-1.2	8.9	15	19.7	22.1	20.6	15.1	7.2	-1.3	-7.5		20	17	22	34	34	35	28	16	16	29	31	27
	АМАНБОКТЕРСКИЙ С.О.	4422	2629	45.2794	80.1056	1547			-11.7	-10.1	-1.2	8.9	15	19.7	22.1	20.6	15.1	7.2	-1.3	-7.5		20	17	22	34	34	35	28	16	16	29	31	27
	АМАНГЕЛЬДИНСКИЙ С.О.	13897	4921	45.6329	79.8796	758			-11.7	-10.1	-1.2	8.9	15	19.7	22.1	20.6	15.1	7.2	-1.3	-7.5		20	17	22	34	34	35	28	16	16	29	31	27
	БАКАЛИНСКИЙ С.О.	8620	3645	45.6943	80.1165	1698			-11.7	-10.1	-1.2	8.9	15	19.7	22.1	20.6	15.1	7.2	-1.3	-7.5		20	17	22	34	34	35	28	16	16	29	31	27
	ЕКИАШИНСКИЙ С.О.	11021	5833	45.3807	80.1398	2130			-11.7	-10.1	-1.2	8.9	15	19.7	22.1	20.6	15.1	7.2	-1.3	-7.5		20	17	22	34	34	35	28	16	16	29	31	27
	КАРАБОГЕТСКИЙ С.О.	4702	2456	45.7631	80.258	1784			-11.7	-10.1	-1.2	8.9	15	19.7	22.1	20.6	15.1	7.2	-1.3	-7.5		20	17	22	34	34	35	28	16	16	29	31	27
	КАРАШИГАНСКИЙ С.О.	5398	2670	46.2903	78.3244	960			-11.7	-10.1	-1.2	8.9	15	19.7	22.1	20.6	15.1	7.2	-1.3	-7.5		20	17	22	34	34	35	28	16	16	29	31	27
	КОЙЛЫКСКИЙ С.О.	7560	2749	45.6506	80.2416	2547			-11.7	-10.1	-1.2	8.9	15	19.7	22.1	20.6	15.1	7.2	-1.3	-7.5		20	17	22	34	34	35	28	16	16	29	31	27
	КОКТЕРЕКСКИЙ С.О.	7471	2463	46.0841	79.4704	1365			-11.7	-10.1	-1.2	8.9	15	19.7	22.1	20.6	15.1	7.2	-1.3	-7.5		20	17	22	34	34	35	28	16	16	29	31	27
	ЛЕПСИНСКИЙ С.О.	18827	5724	46.2322	78.9396	988			-11.7	-10.1	-1.2	8.9	15	19.7	22.1	20.6	15.1	7.2	-1.3	-7.5		20	17	22	34	34	35	28	16	16	29	31	27
	САРКАНДСКАЯ Г.А.	10794	8488	45.4137	79.9169	1478			-11.7	-10.1	-1.2	8.9	15	19.7	22.1	20.6	15.1	7.2	-1.3	-7.5		20	17	22	34	34	35	28	16	16	29	31	27
	ЧЕРКАССКИЙ С.О.	13810	5048	45.6666	80.3679	1987			-11.7	-10.1	-1.2	8.9	15	19.7	22.1	20.6	15.1	7.2	-1.3	-7.5		20	17	22	34	34	35	28	16	16	29	31	27
	ШАТЫРБАЙСКИЙ С.О.	7304	1874	45.5176	80.3337	1652			-11.7	-10.1	-1.2	8.9	15	19.7	22.1	20.6	15.1	7.2	-1.3	-7.5		20	17	22	34	34	35	28	16	16	29	31	27
	HУРИНСКИЙ С.О.	38634	13574	43.6876	77.193	338			-7.5	-6.1	0.9	9.6	15.3	19.8	22.2	21.1	16	8.2	0.3	-4.8		24	24	44	73	79	53	35	28	26	43	36	25
	АЛАТАУСКИЙ С.О.	7634	4958	43.6061	77.1072	770			-7.5	-6.1	0.9	9.6	15.3	19.8	22.2	21.1	16	8.2	0.3	-4.8		24	24	44	73	79	53	35	28	26	43	36	25
	БЕЛЬБУЛАКСКИЙ С.О.	11727	4192	43.3144	77.0998	344			-7.5	-6.1	0.9	9.6	15.3	19.8	22.2	21.1	16	8.2	0.3	-4.8		24	24	44	73	79	53	35	28	26	43	36	25
	БЕСАГАШСКИЙ С.О.	31009	2392	43.2994	77.0371	125			-7.5	-6.1	0.9	9.6	15.3	19.8	22.2	21.1	16	8.2	0.3	-4.8		24	24	44	73	79	53	35	28	26	43	36	25
	БЕСКАЙНАРСКИЙ С.О.	569	344	43.216	77.1018	230			-7.5	-6.1	0.9	9.6	15.3	19.8	22.2	21.1	16	8.2	0.3	-4.8		24	24	44	73	79	53	35	28	26	43	36	25
	ГУЛЬДАЛИНСКИЙ С.О.	2678	1221	43.3514	77.0547	193			-7.5	-6.1	0.9	9.6	15.3	19.8	22.2	21.1	16	8.2	0.3	-4.8		24	24	44	73	79	53	35	28	26	43	36	25
	КАЙНАРСКИЙ С.О.	5728	5382	43.4771	77.0787	185.7			-7.5	-6.1	0.9	9.6	15.3	19.8	22.2	21.1	16	8.2	0.3	-4.8		24	24	44	73	79	53	35	28	26	43	36	25
	КЕНДАЛИНСКИЙ С.О.	21526	4355	43.3486	77.2324	149.7			-7.5	-6.1	0.9	9.6	15.3	19.8	22.2	21.1	16	8.2	0.3	-4.8		24	24	44	73	79	53	35	28	26	43	36	25
	ПАНФИЛОВСКИЙ С.О.	17690	6992	43.3856	77.1202	400			-7.5	-6.1	0.9	9.6	15.3	19.8	22.2	21.1	16	8.2	0.3	-4.8		24	24	44	73	79	53	35	28	26	43	36	25
	ТАЛГАРСКАЯ Г.А.	2001	1225	43.3079	77.2289	188			-7.5	-6.1	0.9	9.6	15.3	19.8	22.2	21.1	16	8.2	0.3	-4.8		24	24	44	73	79	53	35	28	26	43	36	25
	ТУЗДЫБАСТАУСКИЙ С.О.	903	1246	43.3168	77.0613	337			-7.5	-6.1	0.9	9.6	15.3	19.8	22.2	21.1	16	8.2	0.3	-4.8		24	24	44	73	79	53	35	28	26	43	36	25
	ЕРКИНСКИЙ С.О.	12514	2724	45.0284	78.4194	23			-9.6	-8.4	-0.1	9.8	16.3	20.8	23.3	21.7	16.2	8.4	-0.1	-6		25	23	35	42	45	32	22	13	21	40	39	33
	ОТЕНАЙСКИЙ С.О.	6636	2384	45.0051	78.3218	45			-9.6	-8.4	-0.1	9.8	16.3	20.8	23.3	21.7	16.2	8.4	-0.1	-6		25	23	35	42	45	32	22	13	21	40	39	33
	РУДНИЧНЫЙ С.О.	793	551	44.6684	78.8961	19.6			-9.6	-8.4	-0.1	9.8	16.3	20.8	23.3	21.7	16.2	8.4	-0.1	-6		25	23	35	42	45	32	22	13	21	40	39	33
	АВАТСКИЙ С.О.	9010	3937	43.3802	79.6653	698			-7.3	-4.8	3.9	12.5	17.8	21.7	23.8	22.5	17.6	10.1	1.9	-4.2		15	15	22	37	34	39	26	17	17	29	23	18
	АКСУСКИЙ С.О.	24701	6518	43.3649	79.611	149.87			-7.3	-4.8	3.9	12.5	17.8	21.7	23.8	22.5	17.6	10.1	1.9	-4.2		15	15	22	37	34	39	26	17	17	29	23	18
	АКТАМСКИЙ С.О.	19364	4962	43.4384	79.8211	569			-7.3	-4.8	3.9	12.5	17.8	21.7	23.8	22.5	17.6	10.1	1.9	-4.2		15	15	22	37	34	39	26	17	17	29	23	18
	БАХАРСКИЙ С.О.	8857	2598	43.5797	79.4531	789			-7.3	-4.8	3.9	12.5	17.8	21.7	23.8	22.5	17.6	10.1	1.9	-4.2		15	15	22	37	34	39	26	17	17	29	23	18
	ДАРДАМТИНСКИЙ С.О.	37718	9576	43.4812	80.6877	694			-7.3	-4.8	3.9	12.5	17.8	21.7	23.8	22.5	17.6	10.1	1.9	-4.2		15	15	22	37	34	39	26	17	17	29	23	18
	КЕТМЕНСКИЙ С.О.	17332	6839	43.4304	80.3679	632			-7.3	-4.8	3.9	12.5	17.8	21.7	23.8	22.5	17.6	10.1	1.9	-4.2		15	15	22	37	34	39	26	17	17	29	23	18
	КОЛЬЖАТСКИЙ С.О.	9685	4389	43.5103	80.6719	581.9			-7.3	-4.8	3.9	12.5	17.8	21.7	23.8	22.5	17.6	10.1	1.9	-4.2		15	15	22	37	34	39	26	17	17	29	23	18
	КЫРГЫЗСАЙСКИЙ С.О.	13565	3215	43.3317	79.4832	458			-7.3	-4.8	3.9	12.5	17.8	21.7	23.8	22.5	17.6	10.1	1.9	-4.2		15	15	22	37	34	39	26	17	17	29	23	18
	МАЛОДЕХАНСКИЙ С.О.	68653	7233	43.5028	80.4586	365			-7.3	-4.8	3.9	12.5	17.8	21.7	23.8	22.5	17.6	10.1	1.9	-4.2		15	15	22	37	34	39	26	17	17	29	23	18
	СУМБИНСКИЙ С.О.	28941	4904	43.5384	79.4631	789			-7.3	-4.8	3.9	12.5	17.8	21.7	23.8	22.5	17.6	10.1	1.9	-4.2		15	15	22	37	34	39	26	17	17	29	23	18
	ТАСКАРАСУСКИЙ С.О.	10897	5020	43.7695	79.4502	645			-7.3	-4.8	3.9	12.5	17.8	21.7	23.8	22.5	17.6	10.1	1.9	-4.2		15	15	22	37	34	39	26	17	17	29	23	18
	ТИГЕРМЕНСКИЙ С.О.	18422	4756	43.3978	79.7111	569			-7.3	-4.8	3.9	12.5	17.8	21.7	23.8	22.5	17.6	10.1	1.9	-4.2		15	15	22	37	34	39	26	17	17	29	23	18
	ЧАРЫНСКИЙ С.О.	19682	10380	43.7736	79.3886	110			-7.3	-4.8	3.9	12.5	17.8	21.7	23.8	22.5	17.6	10.1	1.9	-4.2		15	15	22	37	34	39	26	17	17	29	23	18
	ЧУНДЖИНСКИЙ С.О.	23980	8568	43.5384	79.4631	741			-7.3	-4.8	3.9	12.5	17.8	21.7	23.8	22.5	17.6	10.1	1.9	-4.2		15	15	22	37	34	39	26	17	17	29	23	18
	АКСАЙСКИЙ С.О.	300	610	47.1964	51.9524	126			-8.3	-7.9	-0.7	11.4	19.1	23.9	26.1	24.4	17.8	8.7	1.3	-4.3		11	10	13	12	14	17	15	14	11	14	17	13
	АТЫРАУ Г.А.	205	253	47.1066	51.9134	3500			-8.3	-7.9	-0.7	11.4	19.1	23.9	26.1	24.4	17.8	8.7	1.3	-4.3		11	10	13	12	14	17	15	14	11	14	17	13
	АТЫРАУСКИЙ С.О.	233	739	46.9777	51.79	218			-8.3	-7.9	-0.7	11.4	19.1	23.9	26.1	24.4	17.8	8.7	1.3	-4.3		11	10	13	12	14	17	15	14	11	14	17	13
	БАЛЫКШИНСКАЯ П.А.	153	50	46.5946	48.6511	170			-8.3	-7.9	-0.7	11.4	19.1	23.9	26.1	24.4	17.8	8.7	1.3	-4.3		11	10	13	12	14	17	15	14	11	14	17	13
	ГЕОЛОГСКИЙ С.О.	508	154	47.1533	51.942	216			-8.3	-7.9	-0.7	11.4	19.1	23.9	26.1	24.4	17.8	8.7	1.3	-4.3		11	10	13	12	14	17	15	14	11	14	17	13
	ДАМБИНСКИЙ С.О.	130	220	46.9563	51.7463	260			-8.3	-7.9	-0.7	11.4	19.1	23.9	26.1	24.4	17.8	8.7	1.3	-4.3		11	10	13	12	14	17	15	14	11	14	17	13
	ЕРКИНКАЛИНСКИЙ С.О.	849	892	47.0247	51.8073	248			-8.3	-7.9	-0.7	11.4	19.1	23.9	26.1	24.4	17.8	8.7	1.3	-4.3		11	10	13	12	14	17	15	14	11	14	17	13
	ЖУМЫСКЕРСКИЙ С.О.	213	109	47.0744	51.8595	245			-8.3	-7.9	-0.7	11.4	19.1	23.9	26.1	24.4	17.8	8.7	1.3	-4.3		11	10	13	12	14	17	15	14	11	14	17	13
	КАИРШАХТИНСКИЙ С.О.	2430	1876	47.2997	51.9201	708			-8.3	-7.9	-0.7	11.4	19.1	23.9	26.1	24.4	17.8	8.7	1.3	-4.3		11	10	13	12	14	17	15	14	11	14	17	13
	КЕНУЗЕКСКИЙ С.О.	336	1103	47.0272	51.9083	733			-8.3	-7.9	-0.7	11.4	19.1	23.9	26.1	24.4	17.8	8.7	1.3	-4.3		11	10	13	12	14	17	15	14	11	14	17	13
	АККИЗТОГАЙСКИЙ С.О.	12615	1847	47.0966	54.3759	2770			-8.6	-8.7	-1.5	10.9	19	24.2	26.7	24.7	17.8	8.4	1.2	-4.6		12	10	11	15	14	13	12	11	10	15	16	15
	ЖАНА КАРАТОНСКАЯ П.А.	3869	1669	46.931	53.874	1230			-8.6	-8.7	-1.5	10.9	19	24.2	26.7	24.7	17.8	8.4	1.2	-4.6		12	10	11	15	14	13	12	11	10	15	16	15
	ЖЕМСКИЙ С.О.	10096	4136	47.0042	53.865	3518			-8.6	-8.7	-1.5	10.9	19	24.2	26.7	24.7	17.8	8.4	1.2	-4.6		12	10	11	15	14	13	12	11	10	15	16	15
	КАРААРНИНСКИЙ С.О.	26320	4395	46.2323	53.3713	1287			-8.6	-8.7	-1.5	10.9	19	24.2	26.7	24.7	17.8	8.4	1.2	-4.6		12	10	11	15	14	13	12	11	10	15	16	15
	КОСЧАГИЛСКИЙ С.О.	12560	2463	46.8443	53.8014	1292			-8.6	-8.7	-1.5	10.9	19	24.2	26.7	24.7	17.8	8.4	1.2	-4.6		12	10	11	15	14	13	12	11	10	15	16	15
	КУЛЬСАРИНСКАЯ Г.А.	13847	4725	46.9608	54.0059	4560			-8.6	-8.7	-1.5	10.9	19	24.2	26.7	24.7	17.8	8.4	1.2	-4.6		12	10	11	15	14	13	12	11	10	15	16	15
	МАЙКОМГЕНСКИЙ С.О.	11163	1613	46.5207	54.273	7800			-8.6	-8.7	-1.5	10.9	19	24.2	26.7	24.7	17.8	8.4	1.2	-4.6		12	10	11	15	14	13	12	11	10	15	16	15
	БОДЕНЕВСКИЙ А.О.	4169	1282	48.3951	51.6469	1536			-10.7	-10.9	-3.5	9.8	17.9	22.9	25.2	23.4	16.6	7.4	-0.3	-6.3		15	14	15	15	14	17	16	18	13	18	21	20
	ЖАРСУАТСКИЙ А.О.	18241	4393	48.264	51.5976	1236			-10.7	-10.9	-3.5	9.8	17.9	22.9	25.2	23.4	16.6	7.4	-0.3	-6.3		15	14	15	15	14	17	16	18	13	18	21	20
	ИНДЕРБОРСКАЯ П.А.	7996	3079	48.5556	51.7442	1479			-10.7	-10.9	-3.5	9.8	17.9	22.9	25.2	23.4	16.6	7.4	-0.3	-6.3		15	14	15	15	14	17	16	18	13	18	21	20
	КОКТОГАЙСКИЙ С.О.	15797	3052	48.1308	51.5352	1456			-10.7	-10.9	-3.5	9.8	17.9	22.9	25.2	23.4	16.6	7.4	-0.3	-6.3		15	14	15	15	14	17	16	18	13	18	21	20
	ОРЛИКОВСКИЙ С.О.	29168	4061	48.2674	51.523	1987			-10.7	-10.9	-3.5	9.8	17.9	22.9	25.2	23.4	16.6	7.4	-0.3	-6.3		15	14	15	15	14	17	16	18	13	18	21	20
	С.О. ЕЛТАЙ	22897	4515	48.5502	51.6168	1236			-10.7	-10.9	-3.5	9.8	17.9	22.9	25.2	23.4	16.6	7.4	-0.3	-6.3		15	14	15	15	14	17	16	18	13	18	21	20
	С.О. ЕСБОЛ	24114	4385	48.3682	51.5562	2478			-10.7	-10.9	-3.5	9.8	17.9	22.9	25.2	23.4	16.6	7.4	-0.3	-6.3		15	14	15	15	14	17	16	18	13	18	21	20
	HАРЫНСКИЙ С.О.	5969	1957	47.0396	50.5292	2456			-8	-7.9	-0.8	11	18.7	23.5	25.7	24.1	17.5	8.9	1.5	-4		11	10	13	13	15	17	15	15	11	15	17	15
	АККИСТАУСКИЙ С.О.	3253	1725	47.2223	51.006	2136			-8	-7.9	-0.8	11	18.7	23.5	25.7	24.1	17.5	8.9	1.5	-4		11	10	13	13	15	17	15	15	11	15	17	15
	ЖАНБАЙСКИЙ С.О.	3166	4249	47.0475	50.8091	2036			-8	-7.9	-0.8	11	18.7	23.5	25.7	24.1	17.5	8.9	1.5	-4		11	10	13	13	15	17	15	15	11	15	17	15
	ЗАБУРУНСКИЙ С.О.	6936	2154	46.8206	50.2975	2789			-8	-7.9	-0.8	11	18.7	23.5	25.7	24.1	17.5	8.9	1.5	-4		11	10	13	13	15	17	15	15	11	15	17	15
	ИСАТАЙСКИЙ С.О.	5160	1389	46.7978	50.0689	2456			-8	-7.9	-0.8	11	18.7	23.5	25.7	24.1	17.5	8.9	1.5	-4		11	10	13	13	15	17	15	15	11	15	17	15
	КАМЫСКАЛИНСКИЙ С.О.	5563	4779	46.4706	81.5336	2003			-8	-7.9	-0.8	11	18.7	23.5	25.7	24.1	17.5	8.9	1.5	-4		11	10	13	13	15	17	15	15	11	15	17	15
	ТУЩЫКУДЫКСКИЙ С.О.	12308	6638	47.2603	51.0679	2145			-8	-7.9	-0.8	11	18.7	23.5	25.7	24.1	17.5	8.9	1.5	-4		11	10	13	13	15	17	15	15	11	15	17	15
	ДЖАНГЕЛЬДИНСКИЙ А.О.	12851	2891	48.9547	53.7357	2369			-8	-7.9	-0.8	11	18.7	23.5	25.7	24.1	17.5	8.9	1.5	-4		11	10	13	13	15	17	15	15	11	15	17	15
	ЖАМБЫЛСКИЙ А.О.	9647	2996	48.7801	52.8801	2456			-8	-7.9	-0.8	11	18.7	23.5	25.7	24.1	17.5	8.9	1.5	-4		11	10	13	13	15	17	15	15	11	15	17	15
	КОЗДЫГАРИНСКИЙ С.О.	11765	3481	48.9288	53.5431	2357			-8	-7.9	-0.8	11	18.7	23.5	25.7	24.1	17.5	8.9	1.5	-4		11	10	13	13	15	17	15	15	11	15	17	15
	КЫЗЫЛКОГИНСКИЙ С.О.	6237	1854	48.4509	52.9258	2014			-8	-7.9	-0.8	11	18.7	23.5	25.7	24.1	17.5	8.9	1.5	-4		11	10	13	13	15	17	15	15	11	15	17	15
	МИЯЛИНСКИЙ С.О.	11254	4325	48.8829	53.796	2478			-8	-7.9	-0.8	11	18.7	23.5	25.7	24.1	17.5	8.9	1.5	-4		11	10	13	13	15	17	15	15	11	15	17	15
	МУКУРСКИЙ С.О.	24897	4815	48.0438	54.495	2698			-8	-7.9	-0.8	11	18.7	23.5	25.7	24.1	17.5	8.9	1.5	-4		11	10	13	13	15	17	15	15	11	15	17	15
	ОЙЫЛСКИЙ А.О.	16368	3690	48.9486	53.5494	566			-8	-7.9	-0.8	11	18.7	23.5	25.7	24.1	17.5	8.9	1.5	-4		11	10	13	13	15	17	15	15	11	15	17	15
	САГИЗСКИЙ С.О.	20350	6397	48.2342	54.8813	2000			-8	-7.9	-0.8	11	18.7	23.5	25.7	24.1	17.5	8.9	1.5	-4		11	10	13	13	15	17	15	15	11	15	17	15
	ТАЙСОЙГАНСКИЙ С.О.	6667	1932	48.5633	53.4466	2741			-8	-7.9	-0.8	11	18.7	23.5	25.7	24.1	17.5	8.9	1.5	-4		11	10	13	13	15	17	15	15	11	15	17	15
	ТАСШАГИЛЬСКИЙ С.О.	11761	4504	48.8781	52.9679	3698			-8	-7.9	-0.8	11	18.7	23.5	25.7	24.1	17.5	8.9	1.5	-4		11	10	13	13	15	17	15	15	11	15	17	15
	HУРЖАУСКИЙ С.О.	2623	3088	46.6009	49.1355	808			-5.6	-4.9	1	11.2	18	22.7	25.1	23.7	17.8	10.1	3.1	-1.9		14	11	15	18	23	25	20	19	21	18	17	16
	АЗГИРСКИЙ С.О.	47273	5272	47.8368	47.9076	1025			-5.6	-4.9	1	11.2	18	22.7	25.1	23.7	17.8	10.1	3.1	-1.9		14	11	15	18	23	25	20	19	21	18	17	16
	АККОЛЬСКИЙ С.О.	3879	2481	46.659	49.0573	1236			-5.6	-4.9	1	11.2	18	22.7	25.1	23.7	17.8	10.1	3.1	-1.9		14	11	15	18	23	25	20	19	21	18	17	16
	АСАНСКИЙ С.О.	23481	4381	47.9075	48.4421	1036			-5.6	-4.9	1	11.2	18	22.7	25.1	23.7	17.8	10.1	3.1	-1.9		14	11	15	18	23	25	20	19	21	18	17	16
	БАЙДИНСКИЙ С.О.	1614	1466	46.5462	48.765	1003			-5.6	-4.9	1	11.2	18	22.7	25.1	23.7	17.8	10.1	3.1	-1.9		14	11	15	18	23	25	20	19	21	18	17	16
	БИРЛИКСКИЙ С.О.	447	1846	46.491	48.9952	1054			-5.6	-4.9	1	11.2	18	22.7	25.1	23.7	17.8	10.1	3.1	-1.9		14	11	15	18	23	25	20	19	21	18	17	16
	ДАШИНСКИЙ С.О.	5595	6260	46.6081	49.0586	1589			-5.6	-4.9	1	11.2	18	22.7	25.1	23.7	17.8	10.1	3.1	-1.9		14	11	15	18	23	25	20	19	21	18	17	16
	ДЫНГЫЗЫЛСКИЙ С.О.	28835	4043	46.6202	48.6441	1478			-5.6	-4.9	1	11.2	18	22.7	25.1	23.7	17.8	10.1	3.1	-1.9		14	11	15	18	23	25	20	19	21	18	17	16
	ЕНБЕКШИНСКИЙ С.О.	12904	5469	46.6241	49.3441	1369			-5.6	-4.9	1	11.2	18	22.7	25.1	23.7	17.8	10.1	3.1	-1.9		14	11	15	18	23	25	20	19	21	18	17	16
	КИГАШСКИЙ С.О.	1500	626	46.6708	48.5241	1478			-5.6	-4.9	1	11.2	18	22.7	25.1	23.7	17.8	10.1	3.1	-1.9		14	11	15	18	23	25	20	19	21	18	17	16
	КОПТОГАЙСКИЙ С.О.	1210	1126	46.5997	48.6247	480			-5.6	-4.9	1	11.2	18	22.7	25.1	23.7	17.8	10.1	3.1	-1.9		14	11	15	18	23	25	20	19	21	18	17	16
	КУДРЯШОВСКИЙ С.О.	361	1857	46.5207	48.7972	1236			-5.6	-4.9	1	11.2	18	22.7	25.1	23.7	17.8	10.1	3.1	-1.9		14	11	15	18	23	25	20	19	21	18	17	16
	КУРМАНГАЗИНСКИЙ С.О.	6820	5613	46.6079	49.2712	1236			-5.6	-4.9	1	11.2	18	22.7	25.1	23.7	17.8	10.1	3.1	-1.9		14	11	15	18	23	25	20	19	21	18	17	16
	МАКАШСКИЙ С.О.	7859	4365	46.6098	49.4363	2547			-5.6	-4.9	1	11.2	18	22.7	25.1	23.7	17.8	10.1	3.1	-1.9		14	11	15	18	23	25	20	19	21	18	17	16
	С.О. ОРЛЫ	3943	2652	46.5987	49.1986	1247			-5.6	-4.9	1	11.2	18	22.7	25.1	23.7	17.8	10.1	3.1	-1.9		14	11	15	18	23	25	20	19	21	18	17	16
	САФОНОВСКИЙ С.О.	1280	1964	46.5025	48.9145	160			-5.6	-4.9	1	11.2	18	22.7	25.1	23.7	17.8	10.1	3.1	-1.9		14	11	15	18	23	25	20	19	21	18	17	16
	СУЮНДУКСКИЙ С.О.	54429	8259	48.1313	47.669	1893			-5.6	-4.9	1	11.2	18	22.7	25.1	23.7	17.8	10.1	3.1	-1.9		14	11	15	18	23	25	20	19	21	18	17	16
	ТЕНИЗСКИЙ С.О.	1934	2361	46.5458	49.2051	1034			-5.6	-4.9	1	11.2	18	22.7	25.1	23.7	17.8	10.1	3.1	-1.9		14	11	15	18	23	25	20	19	21	18	17	16
	ШОРТАНБАЙСКИЙ С.О.	1077	1186	46.6092	48.6576	1020			-5.6	-4.9	1	11.2	18	22.7	25.1	23.7	17.8	10.1	3.1	-1.9		14	11	15	18	23	25	20	19	21	18	17	16
	БАЙГЕТОБИНСКИЙ С.О.	1227	201	47.6364	53.3294	360			-9.5	-9.6	-2.2	10.6	18.7	23.7	26.2	24.3	17.5	8.2	0.6	-5.4		13	11	12	15	14	15	14	13	12	16	18	17
	ДОССОРСКАЯ П.А.	1297	1115	47.5303	52.9746	3547			-9.5	-9.6	-2.2	10.6	18.7	23.7	26.2	24.3	17.5	8.2	0.6	-5.4		13	11	12	15	14	15	14	13	12	16	18	17
	МАКАТСКАЯ П.А.	1387	576	47.648	53.3425	305			-9.5	-9.6	-2.2	10.6	18.7	23.7	26.2	24.3	17.5	8.2	0.6	-5.4		13	11	12	15	14	15	14	13	12	16	18	17
	АКЖАИЫКСКИЙ С.О.	4988	2076	47.0681	51.8718	968			-8.3	-7.9	-0.7	11.4	19.1	23.9	26.1	24.4	17.8	8.7	1.3	-4.3		11	10	13	12	14	17	15	14	11	14	17	13
	АКТОГАЙСКИЙ С.О.	4342	2103	47.7868	51.6005	874			-8.3	-7.9	-0.7	11.4	19.1	23.9	26.1	24.4	17.8	8.7	1.3	-4.3		11	10	13	12	14	17	15	14	11	14	17	13
	АЛГИНСКИЙ С.О.	3779	1438	47.422	51.8715	587			-8.3	-7.9	-0.7	11.4	19.1	23.9	26.1	24.4	17.8	8.7	1.3	-4.3		11	10	13	12	14	17	15	14	11	14	17	13
	АЛМАЛИНСКИЙ С.О.	1012	865	47.255	51.8874	194			-8.3	-7.9	-0.7	11.4	19.1	23.9	26.1	24.4	17.8	8.7	1.3	-4.3		11	10	13	12	14	17	15	14	11	14	17	13
	БАКСАЙСКИЙ С.О.	6704	2841	47.5505	51.5149	1056			-8.3	-7.9	-0.7	11.4	19.1	23.9	26.1	24.4	17.8	8.7	1.3	-4.3		11	10	13	12	14	17	15	14	11	14	17	13
	ЕСБОЛЬСКИЙ С.О.	5366	2825	47.7045	51.6348	3912			-8.3	-7.9	-0.7	11.4	19.1	23.9	26.1	24.4	17.8	8.7	1.3	-4.3		11	10	13	12	14	17	15	14	11	14	17	13
	ЖАЛГАНСАЙСКИЙ С.О.	1851	633	47.6076	51.6107	785			-8.3	-7.9	-0.7	11.4	19.1	23.9	26.1	24.4	17.8	8.7	1.3	-4.3		11	10	13	12	14	17	15	14	11	14	17	13
	МАХАМБЕТСКИЙ С.О.	6032	2130	47.6707	51.5849	957			-8.3	-7.9	-0.7	11.4	19.1	23.9	26.1	24.4	17.8	8.7	1.3	-4.3		11	10	13	12	14	17	15	14	11	14	17	13
	С.О. БЕЙБАРЫС	2678	2945	47.4514	51.7904	1469			-8.3	-7.9	-0.7	11.4	19.1	23.9	26.1	24.4	17.8	8.7	1.3	-4.3		11	10	13	12	14	17	15	14	11	14	17	13
	САРАЙЧИКОВСКИЙ С.О.	2775	1005	47.4991	51.7232	456			-8.3	-7.9	-0.7	11.4	19.1	23.9	26.1	24.4	17.8	8.7	1.3	-4.3		11	10	13	12	14	17	15	14	11	14	17	13
	АРХАТСКИЙ С.О.	21724	6948	49.033	80.064	2756			-16.4	-16.2	-8	4.8	12.6	17.9	20.3	17.8	11.9	3.6	-5.8	-12.9		17	15	16	22	35	29	42	22	20	29	26	20
	КАРААУЛЬСКИЙ С.О.	22249	9459	48.9459	79.2561	1963			-16.4	-16.2	-8	4.8	12.6	17.9	20.3	17.8	11.9	3.6	-5.8	-12.9		17	15	16	22	35	29	42	22	20	29	26	20
	КАСКАБУЛАКСКИЙ С.О.	27958	8676	49.5677	79.8689	3458			-16.4	-16.2	-8	4.8	12.6	17.9	20.3	17.8	11.9	3.6	-5.8	-12.9		17	15	16	22	35	29	42	22	20	29	26	20
	КЕНГИРБАЙБИЙСКИЙ С.О	33525	7490	48.9032	79.2449	2698			-16.4	-16.2	-8	4.8	12.6	17.9	20.3	17.8	11.9	3.6	-5.8	-12.9		17	15	16	22	35	29	42	22	20	29	26	20
	КОКБАЙСКИЙ А.О.	55286	10133	48.7583	79.3364	1765			-16.4	-16.2	-8	4.8	12.6	17.9	20.3	17.8	11.9	3.6	-5.8	-12.9		17	15	16	22	35	29	42	22	20	29	26	20
	КУНДЫЗДИНСКИЙ С.О.	34635	9282	48.5483	79.6296	2987			-16.4	-16.2	-8	4.8	12.6	17.9	20.3	17.8	11.9	3.6	-5.8	-12.9		17	15	16	22	35	29	42	22	20	29	26	20
	МЕДЕУСКИЙ С.О.	12199	6311	49.2508	78.8719	1254			-16.4	-16.2	-8	4.8	12.6	17.9	20.3	17.8	11.9	3.6	-5.8	-12.9		17	15	16	22	35	29	42	22	20	29	26	20
	САРЫЖАЛСКИЙ С.О.	9656	8653	49.6006	78.7345	2987			-16.4	-16.2	-8	4.8	12.6	17.9	20.3	17.8	11.9	3.6	-5.8	-12.9		17	15	16	22	35	29	42	22	20	29	26	20
	ТОКТАМЫССКИЙ С.О	9873	8089	49.2178	78.348	2698			-16.4	-16.2	-8	4.8	12.6	17.9	20.3	17.8	11.9	3.6	-5.8	-12.9		17	15	16	22	35	29	42	22	20	29	26	20
	HАРЫНСКИЙ С.О.	14869	7146	47.7425	80.645	2547			-16.6	-15.9	-7.2	5.3	12.8	18.2	20.6	18.4	12.6	4.1	-5.6	-12.7		26	18	18	27	39	28	38	16	20	34	34	27
	АЙГЫЗСКИЙ С.О.	13725	8127	47.7156	79.4839	2369			-16.6	-15.9	-7.2	5.3	12.8	18.2	20.6	18.4	12.6	4.1	-5.6	-12.7		26	18	18	27	39	28	38	16	20	34	34	27
	АКТОГАЙСКАЯ П.А.	2465	2018	46.9454	79.6769	1489			-16.6	-15.9	-7.2	5.3	12.8	18.2	20.6	18.4	12.6	4.1	-5.6	-12.7		26	18	18	27	39	28	38	16	20	34	34	27
	АКШАТАУСКИЙ С.О.	37565	8000	48.1416	80.0428	3654			-16.6	-15.9	-7.2	5.3	12.8	18.2	20.6	18.4	12.6	4.1	-5.6	-12.7		26	18	18	27	39	28	38	16	20	34	34	27
	АКШАУЛИНСКИЙ С.О.	3876	3264	47.4651	80.9053	2987			-16.6	-15.9	-7.2	5.3	12.8	18.2	20.6	18.4	12.6	4.1	-5.6	-12.7		26	18	18	27	39	28	38	16	20	34	34	27
	АКШИЙСКИЙ С.О.	15791	3294	47.9192	80.9289	3698			-16.6	-15.9	-7.2	5.3	12.8	18.2	20.6	18.4	12.6	4.1	-5.6	-12.7		26	18	18	27	39	28	38	16	20	34	34	27
	АЯГОЗ Г.А.	14891	6616	47.9653	80.4362	1607			-16.6	-15.9	-7.2	5.3	12.8	18.2	20.6	18.4	12.6	4.1	-5.6	-12.7		26	18	18	27	39	28	38	16	20	34	34	27
	БАЙКОШКАРСКИЙ С.О.	8393	2314	48.3949	78.7522	2156			-16.6	-15.9	-7.2	5.3	12.8	18.2	20.6	18.4	12.6	4.1	-5.6	-12.7		26	18	18	27	39	28	38	16	20	34	34	27
	БАРШАТАССКИЙ С.О.	10810	3676	48.1733	78.6658	2987			-16.6	-15.9	-7.2	5.3	12.8	18.2	20.6	18.4	12.6	4.1	-5.6	-12.7		26	18	18	27	39	28	38	16	20	34	34	27
	БИДАЙЫКСКИЙ С.О.	12705	3888	47.8247	78.705	1478			-16.6	-15.9	-7.2	5.3	12.8	18.2	20.6	18.4	12.6	4.1	-5.6	-12.7		26	18	18	27	39	28	38	16	20	34	34	27
	ЕМЕЛТАУСКИЙ С.О.	7818	2533	47.7258	77.4639	2399			-16.6	-15.9	-7.2	5.3	12.8	18.2	20.6	18.4	12.6	4.1	-5.6	-12.7		26	18	18	27	39	28	38	16	20	34	34	27
	КАРАГАШСКИЙ С.О.	15683	4112	47.9942	80.8569	2069			-16.6	-15.9	-7.2	5.3	12.8	18.2	20.6	18.4	12.6	4.1	-5.6	-12.7		26	18	18	27	39	28	38	16	20	34	34	27
	КОПИНСКИЙ С.О.	14716	3898	46.9656	79.6056	1026			-16.6	-15.9	-7.2	5.3	12.8	18.2	20.6	18.4	12.6	4.1	-5.6	-12.7		26	18	18	27	39	28	38	16	20	34	34	27
	КОСАГАШСКИЙ С.О.	10338	3908	48.0089	78.6056	988			-16.6	-15.9	-7.2	5.3	12.8	18.2	20.6	18.4	12.6	4.1	-5.6	-12.7		26	18	18	27	39	28	38	16	20	34	34	27
	МАДЕНИЕТСКИЙ С.О.	13569	2761	47.875	78.6211	3698			-16.6	-15.9	-7.2	5.3	12.8	18.2	20.6	18.4	12.6	4.1	-5.6	-12.7		26	18	18	27	39	28	38	16	20	34	34	27
	МАЙЛИНСКИЙ С.О.	19517	4958	48.0539	80.5631	877			-16.6	-15.9	-7.2	5.3	12.8	18.2	20.6	18.4	12.6	4.1	-5.6	-12.7		26	18	18	27	39	28	38	16	20	34	34	27
	МАЛГЕЛЬДИНСКИЙ С.О.	5972	2556	48.5421	78.0385	1998			-16.6	-15.9	-7.2	5.3	12.8	18.2	20.6	18.4	12.6	4.1	-5.6	-12.7		26	18	18	27	39	28	38	16	20	34	34	27
	МАМЫРСУСКИЙ С.О.	11742	6974	47.9511	80.382	2649			-16.6	-15.9	-7.2	5.3	12.8	18.2	20.6	18.4	12.6	4.1	-5.6	-12.7		26	18	18	27	39	28	38	16	20	34	34	27
	МЫНБУЛАКСКИЙ С.О.	6927	6312	47.5598	80.8211	2369			-16.6	-15.9	-7.2	5.3	12.8	18.2	20.6	18.4	12.6	4.1	-5.6	-12.7		26	18	18	27	39	28	38	16	20	34	34	27
	ОРКЕНСКИЙ С.О.	16420	4365	47.5683	79.0733	1279			-16.6	-15.9	-7.2	5.3	12.8	18.2	20.6	18.4	12.6	4.1	-5.6	-12.7		26	18	18	27	39	28	38	16	20	34	34	27
	САРЫАРКИНСКИЙ С.О.	5874	5263	48.1469	81.0956	3698			-16.6	-15.9	-7.2	5.3	12.8	18.2	20.6	18.4	12.6	4.1	-5.6	-12.7		26	18	18	27	39	28	38	16	20	34	34	27
	ТАРБАГАТАЙСКИЙ С.О	21869	8253	47.8039	81.2787	2546			-16.6	-15.9	-7.2	5.3	12.8	18.2	20.6	18.4	12.6	4.1	-5.6	-12.7		26	18	18	27	39	28	38	16	20	34	34	27
	ТАРЛАУЛИНСКИЙ С.О.	11035	5249	47.2885	79.8138	2015			-16.6	-15.9	-7.2	5.3	12.8	18.2	20.6	18.4	12.6	4.1	-5.6	-12.7		26	18	18	27	39	28	38	16	20	34	34	27
	БАСКОЛЬСКИЙ С.О.	6720	4288	51.1881	79.3008	1254			-15.8	-15.6	-7.8	5.3	13.6	19.1	21.3	18.4	12.5	4.3	-5.5	-12.7		13	13	13	17	27	28	43	28	19	25	21	15
	БЕГЕНСКИЙ С.О.	5859	6214	51.1856	79.0457	1026			-15.8	-15.6	-7.8	5.3	13.6	19.1	21.3	18.4	12.5	4.3	-5.5	-12.7		13	13	13	17	27	28	43	28	19	25	21	15
	БЕСКАРАГАЙСКИЙ С.О.	3439	4097	50.886	79.481	2369			-15.8	-15.6	-7.8	5.3	13.6	19.1	21.3	18.4	12.5	4.3	-5.5	-12.7		13	13	13	17	27	28	43	28	19	25	21	15
	ГЛУХОВСКИЙ С.О.	2819	6623	50.4954	79.8723	548			-15.8	-15.6	-7.8	5.3	13.6	19.1	21.3	18.4	12.5	4.3	-5.5	-12.7		13	13	13	17	27	28	43	28	19	25	21	15
	ДОЛОНСКИЙ С.О.	6451	6867	50.661	79.3069	987			-15.8	-15.6	-7.8	5.3	13.6	19.1	21.3	18.4	12.5	4.3	-5.5	-12.7		13	13	13	17	27	28	43	28	19	25	21	15
	ЕРНАЗАРОВСКИЙ С.О.	7039	5786	51.4503	79.4953	1789			-15.8	-15.6	-7.8	5.3	13.6	19.1	21.3	18.4	12.5	4.3	-5.5	-12.7		13	13	13	17	27	28	43	28	19	25	21	15
	ЖЕТИЖАРСКИЙ С.О.	5557	4201	50.8947	78.325	2036			-15.8	-15.6	-7.8	5.3	13.6	19.1	21.3	18.4	12.5	4.3	-5.5	-12.7		13	13	13	17	27	28	43	28	19	25	21	15
	КАНОНЕРСКИЙ С.О.	1263	2143	50.7235	79.6906	1954			-15.8	-15.6	-7.8	5.3	13.6	19.1	21.3	18.4	12.5	4.3	-5.5	-12.7		13	13	13	17	27	28	43	28	19	25	21	15
	КАРАБАССКИЙ С.О.	5058	5405	51.044	79.0992	1923			-15.8	-15.6	-7.8	5.3	13.6	19.1	21.3	18.4	12.5	4.3	-5.5	-12.7		13	13	13	17	27	28	43	28	19	25	21	15
	МАЛОВЛАДИМИРОВСКИЙ С.О.	3816	1565	50.9515	79.4089	1024			-15.8	-15.6	-7.8	5.3	13.6	19.1	21.3	18.4	12.5	4.3	-5.5	-12.7		13	13	13	17	27	28	43	28	19	25	21	15
	HОВОДВОРОВСКИЙ С.О.	1986	4046	50.8981	81.0508	369			-14.9	-15.1	-7.3	5.9	14	19.4	21.5	18.6	12.7	4.7	-4.8	-12.2		15	16	16	17	28	28	43	28	18	27	25	20
	HОВОПОКРОВСКИЙ С.О.	5403	2829	50.6694	80.4631	298			-14.9	-15.1	-7.3	5.9	14	19.4	21.5	18.6	12.7	4.7	-4.8	-12.2		15	16	16	17	28	28	43	28	18	27	25	20
	HОВОШУЛЬБИНСКИЙ С.О.	2031	2555	50.5419	81.3277	458			-14.9	-15.1	-7.3	5.9	14	19.4	21.5	18.6	12.7	4.7	-4.8	-12.2		15	16	16	17	28	28	43	28	18	27	25	20
	АНДРЕЕВСКИЙ С.О.	1802	2353	50.6439	81.1353	321			-14.9	-15.1	-7.3	5.9	14	19.4	21.5	18.6	12.7	4.7	-4.8	-12.2		15	16	16	17	28	28	43	28	18	27	25	20
	БАКИНСКИЙ С.О.	2788	2229	51.0462	80.9968	398			-14.9	-15.1	-7.3	5.9	14	19.4	21.5	18.6	12.7	4.7	-4.8	-12.2		15	16	16	17	28	28	43	28	18	27	25	20
	БЕЛЬ-АГАЧСКИЙ С.О.	3053	3094	50.7681	80.666	369			-14.9	-15.1	-7.3	5.9	14	19.4	21.5	18.6	12.7	4.7	-4.8	-12.2		15	16	16	17	28	28	43	28	18	27	25	20
	БОРОДУЛИХИНСКИЙ С.О.	4420	5785	50.7136	80.9362	258			-14.9	-15.1	-7.3	5.9	14	19.4	21.5	18.6	12.7	4.7	-4.8	-12.2		15	16	16	17	28	28	43	28	18	27	25	20
	ДМИТРИЕВСКИЙ С.О.	3504	2316	50.7594	80.8317	147			-14.9	-15.1	-7.3	5.9	14	19.4	21.5	18.6	12.7	4.7	-4.8	-12.2		15	16	16	17	28	28	43	28	18	27	25	20
	ЖЕЗКЕНТСКАЯ П.А.	34	29	50.9203	81.3938	951			-14.9	-15.1	-7.3	5.9	14	19.4	21.5	18.6	12.7	4.7	-4.8	-12.2		15	16	16	17	28	28	43	28	18	27	25	20
	ЖЕРНОВСКИЙ С.О.	1299	1805	50.5207	81.1211	755			-14.9	-15.1	-7.3	5.9	14	19.4	21.5	18.6	12.7	4.7	-4.8	-12.2		15	16	16	17	28	28	43	28	18	27	25	20
	ЗУБАИРОВСКИЙ С.О.	1471	1038	50.8114	80.2978	102			-14.9	-15.1	-7.3	5.9	14	19.4	21.5	18.6	12.7	4.7	-4.8	-12.2		15	16	16	17	28	28	43	28	18	27	25	20
	КРАСНОЯРСКИЙ С.О.	1307	895	50.5004	81.6757	245			-14.9	-15.1	-7.3	5.9	14	19.4	21.5	18.6	12.7	4.7	-4.8	-12.2		15	16	16	17	28	28	43	28	18	27	25	20
	ЛЕНИНСКИЙ С.О.	1540	896	50.5338	81.5725	232			-14.9	-15.1	-7.3	5.9	14	19.4	21.5	18.6	12.7	4.7	-4.8	-12.2		15	16	16	17	28	28	43	28	18	27	25	20
	ПЕРЕМЕНОВСКИЙ С.О.	3251	3787	50.8447	81.2754	665			-14.9	-15.1	-7.3	5.9	14	19.4	21.5	18.6	12.7	4.7	-4.8	-12.2		15	16	16	17	28	28	43	28	18	27	25	20
	ПЕТРОПАВЛОВСКИЙ С.О.	4629	3848	50.745	80.2847	54			-14.9	-15.1	-7.3	5.9	14	19.4	21.5	18.6	12.7	4.7	-4.8	-12.2		15	16	16	17	28	28	43	28	18	27	25	20
	ПОДБОРНЫЙ С.О.	5773	2823	50.7044	80.7455	142			-14.9	-15.1	-7.3	5.9	14	19.4	21.5	18.6	12.7	4.7	-4.8	-12.2		15	16	16	17	28	28	43	28	18	27	25	20
	СТЕПНОЙ С.О.	2852	2313	50.8006	80.4955	589			-14.9	-15.1	-7.3	5.9	14	19.4	21.5	18.6	12.7	4.7	-4.8	-12.2		15	16	16	17	28	28	43	28	18	27	25	20
	ТАВРИЧЕСКИЙ С.О.	1276	1597	50.7433	81.5208	113			-14.9	-15.1	-7.3	5.9	14	19.4	21.5	18.6	12.7	4.7	-4.8	-12.2		15	16	16	17	28	28	43	28	18	27	25	20
	АЛТАЙСКАЯ П.А.	378	429	49,725608с.ш	84.2745	77			-9.8	-9.1	-4.7	3.7	10.8	15	16.6	15.1	9.9	4.4	-1.9	-6.4		36	28	29	41	56	75	90	76	66	63	52	46
	БЕЛОУСОВСКАЯ П.А.	266	321	50.1319	82.5227	195			-9.8	-9.1	-4.7	3.7	10.8	15	16.6	15.1	9.9	4.4	-1.9	-6.4		36	28	29	41	56	75	90	76	66	63	52	46
	БОБРОВСКИЙ С.О.	1279	5338	50.1646	82.7181	2965			-9.8	-9.1	-4.7	3.7	10.8	15	16.6	15.1	9.9	4.4	-1.9	-6.4		36	28	29	41	56	75	90	76	66	63	52	46
	ВЕРХНЕБЕРЕЗОВСКАЯ П.А.	559	408	50.2754	82.2155	153			-9.8	-9.1	-4.7	3.7	10.8	15	16.6	15.1	9.9	4.4	-1.9	-6.4		36	28	29	41	56	75	90	76	66	63	52	46
	ВЕСЕЛОВСКИЙ С.О.	1270	1945	50.3068	82.3315	397			-9.8	-9.1	-4.7	3.7	10.8	15	16.6	15.1	9.9	4.4	-1.9	-6.4		36	28	29	41	56	75	90	76	66	63	52	46
	ГЛУБОКОВСКАЯ П.А.	843	457	50.1493	82.3136	298			-9.8	-9.1	-4.7	3.7	10.8	15	16.6	15.1	9.9	4.4	-1.9	-6.4		36	28	29	41	56	75	90	76	66	63	52	46
	КАЛИНИНСКИЙ С.О.	655	511	50.2584	82.358	198			-9.8	-9.1	-4.7	3.7	10.8	15	16.6	15.1	9.9	4.4	-1.9	-6.4		36	28	29	41	56	75	90	76	66	63	52	46
	КИРОВСКИЙ С.О.	950	2826	50.0428	82.4675	265			-9.8	-9.1	-4.7	3.7	10.8	15	16.6	15.1	9.9	4.4	-1.9	-6.4		36	28	29	41	56	75	90	76	66	63	52	46
	КОЖОХОВСКИЙ С.О.	1443	2349	50.1968	82.2935	480			-9.8	-9.1	-4.7	3.7	10.8	15	16.6	15.1	9.9	4.4	-1.9	-6.4		36	28	29	41	56	75	90	76	66	63	52	46
	КРАСНОЯРСКИЙ С.О.	2004	909	50.2507	82.25	83			-9.8	-9.1	-4.7	3.7	10.8	15	16.6	15.1	9.9	4.4	-1.9	-6.4		36	28	29	41	56	75	90	76	66	63	52	46
	КУЙБЫШЕВСКИЙ С.О.	109	436	50.3746	82.7229	377			-9.8	-9.1	-4.7	3.7	10.8	15	16.6	15.1	9.9	4.4	-1.9	-6.4		36	28	29	41	56	75	90	76	66	63	52	46
	МАЛОУБИНСКИЙ С.О.	546	988	50.4507	82.6639	178			-9.8	-9.1	-4.7	3.7	10.8	15	16.6	15.1	9.9	4.4	-1.9	-6.4		36	28	29	41	56	75	90	76	66	63	52	46
	ОПЫТНОПОЛЬСКИЙ С.О.	726	468	50.0399	82.5477	53			-9.8	-9.1	-4.7	3.7	10.8	15	16.6	15.1	9.9	4.4	-1.9	-6.4		36	28	29	41	56	75	90	76	66	63	52	46
	СЕКИСОВСКИЙ С.О.	1116	1468	50.3298	82.5912	246			-9.8	-9.1	-4.7	3.7	10.8	15	16.6	15.1	9.9	4.4	-1.9	-6.4		36	28	29	41	56	75	90	76	66	63	52	46
	УШАНОВСКИЙ С.О.	1093	1147	49.965	82.7381	105			-9.8	-9.1	-4.7	3.7	10.8	15	16.6	15.1	9.9	4.4	-1.9	-6.4		36	28	29	41	56	75	90	76	66	63	52	46
	ФРУНЗЕНСКИЙ С.О.	1709	2235	50.1124	82.9516	339			-9.8	-9.1	-4.7	3.7	10.8	15	16.6	15.1	9.9	4.4	-1.9	-6.4		36	28	29	41	56	75	90	76	66	63	52	46
	ЧЕРЕМШАНСКИЙ С.О.	315	676	50.2757	83.0512	254			-9.8	-9.1	-4.7	3.7	10.8	15	16.6	15.1	9.9	4.4	-1.9	-6.4		36	28	29	41	56	75	90	76	66	63	52	46
	АРШАЛИНСКИЙ С.О.	10438	5415	48.6704	80.8071	1024			-15.4	-14.5	-6.7	5.1	13.5	18.8	20.9	18.4	12.9	4.3	-6.3	-13		24	24	27	32	51	42	51	40	37	44	42	36
	АУЭЗОВСКАЯ П.А.	1588	1447	49.7164	81.5888	358			-15.4	-14.5	-6.7	5.1	13.5	18.8	20.9	18.4	12.9	4.3	-6.3	-13		24	24	27	32	51	42	51	40	37	44	42	36
	БЕЛЬТЕРЕКСКИЙ С.О.	14860	5233	49.2175	80.7314	369			-15.4	-14.5	-6.7	5.1	13.5	18.8	20.9	18.4	12.9	4.3	-6.3	-13		24	24	27	32	51	42	51	40	37	44	42	36
	БИРЛИКСКИЙ С.О.	5258	3408	49.5564	81.7101	1025			-15.4	-14.5	-6.7	5.1	13.5	18.8	20.9	18.4	12.9	4.3	-6.3	-13		24	24	27	32	51	42	51	40	37	44	42	36
	БИРЛИКШИЛЬСКИЙ С.О.	8276	2582	49.5069	81.8122	1498			-15.4	-14.5	-6.7	5.1	13.5	18.8	20.9	18.4	12.9	4.3	-6.3	-13		24	24	27	32	51	42	51	40	37	44	42	36
	БОЖЕГУРСКИЙ С.О.	3598	3592	49.5218	81.224	1963			-15.4	-14.5	-6.7	5.1	13.5	18.8	20.9	18.4	12.9	4.3	-6.3	-13		24	24	27	32	51	42	51	40	37	44	42	36
	ДЕЛЬБЕГЕТЕЙСКИЙ С.О.	0	0	49.827	81.0741	2458			-15.4	-14.5	-6.7	5.1	13.5	18.8	20.9	18.4	12.9	4.3	-6.3	-13		24	24	27	32	51	42	51	40	37	44	42	36
	ЖАЙМИНСКИЙ С.О.	0	0	49.7597	80.5892	1333			-15.4	-14.5	-6.7	5.1	13.5	18.8	20.9	18.4	12.9	4.3	-6.3	-13		24	24	27	32	51	42	51	40	37	44	42	36
	ЖАНГИЗТОБИНСКИЙ С.О.	7111	2246	49.2148	81.2146	3458			-15.4	-14.5	-6.7	5.1	13.5	18.8	20.9	18.4	12.9	4.3	-6.3	-13		24	24	27	32	51	42	51	40	37	44	42	36
	ЖАРМИНСКАЯ П.А.	1140	1213	48.7806	80.8768	966			-15.4	-14.5	-6.7	5.1	13.5	18.8	20.9	18.4	12.9	4.3	-6.3	-13		24	24	27	32	51	42	51	40	37	44	42	36
	ЖАРЫКСКИЙ С.О.	10158	5816	48.8175	81.5373	1479			-15.4	-14.5	-6.7	5.1	13.5	18.8	20.9	18.4	12.9	4.3	-6.3	-13		24	24	27	32	51	42	51	40	37	44	42	36
	КАЛБАТАУСКИЙ С.О.	24796	8896	49.3285	81.5706	2003			-15.4	-14.5	-6.7	5.1	13.5	18.8	20.9	18.4	12.9	4.3	-6.3	-13		24	24	27	32	51	42	51	40	37	44	42	36
	КАПАНБУЛАКСКИЙ С.О.	24343	4004	48.9314	80.8939	598			-15.4	-14.5	-6.7	5.1	13.5	18.8	20.9	18.4	12.9	4.3	-6.3	-13		24	24	27	32	51	42	51	40	37	44	42	36
	КАРАСУСКИЙ С.О.	20144	7524	48.6752	81.4664	1022			-15.4	-14.5	-6.7	5.1	13.5	18.8	20.9	18.4	12.9	4.3	-6.3	-13		24	24	27	32	51	42	51	40	37	44	42	36
	КАРАТОБИНСКИЙ С.О.	5091	3896	49.3344	82.115	1987			-15.4	-14.5	-6.7	5.1	13.5	18.8	20.9	18.4	12.9	4.3	-6.3	-13		24	24	27	32	51	42	51	40	37	44	42	36
	КЫЗЫЛАГАШСКИЙ С.О.	6529	2242	48.6153	81.215	1036			-15.4	-14.5	-6.7	5.1	13.5	18.8	20.9	18.4	12.9	4.3	-6.3	-13		24	24	27	32	51	42	51	40	37	44	42	36
	СУЫКБУЛАКСКАЯ П.А.	23793	6843	49.801	80.8178	698			-15.4	-14.5	-6.7	5.1	13.5	18.8	20.9	18.4	12.9	4.3	-6.3	-13		24	24	27	32	51	42	51	40	37	44	42	36
	ТЕРИСТАНБАЛИНСКИЙ С.О.	0	0	50.0933	80.8066	996			-15.4	-14.5	-6.7	5.1	13.5	18.8	20.9	18.4	12.9	4.3	-6.3	-13		24	24	27	32	51	42	51	40	37	44	42	36
	УШБИИКСКИЙ С.О.	37706	4561	48.4613	80.5808	2014			-15.4	-14.5	-6.7	5.1	13.5	18.8	20.9	18.4	12.9	4.3	-6.3	-13		24	24	27	32	51	42	51	40	37	44	42	36
	ШАЛАБАЕВСКИЙ С.О.	5115	4828	49.7004	81.5087	1045			-15.4	-14.5	-6.7	5.1	13.5	18.8	20.9	18.4	12.9	4.3	-6.3	-13		24	24	27	32	51	42	51	40	37	44	42	36
	ШАРСКАЯ Г.А.	17468	9413	49.585	81.0472	963			-15.4	-14.5	-6.7	5.1	13.5	18.8	20.9	18.4	12.9	4.3	-6.3	-13		24	24	27	32	51	42	51	40	37	44	42	36
	АЙНАБУЛАКСКИЙ С.О	8486	9099	47.5043	84.9936	1166			-16.6	-15.4	-6.5	6.8	15.1	20.6	22.8	21.3	15.6	6.4	-5.3	-13.8		10	9	16	29	39	30	42	23	26	31	22	17
	БИРЖАНСКИЙ С.О.	4010	7595	47.7193	84.9377	1478			-16.6	-15.4	-6.5	6.8	15.1	20.6	22.8	21.3	15.6	6.4	-5.3	-13.8		10	9	16	29	39	30	42	23	26	31	22	17
	ДАИРОВСКИЙ С.О	9335	10741	48.7825	80.8761	1258			-16.6	-15.4	-6.5	6.8	15.1	20.6	22.8	21.3	15.6	6.4	-5.3	-13.8		10	9	16	29	39	30	42	23	26	31	22	17
	ЗАЙСАНСКАЯ Г.А.	7742	6126	47.4676	84.8764	1365			-16.6	-15.4	-6.5	6.8	15.1	20.6	22.8	21.3	15.6	6.4	-5.3	-13.8		10	9	16	29	39	30	42	23	26	31	22	17
	КАРАБУЛАКСКИЙ С.О.	6509	7460	47.5514	84.6824	1026			-16.6	-15.4	-6.5	6.8	15.1	20.6	22.8	21.3	15.6	6.4	-5.3	-13.8		10	9	16	29	39	30	42	23	26	31	22	17
	КАРАТАЛЬСКИЙ С.О.	14617	11169	47.6127	85.1738	1036			-16.6	-15.4	-6.5	6.8	15.1	20.6	22.8	21.3	15.6	6.4	-5.3	-13.8		10	9	16	29	39	30	42	23	26	31	22	17
	КЕНСАЙСКИЙ С.О.	9982	7791	47.4788	84.772	1478			-16.6	-15.4	-6.5	6.8	15.1	20.6	22.8	21.3	15.6	6.4	-5.3	-13.8		10	9	16	29	39	30	42	23	26	31	22	17
	САРЫТЕРЕК С.О.	11003	7807	47.5024	85.169	1003			-16.6	-15.4	-6.5	6.8	15.1	20.6	22.8	21.3	15.6	6.4	-5.3	-13.8		10	9	16	29	39	30	42	23	26	31	22	17
	ШИЛИКТИНСКИЙ С.О.	30829	10157	47.1715	84.532	1054			-16.6	-15.4	-6.5	6.8	15.1	20.6	22.8	21.3	15.6	6.4	-5.3	-13.8		10	9	16	29	39	30	42	23	26	31	22	17
	HИКОЛЬСКИЙ С.О.	1757	1819	49.5735	83.951	789			-13.3	-12.4	-5.3	5.4	13.4	18.6	20.5	18.3	13.1	4.7	-5.4	-11.5		15	14	16	31	58	48	57	48	45	47	34	23
	HОВО-БУХТАРМИНСКАЯ П.А.	1916	1118	49.6272	83.5189	753			-13.3	-12.4	-5.3	5.4	13.4	18.6	20.5	18.3	13.1	4.7	-5.4	-11.5		15	14	16	31	58	48	57	48	45	47	34	23
	Г.СЕРЕБРЯНСК	626	703	49.6796	83.3006	741			-13.3	-12.4	-5.3	5.4	13.4	18.6	20.5	18.3	13.1	4.7	-5.4	-11.5		15	14	16	31	58	48	57	48	45	47	34	23
	ЗУБОВСКАЯ П.А.	280	635	49.7914	84.2539	702			-13.3	-12.4	-5.3	5.4	13.4	18.6	20.5	18.3	13.1	4.7	-5.4	-11.5		15	14	16	31	58	48	57	48	45	47	34	23
	ЗЫРЯНОВСК Г.А.	759	970	49.7386	84.2719	789			-13.3	-12.4	-5.3	5.4	13.4	18.6	20.5	18.3	13.1	4.7	-5.4	-11.5		15	14	16	31	58	48	57	48	45	47	34	23
	МАЛЕЕВСКИЙ С.О.	411	1238	49.8145	84.3053	548			-13.3	-12.4	-5.3	5.4	13.4	18.6	20.5	18.3	13.1	4.7	-5.4	-11.5		15	14	16	31	58	48	57	48	45	47	34	23
	ОКТЯБРЬСКАЯ П.А.	802	597	49.6265	83.5876	698			-13.3	-12.4	-5.3	5.4	13.4	18.6	20.5	18.3	13.1	4.7	-5.4	-11.5		15	14	16	31	58	48	57	48	45	47	34	23
	ПАРЫГИНСКИЙ С.О.	399	1251	49.805	84.1251	236			-13.3	-12.4	-5.3	5.4	13.4	18.6	20.5	18.3	13.1	4.7	-5.4	-11.5		15	14	16	31	58	48	57	48	45	47	34	23
	ПЕРВОРОССИЙСКИЙ С.О.	321	1462	49.7177	83.8525	657			-13.3	-12.4	-5.3	5.4	13.4	18.6	20.5	18.3	13.1	4.7	-5.4	-11.5		15	14	16	31	58	48	57	48	45	47	34	23
	ПРИБРЕЖНАЯ П.А.	122	131	49.658	83.7594	852			-13.3	-12.4	-5.3	5.4	13.4	18.6	20.5	18.3	13.1	4.7	-5.4	-11.5		15	14	16	31	58	48	57	48	45	47	34	23
	СЕВЕРНЫЙ С.О.	919	1523	49.9215	83.0855	954			-13.3	-12.4	-5.3	5.4	13.4	18.6	20.5	18.3	13.1	4.7	-5.4	-11.5		15	14	16	31	58	48	57	48	45	47	34	23
	СОЛОВЬЕВСКИЙ С.О.	1482	1528	49.6115	84.3481	102			-13.3	-12.4	-5.3	5.4	13.4	18.6	20.5	18.3	13.1	4.7	-5.4	-11.5		15	14	16	31	58	48	57	48	45	47	34	23
	СРЕДИГОРНЕНСКИЙ С.О.	1433	2161	49.5107	84.3897	111			-13.3	-12.4	-5.3	5.4	13.4	18.6	20.5	18.3	13.1	4.7	-5.4	-11.5		15	14	16	31	58	48	57	48	45	47	34	23
	ТУРГУСУНСКИЙ С.О.	164	397	49.7701	84.0073	224			-13.3	-12.4	-5.3	5.4	13.4	18.6	20.5	18.3	13.1	4.7	-5.4	-11.5		15	14	16	31	58	48	57	48	45	47	34	23
	ЧАПАЕВСКИЙ С.О.	1677	1366	49.6885	84.0501	132			-13.3	-12.4	-5.3	5.4	13.4	18.6	20.5	18.3	13.1	4.7	-5.4	-11.5		15	14	16	31	58	48	57	48	45	47	34	23
	HОВОПОЛЯКОВСКИЙ С.О.	3096	4346	49.483	84.6929	1022			-14.2	-13.3	-5.5	6	14.1	19.4	21.4	19.3	14	5.4	-5.2	-12		14	13	14	27	47	37	45	35	35	39	30	21
	HОВОХАЙРУЗОВСКИЙ С.О.	7144	2686	49.2576	84.3461	1063			-14.2	-13.3	-5.5	6	14.1	19.4	21.4	19.3	14	5.4	-5.2	-12		14	13	14	27	47	37	45	35	35	39	30	21
	АККАЙНАРСКИЙ С.О.	7948	3866	49.2225	85.8867	136			-14.2	-13.3	-5.5	6	14.1	19.4	21.4	19.3	14	5.4	-5.2	-12		14	13	14	27	47	37	45	35	35	39	30	21
	АКСУСКИЙ С.О.	2534	2278	49.365	85.4115	987			-14.2	-13.3	-5.5	6	14.1	19.4	21.4	19.3	14	5.4	-5.2	-12		14	13	14	27	47	37	45	35	35	39	30	21
	АЛТЫНБЕЛЬСКИЙ С.О.	12377	4265	49.2083	84.8561	2546			-14.2	-13.3	-5.5	6	14.1	19.4	21.4	19.3	14	5.4	-5.2	-12		14	13	14	27	47	37	45	35	35	39	30	21
	БЕЛКАРАГАЙСКИЙ С.О.	7387	4331	49.1848	85.2992	1056			-14.2	-13.3	-5.5	6	14.1	19.4	21.4	19.3	14	5.4	-5.2	-12		14	13	14	27	47	37	45	35	35	39	30	21
	ЖАМБЫЛСКИЙ С.О.	4738	2300	49.2399	86.3086	986			-14.2	-13.3	-5.5	6	14.1	19.4	21.4	19.3	14	5.4	-5.2	-12		14	13	14	27	47	37	45	35	35	39	30	21
	КАТОН-КАРАГАЙСКИЙ С.О.	10253	6918	49.1725	85.6005	875			-14.2	-13.3	-5.5	6	14.1	19.4	21.4	19.3	14	5.4	-5.2	-12		14	13	14	27	47	37	45	35	35	39	30	21
	КОРОБИХИНСКИЙ С.О.	2011	2687	49.4604	85.0592	745			-14.2	-13.3	-5.5	6	14.1	19.4	21.4	19.3	14	5.4	-5.2	-12		14	13	14	27	47	37	45	35	35	39	30	21
	СОЛДАТОВСКИЙ С.О.	2486	2108	49.2155	85.0754	125			-14.2	-13.3	-5.5	6	14.1	19.4	21.4	19.3	14	5.4	-5.2	-12		14	13	14	27	47	37	45	35	35	39	30	21
	СОЛОНОВСКИЙ С.О.	3939	2890	49.3026	84.7479	458			-14.2	-13.3	-5.5	6	14.1	19.4	21.4	19.3	14	5.4	-5.2	-12		14	13	14	27	47	37	45	35	35	39	30	21
	УЛКЕН НАРЫНСКИЙ С.О.	24545	14424	49.2131	84.5107	659			-14.2	-13.3	-5.5	6	14.1	19.4	21.4	19.3	14	5.4	-5.2	-12		14	13	14	27	47	37	45	35	35	39	30	21
	УРЫЛЬСКИЙ С.О.	7906	3597	49.2414	86.3387	522			-14.2	-13.3	-5.5	6	14.1	19.4	21.4	19.3	14	5.4	-5.2	-12		14	13	14	27	47	37	45	35	35	39	30	21
	БАСТАУШИНСКИЙ С.О.	4253	2594	48.8753	83.2553	857			-21	-19.5	-10.1	3.6	12.5	17.8	20.2	18.1	12.2	2.8	-9.1	-17.3		26	24	16	20	34	31	38	20	18	28	38	36
	БЕЛЕНСКИЙ С.О.	8335	4128	48.8564	82.9764	698			-21	-19.5	-10.1	3.6	12.5	17.8	20.2	18.1	12.2	2.8	-9.1	-17.3		26	24	16	20	34	31	38	20	18	28	38	36
	БИГАШСКИЙ С.О.	2856	3253	48.6386	82.0106	789			-21	-19.5	-10.1	3.6	12.5	17.8	20.2	18.1	12.2	2.8	-9.1	-17.3		26	24	16	20	34	31	38	20	18	28	38	36
	КОКЖАЙЫКСКИЙ С.О.	10748	15581	48.5508	82.7971	954			-21	-19.5	-10.1	3.6	12.5	17.8	20.2	18.1	12.2	2.8	-9.1	-17.3		26	24	16	20	34	31	38	20	18	28	38	36
	КОКПЕКТИНСКИЙ С.О.	15131	12380	48.7542	82.3856	851			-21	-19.5	-10.1	3.6	12.5	17.8	20.2	18.1	12.2	2.8	-9.1	-17.3		26	24	16	20	34	31	38	20	18	28	38	36
	КУЛЫНЖОНСКИЙ С.О.	5153	3846	48.885	83.3347	657			-21	-19.5	-10.1	3.6	12.5	17.8	20.2	18.1	12.2	2.8	-9.1	-17.3		26	24	16	20	34	31	38	20	18	28	38	36
	МАРИНОГОРСКИЙ С.О.	2779	1603	48.9431	83.0461	951			-21	-19.5	-10.1	3.6	12.5	17.8	20.2	18.1	12.2	2.8	-9.1	-17.3		26	24	16	20	34	31	38	20	18	28	38	36
	МИРОЛЮБОВСКИЙ С.О.	3486	1253	49.0233	83.5696	357			-21	-19.5	-10.1	3.6	12.5	17.8	20.2	18.1	12.2	2.8	-9.1	-17.3		26	24	16	20	34	31	38	20	18	28	38	36
	ПАЛАТЦЫНСКИЙ С.О.	4199	2145	49.1393	83.7225	456			-21	-19.5	-10.1	3.6	12.5	17.8	20.2	18.1	12.2	2.8	-9.1	-17.3		26	24	16	20	34	31	38	20	18	28	38	36
	С.О.ИМ.КОЙГЕЛЬДЫ АУХАДИЕВА	3471	3589	48.8407	82.74	789			-21	-19.5	-10.1	3.6	12.5	17.8	20.2	18.1	12.2	2.8	-9.1	-17.3		26	24	16	20	34	31	38	20	18	28	38	36
	САМАРСКИЙ С.О.	10675	3740	49.0213	83.3636	658			-21	-19.5	-10.1	3.6	12.5	17.8	20.2	18.1	12.2	2.8	-9.1	-17.3		26	24	16	20	34	31	38	20	18	28	38	36
	САРЫБЕЛЬСКИЙ С.О.	3357	1575	49.1072	84.0437	254			-21	-19.5	-10.1	3.6	12.5	17.8	20.2	18.1	12.2	2.8	-9.1	-17.3		26	24	16	20	34	31	38	20	18	28	38	36
	ТАССАЙСКИЙ С.О.	3095	8785	48.3565	82.911	236			-21	-19.5	-10.1	3.6	12.5	17.8	20.2	18.1	12.2	2.8	-9.1	-17.3		26	24	16	20	34	31	38	20	18	28	38	36
	ТЕРЕКТИНСКИЙ С.О.	5542	3544	48.7944	82.7628	953			-21	-19.5	-10.1	3.6	12.5	17.8	20.2	18.1	12.2	2.8	-9.1	-17.3		26	24	16	20	34	31	38	20	18	28	38	36
	УЛКЕН БУКЕНСКИЙ С.О.	7923	7693	48.7817	82.6942	842			-21	-19.5	-10.1	3.6	12.5	17.8	20.2	18.1	12.2	2.8	-9.1	-17.3		26	24	16	20	34	31	38	20	18	28	38	36
	УЛЬГУЛИМАЛШИНСКИЙ С.О.	6550	7635	48.5816	83.0997	755			-21	-19.5	-10.1	3.6	12.5	17.8	20.2	18.1	12.2	2.8	-9.1	-17.3		26	24	16	20	34	31	38	20	18	28	38	36
	ШУГЫЛБАЙСКИЙ С.О	2855	3529	48.6764	82.9606	743			-21	-19.5	-10.1	3.6	12.5	17.8	20.2	18.1	12.2	2.8	-9.1	-17.3		26	24	16	20	34	31	38	20	18	28	38	36
	АБАЙСКИЙ С.О.	18681	9449	48.666	84.1774	1988			-16	-14.8	-6.4	6	14.3	19.6	21.6	19.7	14.3	5.3	-5.8	-13.3		17	17	16	27	41	32	39	25	26	35	34	26
	АКБУЛАКСКИЙ С.О.	15037	3592	48.4706	85.0011	1255			-16	-14.8	-6.4	6	14.3	19.6	21.6	19.7	14.3	5.3	-5.8	-13.3		17	17	16	27	41	32	39	25	26	35	34	26
	БАЛЫКШИНСКИЙ С.О.	6390	4102	48.2206	83.6944	965			-16	-14.8	-6.4	6	14.3	19.6	21.6	19.7	14.3	5.3	-5.8	-13.3		17	17	16	27	41	32	39	25	26	35	34	26
	БУРАНОВСКИЙ С.О.	11812	10071	48.009	85.196	1789			-16	-14.8	-6.4	6	14.3	19.6	21.6	19.7	14.3	5.3	-5.8	-13.3		17	17	16	27	41	32	39	25	26	35	34	26
	КАЛГУТИНСКИЙ С.О.	23057	6714	48.3947	84.4833	984			-16	-14.8	-6.4	6	14.3	19.6	21.6	19.7	14.3	5.3	-5.8	-13.3		17	17	16	27	41	32	39	25	26	35	34	26
	КАЛЖЫРСКИЙ С.О.	21401	7985	48.136	85.1733	2486			-16	-14.8	-6.4	6	14.3	19.6	21.6	19.7	14.3	5.3	-5.8	-13.3		17	17	16	27	41	32	39	25	26	35	34	26
	КУЙГАНСКИЙ С.О.	7467	3120	48.6753	83.4989	1023			-16	-14.8	-6.4	6	14.3	19.6	21.6	19.7	14.3	5.3	-5.8	-13.3		17	17	16	27	41	32	39	25	26	35	34	26
	КУРЧУМСКИЙ С.О.	23363	12265	48.5677	83.6503	1658			-16	-14.8	-6.4	6	14.3	19.6	21.6	19.7	14.3	5.3	-5.8	-13.3		17	17	16	27	41	32	39	25	26	35	34	26
	МАРАЛДИНСКИЙ С.О.	8852	4722	48.7697	84.7011	968			-16	-14.8	-6.4	6	14.3	19.6	21.6	19.7	14.3	5.3	-5.8	-13.3		17	17	16	27	41	32	39	25	26	35	34	26
	САРЫОЛЕНСКИЙ С.О.	17427	8127	48.5702	83.8461	2469			-16	-14.8	-6.4	6	14.3	19.6	21.6	19.7	14.3	5.3	-5.8	-13.3		17	17	16	27	41	32	39	25	26	35	34	26
	ТЕРЕКТИНСКИЙ С.О.	18256	9146	48.6669	84.0346	2475			-16	-14.8	-6.4	6	14.3	19.6	21.6	19.7	14.3	5.3	-5.8	-13.3		17	17	16	27	41	32	39	25	26	35	34	26
	ТОСКАИНСКИЙ С.О.	3267	1760	48.8725	86.2828	469			-16	-14.8	-6.4	6	14.3	19.6	21.6	19.7	14.3	5.3	-5.8	-13.3		17	17	16	27	41	32	39	25	26	35	34	26
	HОВОБАЖЕНОВСКИЙ С.О.	7378	4774	50.3839	81.0289	459			-14.9	-15.1	-7.3	5.9	14	19.4	21.5	18.6	12.7	4.7	-4.8	-12.2		15	16	16	17	28	28	43	28	18	27	25	20
	АБРАЛИНСКИЙ С.О.	10794	4848	49.2647	77.635	698			-14.9	-15.1	-7.3	5.9	14	19.4	21.5	18.6	12.7	4.7	-4.8	-12.2		15	16	16	17	28	28	43	28	18	27	25	20
	АЙНАБУЛАКСКИЙ С.О.	556	2147	49.4083	78.3475	1022			-14.9	-15.1	-7.3	5.9	14	19.4	21.5	18.6	12.7	4.7	-4.8	-12.2		15	16	16	17	28	28	43	28	18	27	25	20
	АКБУЛАКСКИЙ С.О.	1657	1832	49.1656	77.9486	984			-14.9	-15.1	-7.3	5.9	14	19.4	21.5	18.6	12.7	4.7	-4.8	-12.2		15	16	16	17	28	28	43	28	18	27	25	20
	АЛГАБАССКИЙ С.О.	5308	4843	49.3572	76.9778	654			-14.9	-15.1	-7.3	5.9	14	19.4	21.5	18.6	12.7	4.7	-4.8	-12.2		15	16	16	17	28	28	43	28	18	27	25	20
	ДОСТЫКСКИЙ С.О.	1771	1397	50.4519	79.8189	1236			-14.9	-15.1	-7.3	5.9	14	19.4	21.5	18.6	12.7	4.7	-4.8	-12.2		15	16	16	17	28	28	43	28	18	27	25	20
	ЖАЗЫКСКИЙ С.О.	12053	2761	50.4532	80.2678	954			-14.9	-15.1	-7.3	5.9	14	19.4	21.5	18.6	12.7	4.7	-4.8	-12.2		15	16	16	17	28	28	43	28	18	27	25	20
	ЖИЕНАЛИНСКИЙ С.О	4677	4069	50.4844	79.7239	1956			-14.9	-15.1	-7.3	5.9	14	19.4	21.5	18.6	12.7	4.7	-4.8	-12.2		15	16	16	17	28	28	43	28	18	27	25	20
	ЗНАМЕНСКИЙ С.О.	25881	8766	50.0785	79.5828	2069			-14.9	-15.1	-7.3	5.9	14	19.4	21.5	18.6	12.7	4.7	-4.8	-12.2		15	16	16	17	28	28	43	28	18	27	25	20
	ИРТЫШСКИЙ С.О.	3063	3362	50.2844	79.9724	2455			-14.9	-15.1	-7.3	5.9	14	19.4	21.5	18.6	12.7	4.7	-4.8	-12.2		15	16	16	17	28	28	43	28	18	27	25	20
	КАРАУЛЕНСКИЙ С.О.	7134	5098	49.3553	77.4217	2987			-14.9	-15.1	-7.3	5.9	14	19.4	21.5	18.6	12.7	4.7	-4.8	-12.2		15	16	16	17	28	28	43	28	18	27	25	20
	ОЗЕРСКИЙ С.О.	6861	4380	50.3784	80.4884	1968			-14.9	-15.1	-7.3	5.9	14	19.4	21.5	18.6	12.7	4.7	-4.8	-12.2		15	16	16	17	28	28	43	28	18	27	25	20
	ПРИРЕЧНЫЙ С.О.	6438	8644	50.3594	80.4178	3698			-14.9	-15.1	-7.3	5.9	14	19.4	21.5	18.6	12.7	4.7	-4.8	-12.2		15	16	16	17	28	28	43	28	18	27	25	20
	ТАНАТСКИЙ С.О.	1663	1276	49.0831	77.7169	459			-14.9	-15.1	-7.3	5.9	14	19.4	21.5	18.6	12.7	4.7	-4.8	-12.2		15	16	16	17	28	28	43	28	18	27	25	20
	ЧАГАНСКАЯ П.А.	544	583	50.6211	79.2525	277			-14.9	-15.1	-7.3	5.9	14	19.4	21.5	18.6	12.7	4.7	-4.8	-12.2		15	16	16	17	28	28	43	28	18	27	25	20
	АКЖАРСКИЙ С.О.	24109	15645	47.578	83.684	1395			-16.6	-15.9	-7.2	5.3	12.8	18.2	20.6	18.4	12.6	4.1	-5.6	-12.7		26	18	18	27	39	28	38	16	20	34	34	27
	АКСУАТСКИЙ С.О.	5593	11596	47.7615	82.8061	702			-16.6	-15.9	-7.2	5.3	12.8	18.2	20.6	18.4	12.6	4.1	-5.6	-12.7		26	18	18	27	39	28	38	16	20	34	34	27
	ЕКПИНСКИЙ С.О.	20660	13775	47.7778	82.7381	1499			-16.6	-15.9	-7.2	5.3	12.8	18.2	20.6	18.4	12.6	4.1	-5.6	-12.7		26	18	18	27	39	28	38	16	20	34	34	27
	ЖАНААУЛСКИЙ С.О.	34246	9271	47.2208	84.1139	1458			-16.6	-15.9	-7.2	5.3	12.8	18.2	20.6	18.4	12.6	4.1	-5.6	-12.7		26	18	18	27	39	28	38	16	20	34	34	27
	ЖЕТЫАРАЛЬСКИЙ С.О.	20540	6925	47.4834	83.7312	1967			-16.6	-15.9	-7.2	5.3	12.8	18.2	20.6	18.4	12.6	4.1	-5.6	-12.7		26	18	18	27	39	28	38	16	20	34	34	27
	КАБАНБАЙСКИЙ С.О.	10440	12655	47.8669	83.5717	1458			-16.6	-15.9	-7.2	5.3	12.8	18.2	20.6	18.4	12.6	4.1	-5.6	-12.7		26	18	18	27	39	28	38	16	20	34	34	27
	КАРАСУСКИЙ С.О.	23074	11569	47.7412	83.4368	2369			-16.6	-15.9	-7.2	5.3	12.8	18.2	20.6	18.4	12.6	4.1	-5.6	-12.7		26	18	18	27	39	28	38	16	20	34	34	27
	КИНДИКТИНСКИЙ С.О.	12611	4672	48.3369	81.6569	1023			-16.6	-15.9	-7.2	5.3	12.8	18.2	20.6	18.4	12.6	4.1	-5.6	-12.7		26	18	18	27	39	28	38	16	20	34	34	27
	КОКЖИРИНСКИЙ С.О.	33573	7881	47.82	82.6044	2058			-16.6	-15.9	-7.2	5.3	12.8	18.2	20.6	18.4	12.6	4.1	-5.6	-12.7		26	18	18	27	39	28	38	16	20	34	34	27
	КУЙГАНСКИЙ С.О.	15955	8855	47.451	83.5352	1587			-16.6	-15.9	-7.2	5.3	12.8	18.2	20.6	18.4	12.6	4.1	-5.6	-12.7		26	18	18	27	39	28	38	16	20	34	34	27
	КУМГОЛЬСКИЙ С.О.	10571	10563	47.57	82.9369	1584			-16.6	-15.9	-7.2	5.3	12.8	18.2	20.6	18.4	12.6	4.1	-5.6	-12.7		26	18	18	27	39	28	38	16	20	34	34	27
	КЫЗЫЛКЕСЕКСКИЙ С.О.	31468	11495	47.8836	82.0381	2154			-16.6	-15.9	-7.2	5.3	12.8	18.2	20.6	18.4	12.6	4.1	-5.6	-12.7		26	18	18	27	39	28	38	16	20	34	34	27
	МАНЫРАКСКИЙ С.О.	13225	8474	47.4302	83.862	2063			-16.6	-15.9	-7.2	5.3	12.8	18.2	20.6	18.4	12.6	4.1	-5.6	-12.7		26	18	18	27	39	28	38	16	20	34	34	27
	ОЙШИЛИКСКИЙ С.О.	22347	10059	47.5437	83.0048	2111			-16.6	-15.9	-7.2	5.3	12.8	18.2	20.6	18.4	12.6	4.1	-5.6	-12.7		26	18	18	27	39	28	38	16	20	34	34	27
	САТПАЕВСКИЙ С.О.	8278	9952	47.8925	82.605	1985			-16.6	-15.9	-7.2	5.3	12.8	18.2	20.6	18.4	12.6	4.1	-5.6	-12.7		26	18	18	27	39	28	38	16	20	34	34	27
	ТУГЫЛЬСКАЯ П.А.	6516	4726	47.7273	84.205	1036			-16.6	-15.9	-7.2	5.3	12.8	18.2	20.6	18.4	12.6	4.1	-5.6	-12.7		26	18	18	27	39	28	38	16	20	34	34	27
	ЫРГЫЗБАЙСКИЙ С.О.	4793	7253	48.085	82.71	1045			-16.6	-15.9	-7.2	5.3	12.8	18.2	20.6	18.4	12.6	4.1	-5.6	-12.7		26	18	18	27	39	28	38	16	20	34	34	27
	АБЛАКЕТСКИЙ С.О.	9936	7033	49.7158	82.6705	600			-15.4	-14.5	-6.7	5.1	13.5	18.8	20.9	18.4	12.9	4.3	-6.3	-13		24	24	27	32	51	42	51	40	37	44	42	36
	АЗОВСКИЙ С.О.	1887	1965	50.1981	81.7222	546			-15.4	-14.5	-6.7	5.1	13.5	18.8	20.9	18.4	12.9	4.3	-6.3	-13		24	24	27	32	51	42	51	40	37	44	42	36
	АЙЫРТАУСКИЙ С.О.	7042	3937	49.8362	82.265	987			-15.4	-14.5	-6.7	5.1	13.5	18.8	20.9	18.4	12.9	4.3	-6.3	-13		24	24	27	32	51	42	51	40	37	44	42	36
	АЛМАСАЙСКИЙ С.О.	8156	3764	49.7911	82.4439	245			-15.4	-14.5	-6.7	5.1	13.5	18.8	20.9	18.4	12.9	4.3	-6.3	-13		24	24	27	32	51	42	51	40	37	44	42	36
	АСУБУЛАКСКАЯ П.А.	1636	1863	49.54	82.9969	633			-15.4	-14.5	-6.7	5.1	13.5	18.8	20.9	18.4	12.9	4.3	-6.3	-13		24	24	27	32	51	42	51	40	37	44	42	36
	БАГРАТИОНОВСКИЙ С.О.	3342	5499	50.105	81.5495	587			-15.4	-14.5	-6.7	5.1	13.5	18.8	20.9	18.4	12.9	4.3	-6.3	-13		24	24	27	32	51	42	51	40	37	44	42	36
	БОЗАНБАЙСКИЙ С.О.	15710	9142	49.531	82.4146	588			-15.4	-14.5	-6.7	5.1	13.5	18.8	20.9	18.4	12.9	4.3	-6.3	-13		24	24	27	32	51	42	51	40	37	44	42	36
	ЕГИНСУСКИЙ С.О.	16549	6795	49.7431	82.2215	954			-15.4	-14.5	-6.7	5.1	13.5	18.8	20.9	18.4	12.9	4.3	-6.3	-13		24	24	27	32	51	42	51	40	37	44	42	36
	КАМЕНСКИЙ С.О.	2397	3665	49.9238	81.8759	254			-15.4	-14.5	-6.7	5.1	13.5	18.8	20.9	18.4	12.9	4.3	-6.3	-13		24	24	27	32	51	42	51	40	37	44	42	36
	КАСЫМ КАЙСЕНОВА П.А	607	457	49.8743	82.4929	123			-15.4	-14.5	-6.7	5.1	13.5	18.8	20.9	18.4	12.9	4.3	-6.3	-13		24	24	27	32	51	42	51	40	37	44	42	36
	ОГНЕВСКАЯ П.А.	37	119	49.6767	83.0293	254			-15.4	-14.5	-6.7	5.1	13.5	18.8	20.9	18.4	12.9	4.3	-6.3	-13		24	24	27	32	51	42	51	40	37	44	42	36
	САРАТОВСКИЙ С.О.	2803	2242	50.0588	82.3211	874			-15.4	-14.5	-6.7	5.1	13.5	18.8	20.9	18.4	12.9	4.3	-6.3	-13		24	24	27	32	51	42	51	40	37	44	42	36
	ТАВРИЧЕСКИЙ С.О.	6081	4987	50.1669	82.057	695			-15.4	-14.5	-6.7	5.1	13.5	18.8	20.9	18.4	12.9	4.3	-6.3	-13		24	24	27	32	51	42	51	40	37	44	42	36
	ТАРГЫНСКИЙ С.О.	6276	4704	49.4949	82.8366	214			-15.4	-14.5	-6.7	5.1	13.5	18.8	20.9	18.4	12.9	4.3	-6.3	-13		24	24	27	32	51	42	51	40	37	44	42	36
	ТОЛЕГЕН ТОХТАРОВСКИЙ С.О.	5535	2564	49.9703	82.431	365			-15.4	-14.5	-6.7	5.1	13.5	18.8	20.9	18.4	12.9	4.3	-6.3	-13		24	24	27	32	51	42	51	40	37	44	42	36
	УСТЬ-КАМЕНОГОРСКИЙ С.О.	1921	2628	50.1367	82.2011	224			-15.4	-14.5	-6.7	5.1	13.5	18.8	20.9	18.4	12.9	4.3	-6.3	-13		24	24	27	32	51	42	51	40	37	44	42	36
	HАУАЛИНСКИЙ С.О.	11861	4818	46.9996	81.7486	867			-14.8	-13.4	-4.4	7.5	14.8	19.9	22.3	20.6	14.8	6.3	-3.5	-10.7		38	32	25	40	37	25	33	19	19	41	49	44
	АКЖАРСКИЙ С.О.	5194	2629	47.0786	81.5905	965			-14.8	-13.4	-4.4	7.5	14.8	19.9	22.3	20.6	14.8	6.3	-3.5	-10.7		38	32	25	40	37	25	33	19	19	41	49	44
	АКШОКИНСКИЙ С.О.	6109	4808	46.9348	82.8601	874			-14.8	-13.4	-4.4	7.5	14.8	19.9	22.3	20.6	14.8	6.3	-3.5	-10.7		38	32	25	40	37	25	33	19	19	41	49	44
	АЛТЫНШОКИНСКИЙ С.О.	11007	5008	47.1735	81.0635	759			-14.8	-13.4	-4.4	7.5	14.8	19.9	22.3	20.6	14.8	6.3	-3.5	-10.7		38	32	25	40	37	25	33	19	19	41	49	44
	БАРКЫТБЕЛЬСКИЙ С.О.	2676	3232	47.1939	81.5141	621			-14.8	-13.4	-4.4	7.5	14.8	19.9	22.3	20.6	14.8	6.3	-3.5	-10.7		38	32	25	40	37	25	33	19	19	41	49	44
	БАХТИНСКИЙ С.О.	16090	6380	46.6581	82.7256	523			-14.8	-13.4	-4.4	7.5	14.8	19.9	22.3	20.6	14.8	6.3	-3.5	-10.7		38	32	25	40	37	25	33	19	19	41	49	44
	БЕСТЕРЕКСКИЙ С.О.	4468	2464	47.1657	81.6188	985			-14.8	-13.4	-4.4	7.5	14.8	19.9	22.3	20.6	14.8	6.3	-3.5	-10.7		38	32	25	40	37	25	33	19	19	41	49	44
	ЕГИНСУСКИЙ С.О.	4829	2432	46.9524	81.4688	584			-14.8	-13.4	-4.4	7.5	14.8	19.9	22.3	20.6	14.8	6.3	-3.5	-10.7		38	32	25	40	37	25	33	19	19	41	49	44
	ЕЛТАЙСКИЙ С.О.	5603	2508	46.892	81.5966	756			-14.8	-13.4	-4.4	7.5	14.8	19.9	22.3	20.6	14.8	6.3	-3.5	-10.7		38	32	25	40	37	25	33	19	19	41	49	44
	ЖАНА ТИЛЕКСКИЙ С.О.	3200	1812	47.1235	81.2696	159			-14.8	-13.4	-4.4	7.5	14.8	19.9	22.3	20.6	14.8	6.3	-3.5	-10.7		38	32	25	40	37	25	33	19	19	41	49	44
	ЖОГАРГЫ ЕГИНСУСКИЙ С.О.	6630	3043	47.0219	81.3947	357			-14.8	-13.4	-4.4	7.5	14.8	19.9	22.3	20.6	14.8	6.3	-3.5	-10.7		38	32	25	40	37	25	33	19	19	41	49	44
	КАБАНБАЙСКИЙ С.О.	23590	7590	47.1734	81.6786	654			-14.8	-13.4	-4.4	7.5	14.8	19.9	22.3	20.6	14.8	6.3	-3.5	-10.7		38	32	25	40	37	25	33	19	19	41	49	44
	КАРАБУЛАКСКИЙ С.О.	17561	3324	46.1428	82.1678	258			-14.8	-13.4	-4.4	7.5	14.8	19.9	22.3	20.6	14.8	6.3	-3.5	-10.7		38	32	25	40	37	25	33	19	19	41	49	44
	КАРАБУТИНСКИЙ С.О.	5115	3347	46.867	82.5785	147			-14.8	-13.4	-4.4	7.5	14.8	19.9	22.3	20.6	14.8	6.3	-3.5	-10.7		38	32	25	40	37	25	33	19	19	41	49	44
	КАРАКОЛЬСКИЙ С.О.	10659	7567	46.9389	80.7481	954			-14.8	-13.4	-4.4	7.5	14.8	19.9	22.3	20.6	14.8	6.3	-3.5	-10.7		38	32	25	40	37	25	33	19	19	41	49	44
	КАРАТАЛЬСКИЙ С.О.	14870	7422	46.7489	82.0881	258			-14.8	-13.4	-4.4	7.5	14.8	19.9	22.3	20.6	14.8	6.3	-3.5	-10.7		38	32	25	40	37	25	33	19	19	41	49	44
	КАРАТУМИНСКИЙ С.О.	5940	2721	47.103	82.0108	698			-14.8	-13.4	-4.4	7.5	14.8	19.9	22.3	20.6	14.8	6.3	-3.5	-10.7		38	32	25	40	37	25	33	19	19	41	49	44
	КЕЛДИМУРАТОВСКИЙ С.О.	6395	3669	47.0333	82.1495	698			-14.8	-13.4	-4.4	7.5	14.8	19.9	22.3	20.6	14.8	6.3	-3.5	-10.7		38	32	25	40	37	25	33	19	19	41	49	44
	КОКОЗЕКСКИЙ С.О.	2674	1643	47.1436	81.8926	365			-14.8	-13.4	-4.4	7.5	14.8	19.9	22.3	20.6	14.8	6.3	-3.5	-10.7		38	32	25	40	37	25	33	19	19	41	49	44
	КОКТАЛЬСКИЙ С.О.	7826	3507	46.4573	81.8464	990			-14.8	-13.4	-4.4	7.5	14.8	19.9	22.3	20.6	14.8	6.3	-3.5	-10.7		38	32	25	40	37	25	33	19	19	41	49	44
	КОКТЕРЕКСКИЙ С.О.	14473	4882	46.9011	82.2733	741			-14.8	-13.4	-4.4	7.5	14.8	19.9	22.3	20.6	14.8	6.3	-3.5	-10.7		38	32	25	40	37	25	33	19	19	41	49	44
	КОЛДЕНЕНСКИЙ С.О.	3638	1780	47.1239	81.945000	634			-14.8	-13.4	-4.4	7.5	14.8	19.9	22.3	20.6	14.8	6.3	-3.5	-10.7		38	32	25	40	37	25	33	19	19	41	49	44
	КОНЫРШАУЛИНСКИЙ С.О.	7609	3800	47.2232	80.7895	884			-14.8	-13.4	-4.4	7.5	14.8	19.9	22.3	20.6	14.8	6.3	-3.5	-10.7		38	32	25	40	37	25	33	19	19	41	49	44
	МАКАНЧИНСКИЙ С.О.	40426	13888	46.7816	82.0239	997			-14.8	-13.4	-4.4	7.5	14.8	19.9	22.3	20.6	14.8	6.3	-3.5	-10.7		38	32	25	40	37	25	33	19	19	41	49	44
	САЛКЫНБЕЛЬСКИЙ С.О.	4413	2348	47.2808	81.1553	256			-14.8	-13.4	-4.4	7.5	14.8	19.9	22.3	20.6	14.8	6.3	-3.5	-10.7		38	32	25	40	37	25	33	19	19	41	49	44
	УРДЖАРСКИЙ С.О.	19756	11354	47.0912	81.624	657			-14.8	-13.4	-4.4	7.5	14.8	19.9	22.3	20.6	14.8	6.3	-3.5	-10.7		38	32	25	40	37	25	33	19	19	41	49	44
	ШОЛПАНСКИЙ С.О.	5872	3532	47.0624	80.7343	423			-14.8	-13.4	-4.4	7.5	14.8	19.9	22.3	20.6	14.8	6.3	-3.5	-10.7		38	32	25	40	37	25	33	19	19	41	49	44
	ВАВИЛОНСКИЙ С.О.	1287	9623	50.5699	81.8029	363			-15.7	-15	-7.5	4.5	13.1	18.4	20.6	18	12.5	3.9	-6.5	-13.2		30	30	32	35	51	42	60	45	40	50	45	39
	ВЕРХ-УБИНСКИЙ С.О.	875	1065	50.4762	82.4155	458			-15.7	-15	-7.5	4.5	13.1	18.4	20.6	18	12.5	3.9	-6.5	-13.2		30	30	32	35	51	42	60	45	40	50	45	39
	ВОЛЧАНСКИЙ С.О.	909	1471	50.5674	82.1431	258			-15.7	-15	-7.5	4.5	13.1	18.4	20.6	18	12.5	3.9	-6.5	-13.2		30	30	32	35	51	42	60	45	40	50	45	39
	ВЫДРИХИНСКИЙ С.О.	1483	2526	50.5183	82.1734	126			-15.7	-15	-7.5	4.5	13.1	18.4	20.6	18	12.5	3.9	-6.5	-13.2		30	30	32	35	51	42	60	45	40	50	45	39
	ЗЕВАКИНСКИЙ С.О.	2562	1225	50.2247	81.8566	366			-15.7	-15	-7.5	4.5	13.1	18.4	20.6	18	12.5	3.9	-6.5	-13.2		30	30	32	35	51	42	60	45	40	50	45	39
	КАМЕНЕВСКИЙ С.О.	1531	2369	50.4805	81.9062	475			-15.7	-15	-7.5	4.5	13.1	18.4	20.6	18	12.5	3.9	-6.5	-13.2		30	30	32	35	51	42	60	45	40	50	45	39
	ОКТЯБРЬСКИЙ С.О.	524	4266	50.6501	81.8661	528			-15.7	-15	-7.5	4.5	13.1	18.4	20.6	18	12.5	3.9	-6.5	-13.2		30	30	32	35	51	42	60	45	40	50	45	39
	ПЕРВОМАЙСКАЯ П.А.	2726	1434	50.2661	82.0009	288			-15.7	-15	-7.5	4.5	13.1	18.4	20.6	18	12.5	3.9	-6.5	-13.2		30	30	32	35	51	42	60	45	40	50	45	39
	РАЗИНСКИЙ С.О.	1231	4251	50.6809	81.917	147			-15.7	-15	-7.5	4.5	13.1	18.4	20.6	18	12.5	3.9	-6.5	-13.2		30	30	32	35	51	42	60	45	40	50	45	39
	УСТЬ-ТАЛОВСКАЯ П.А.	585	471	50.5451	81.8497	129			-15.7	-15	-7.5	4.5	13.1	18.4	20.6	18	12.5	3.9	-6.5	-13.2		30	30	32	35	51	42	60	45	40	50	45	39
	ШЕМОНАИХИНСКАЯ Г.А.	1479	795	50.625	81.9119	233			-15.7	-15	-7.5	4.5	13.1	18.4	20.6	18	12.5	3.9	-6.5	-13.2		30	30	32	35	51	42	60	45	40	50	45	39
	БАЙТЕРЕКСКИЙ С.О.	13878	2242	43.0364	71.6154	250			-4.4	-2.6	4.4	12.9	18.5	23.3	25.4	23.4	18.1	10.7	3.6	-1.8		25	25	34	45	34	21	9	4	8	28	33	32
	БОТАМОЙНАКСКИЙ С.О.	27179	4636	42.9774	71.5294	354			-4.4	-2.6	4.4	12.9	18.5	23.3	25.4	23.4	18.1	10.7	3.6	-1.8		25	25	34	45	34	21	9	4	8	28	33	32
	БУРЫЛСКИЙ С.О.	10370	3273	42.9723	71.4257	125			-4.4	-2.6	4.4	12.9	18.5	23.3	25.4	23.4	18.1	10.7	3.6	-1.8		25	25	34	45	34	21	9	4	8	28	33	32
	ДИХАНСКИЙ С.О.	14282	2906	43.0904	71.4682	269			-4.4	-2.6	4.4	12.9	18.5	23.3	25.4	23.4	18.1	10.7	3.6	-1.8		25	25	34	45	34	21	9	4	8	28	33	32
	ЖАЛГЫЗТОБИНСКИЙ С.О.	11815	1531	43.1152	71.4503	247			-4.4	-2.6	4.4	12.9	18.5	23.3	25.4	23.4	18.1	10.7	3.6	-1.8		25	25	34	45	34	21	9	4	8	28	33	32
	ЖАНАТУРМЫССКИЙ С.О.	21059	2731	43.0603	71.6457	258			-4.4	-2.6	4.4	12.9	18.5	23.3	25.4	23.4	18.1	10.7	3.6	-1.8		25	25	34	45	34	21	9	4	8	28	33	32
	КОКТАЛСКИЙ С.О.	3908	1990	42.9967	71.4358	264			-4.4	-2.6	4.4	12.9	18.5	23.3	25.4	23.4	18.1	10.7	3.6	-1.8		25	25	34	45	34	21	9	4	8	28	33	32
	КОПТЕРЕКСКИЙ С.О.	28746	2174	43.2231	71.3714	235			-4.4	-2.6	4.4	12.9	18.5	23.3	25.4	23.4	18.1	10.7	3.6	-1.8		25	25	34	45	34	21	9	4	8	28	33	32
	КОСТЮБИНСКИЙ С.О.	6452	4968	42.9382	71.4718	103			-4.4	-2.6	4.4	12.9	18.5	23.3	25.4	23.4	18.1	10.7	3.6	-1.8		25	25	34	45	34	21	9	4	8	28	33	32
	КЫЗЫЛЖУЛДЫЗСКИЙ С.О.	9385	1111	42.9247	71.4342	124			-4.4	-2.6	4.4	12.9	18.5	23.3	25.4	23.4	18.1	10.7	3.6	-1.8		25	25	34	45	34	21	9	4	8	28	33	32
	МЫРЗАТАЙСКИЙ С.О.	12737	1395	43.0801	71.4515	123			-4.4	-2.6	4.4	12.9	18.5	23.3	25.4	23.4	18.1	10.7	3.6	-1.8		25	25	34	45	34	21	9	4	8	28	33	32
	САЗТЕРЕКСКИЙ С.О.	24037	4846	43.0754	71.3413	158			-4.4	-2.6	4.4	12.9	18.5	23.3	25.4	23.4	18.1	10.7	3.6	-1.8		25	25	34	45	34	21	9	4	8	28	33	32
	САРЫКЕМЕРСКИЙ С.О.	5712	1243	43	71.5	277			-4.4	-2.6	4.4	12.9	18.5	23.3	25.4	23.4	18.1	10.7	3.6	-1.8		25	25	34	45	34	21	9	4	8	28	33	32
	СУХАНБАЕВСКИЙ С.О.	31079	2811	43.1029	71.6558	351			-4.4	-2.6	4.4	12.9	18.5	23.3	25.4	23.4	18.1	10.7	3.6	-1.8		25	25	34	45	34	21	9	4	8	28	33	32
	ТЕМИРБЕКСКИЙ С.О.	19793	2410	43.073	71.614	209			-4.4	-2.6	4.4	12.9	18.5	23.3	25.4	23.4	18.1	10.7	3.6	-1.8		25	25	34	45	34	21	9	4	8	28	33	32
	ТУЙМЕКЕНТСКИЙ С.О.	34867	4753	43.134	71.6315	110			-4.4	-2.6	4.4	12.9	18.5	23.3	25.4	23.4	18.1	10.7	3.6	-1.8		25	25	34	45	34	21	9	4	8	28	33	32
	УЛЬГУЛИНСКИЙ С.О.	4402	1087	42.9898	71.4736	178			-4.4	-2.6	4.4	12.9	18.5	23.3	25.4	23.4	18.1	10.7	3.6	-1.8		25	25	34	45	34	21	9	4	8	28	33	32
	ЫНТЫМАКСКИЙ С.О.	16703	1458	43.1693	71.4681	239			-4.4	-2.6	4.4	12.9	18.5	23.3	25.4	23.4	18.1	10.7	3.6	-1.8		25	25	34	45	34	21	9	4	8	28	33	32
	АЙШАБИБИНСКИЙ С.О.	29667	4012	42.8335	71.2089	658			-4.6	-2.8	4.2	12.7	18.2	22.9	25	23	17.7	10.4	3.3	-2		28	27	38	49	37	23	10	5	8	31	36	35
	АКБАСТАУСКИЙ С.О.	6895	1558	43.0001	71.1134	254			-4.6	-2.8	4.2	12.7	18.2	22.9	25	23	17.7	10.4	3.3	-2		28	27	38	49	37	23	10	5	8	31	36	35
	АКБУЛЫМСКИЙ С.О.	2693	1079	42.9154	71.4807	22			-4.6	-2.8	4.2	12.7	18.2	22.9	25	23	17.7	10.4	3.3	-2		28	27	38	49	37	23	10	5	8	31	36	35
	АСИНСКИЙ С.О.	9050	2390	43.0365	71.1456	748			-4.6	-2.8	4.2	12.7	18.2	22.9	25	23	17.7	10.4	3.3	-2		28	27	38	49	37	23	10	5	8	31	36	35
	БЕСАГАШСКИЙ С.О.	6819	2367	42.8106	71.432	654			-4.6	-2.8	4.2	12.7	18.2	22.9	25	23	17.7	10.4	3.3	-2		28	27	38	49	37	23	10	5	8	31	36	35
	ГРОДЕКОВСКИЙ С.О.	6370	3580	42.8222	71.4909	127			-4.6	-2.8	4.2	12.7	18.2	22.9	25	23	17.7	10.4	3.3	-2		28	27	38	49	37	23	10	5	8	31	36	35
	ЕРНАЗАРСКИЙ С.О.	13735	1388	43.133	70.8399	366.8			-4.6	-2.8	4.2	12.7	18.2	22.9	25	23	17.7	10.4	3.3	-2		28	27	38	49	37	23	10	5	8	31	36	35
	ЖАМБЫЛСКИЙ С.О.	13462	4178	42.9908	71.2026	269			-4.6	-2.8	4.2	12.7	18.2	22.9	25	23	17.7	10.4	3.3	-2		28	27	38	49	37	23	10	5	8	31	36	35
	КАРАКЕМЕРСКИЙ С.О.	30076	3016	43.0828	71.0748	458			-4.6	-2.8	4.2	12.7	18.2	22.9	25	23	17.7	10.4	3.3	-2		28	27	38	49	37	23	10	5	8	31	36	35
	КАРАОЙСКИЙ С.О.	4128	1843	42.8443	71.4171	57.9			-4.6	-2.8	4.2	12.7	18.2	22.9	25	23	17.7	10.4	3.3	-2		28	27	38	49	37	23	10	5	8	31	36	35
	КОЛЬКАЙНАРСКИЙ С.О.	8210	3965	43.0633	71.2344	111			-4.6	-2.8	4.2	12.7	18.2	22.9	25	23	17.7	10.4	3.3	-2		28	27	38	49	37	23	10	5	8	31	36	35
	КЫЗЫЛКАЙНАРСКИЙ С.О.	6887	2377	42.8377	71.5211	365			-4.6	-2.8	4.2	12.7	18.2	22.9	25	23	17.7	10.4	3.3	-2		28	27	38	49	37	23	10	5	8	31	36	35
	ОРНЕКСКИЙ С.О.	10895	1619	43.0833	70.8789	312.8			-4.6	-2.8	4.2	12.7	18.2	22.9	25	23	17.7	10.4	3.3	-2		28	27	38	49	37	23	10	5	8	31	36	35
	ПОЛАТКОШИНСКИЙ С.О.	3027	826	42.8623	71.4311	255			-4.6	-2.8	4.2	12.7	18.2	22.9	25	23	17.7	10.4	3.3	-2		28	27	38	49	37	23	10	5	8	31	36	35
	ТОГЫЗТАРАУСКИЙ С.О.	10805	1269	43.0961	70.7904	294			-4.6	-2.8	4.2	12.7	18.2	22.9	25	23	17.7	10.4	3.3	-2		28	27	38	49	37	23	10	5	8	31	36	35
	АКСАЙСКИЙ С.О.	6447	4692	42.6015	70.7367	249			-6.1	-4.3	2.3	10.6	15.8	20.7	22.9	21	15.7	8.6	1.7	-3.4		44	40	64	77	62	25	14	7	12	46	50	51
	АКТЮБИНСКИЙ С.О.	5187	2463	42.612	71.096	128			-6.1	-4.3	2.3	10.6	15.8	20.7	22.9	21	15.7	8.6	1.7	-3.4		44	40	64	77	62	25	14	7	12	46	50	51
	Б.МОМЫШУЛЫ С.О.	6866	3172	42.6141	70.7689	63			-6.1	-4.3	2.3	10.6	15.8	20.7	22.9	21	15.7	8.6	1.7	-3.4		44	40	64	77	62	25	14	7	12	46	50	51
	БИЛИКОЛЬСКИЙ С.О.	40609	3081	42.6599	70.8949	766.1			-6.1	-4.3	2.3	10.6	15.8	20.7	22.9	21	15.7	8.6	1.7	-3.4		44	40	64	77	62	25	14	7	12	46	50	51
	БОРАЛДАЙСКИЙ С.О.	21946	3973	42.7404	70.3354	328			-6.1	-4.3	2.3	10.6	15.8	20.7	22.9	21	15.7	8.6	1.7	-3.4		44	40	64	77	62	25	14	7	12	46	50	51
	ЖЕТИТОБИНСКИЙ С.О.	23566	5419	42.6876	70.5594	190.9			-6.1	-4.3	2.3	10.6	15.8	20.7	22.9	21	15.7	8.6	1.7	-3.4		44	40	64	77	62	25	14	7	12	46	50	51
	КАРАСАЗСКИЙ С.О.	10720	4848	42.632	70.6855	280			-6.1	-4.3	2.3	10.6	15.8	20.7	22.9	21	15.7	8.6	1.7	-3.4		44	40	64	77	62	25	14	7	12	46	50	51
	КОКБАСТАУСКИЙ С.О.	24695	3710	42.6667	70.8254	270			-6.1	-4.3	2.3	10.6	15.8	20.7	22.9	21	15.7	8.6	1.7	-3.4		44	40	64	77	62	25	14	7	12	46	50	51
	КОШКАРАТИНСКИЙ С.О.	24225	3756	42.8485	70.3374	328			-6.1	-4.3	2.3	10.6	15.8	20.7	22.9	21	15.7	8.6	1.7	-3.4		44	40	64	77	62	25	14	7	12	46	50	51
	КУРЕНБЕЛЬСКИЙ С.О.	19562	3006	42.7303	70.5306	270			-6.1	-4.3	2.3	10.6	15.8	20.7	22.9	21	15.7	8.6	1.7	-3.4		44	40	64	77	62	25	14	7	12	46	50	51
	КЫЗЫЛАРЫКСКИЙ С.О.	8512	2532	42.6527	70.979	67.2			-6.1	-4.3	2.3	10.6	15.8	20.7	22.9	21	15.7	8.6	1.7	-3.4		44	40	64	77	62	25	14	7	12	46	50	51
	МЫНБУЛАКСКИЙ С.О.	8388	3117	42.6075	70.7842	311			-6.1	-4.3	2.3	10.6	15.8	20.7	22.9	21	15.7	8.6	1.7	-3.4		44	40	64	77	62	25	14	7	12	46	50	51
	НУРЛЫКЕНТ А.О.	7513	5488	42.6847	70.8364	280			-6.1	-4.3	2.3	10.6	15.8	20.7	22.9	21	15.7	8.6	1.7	-3.4		44	40	64	77	62	25	14	7	12	46	50	51
	ШАКПАКСКИЙ С.О.	12129	4598	42.5691	70.6481	257			-6.1	-4.3	2.3	10.6	15.8	20.7	22.9	21	15.7	8.6	1.7	-3.4		44	40	64	77	62	25	14	7	12	46	50	51
	HОГАЙБАЙСКИЙ С.О.	36562	6942	43.1285	74.8526	472			-3.7	-2.4	4.3	12.2	17.4	21.8	24.5	22.9	17.9	10.9	3.7	-1.3		26	29	46	70	60	33	14	10	15	39	39	29
	АЛГИНСКИЙ С.О.	13431	2003	43.2347	74.7575	457			-3.7	-2.4	4.3	12.2	17.4	21.8	24.5	22.9	17.9	10.9	3.7	-1.3		26	29	46	70	60	33	14	10	15	39	39	29
	АУХАТТИНСКИЙ С.О.	20214	4841	42.8938	75.1473	369			-3.7	-2.4	4.3	12.2	17.4	21.8	24.5	22.9	17.9	10.9	3.7	-1.3		26	29	46	70	60	33	14	10	15	39	39	29
	БЕТКАЙНАРСКИЙ С.О.	24587	5476	43.2081	74.4668	512			-3.7	-2.4	4.3	12.2	17.4	21.8	24.5	22.9	17.9	10.9	3.7	-1.3		26	29	46	70	60	33	14	10	15	39	39	29
	ЖАМБЫЛСКИЙ С.О.	23546	2787	43.1656	74.5953	623			-3.7	-2.4	4.3	12.2	17.4	21.8	24.5	22.9	17.9	10.9	3.7	-1.3		26	29	46	70	60	33	14	10	15	39	39	29
	КАКПАТАССКИЙ С.О.	19622	3212	43.2262	74.3952	425			-3.7	-2.4	4.3	12.2	17.4	21.8	24.5	22.9	17.9	10.9	3.7	-1.3		26	29	46	70	60	33	14	10	15	39	39	29
	КАРАКЕМЕРСКИЙ С.О.	26225	4188	42.9165	75.3266	411			-3.7	-2.4	4.3	12.2	17.4	21.8	24.5	22.9	17.9	10.9	3.7	-1.3		26	29	46	70	60	33	14	10	15	39	39	29
	КАРАСАЙСКИЙ С.О.	16859	3392	42.8376	75.6882	259			-3.7	-2.4	4.3	12.2	17.4	21.8	24.5	22.9	17.9	10.9	3.7	-1.3		26	29	46	70	60	33	14	10	15	39	39	29
	КАРАСУСКИЙ С.О.	21383	3068	42.9853	74.902	366			-3.7	-2.4	4.3	12.2	17.4	21.8	24.5	22.9	17.9	10.9	3.7	-1.3		26	29	46	70	60	33	14	10	15	39	39	29
	КАСЫКСКИЙ С.О.	12461	1630	43.1105	74.6378	478			-3.7	-2.4	4.3	12.2	17.4	21.8	24.5	22.9	17.9	10.9	3.7	-1.3		26	29	46	70	60	33	14	10	15	39	39	29
	КЕНЕНСКИЙ С.О.	37130	4338	43.4213	75.0693	582			-3.7	-2.4	4.3	12.2	17.4	21.8	24.5	22.9	17.9	10.9	3.7	-1.3		26	29	46	70	60	33	14	10	15	39	39	29
	КОРДАЙСКИЙ С.О.	38211	12140	43.046	74.7081	654			-3.7	-2.4	4.3	12.2	17.4	21.8	24.5	22.9	17.9	10.9	3.7	-1.3		26	29	46	70	60	33	14	10	15	39	39	29
	МАСАНЧИНСКИЙ С.О.	21335	3810	42.9251	75.3004	104			-3.7	-2.4	4.3	12.2	17.4	21.8	24.5	22.9	17.9	10.9	3.7	-1.3		26	29	46	70	60	33	14	10	15	39	39	29
	ОТАРСКИЙ С.О.	20556	1482	43.5349	75.213	123			-3.7	-2.4	4.3	12.2	17.4	21.8	24.5	22.9	17.9	10.9	3.7	-1.3		26	29	46	70	60	33	14	10	15	39	39	29
	САРЫБУЛАКСКИЙ С.О.	21057	3891	43.2503	74.2949	156			-3.7	-2.4	4.3	12.2	17.4	21.8	24.5	22.9	17.9	10.9	3.7	-1.3		26	29	46	70	60	33	14	10	15	39	39	29
	СОРТОБИНСКИЙ С.О.	8163	3077	42.8662	75.2579	147			-3.7	-2.4	4.3	12.2	17.4	21.8	24.5	22.9	17.9	10.9	3.7	-1.3		26	29	46	70	60	33	14	10	15	39	39	29
	СТЕПНОВСКИЙ С.О.	9515	2327	43.1422	74.6208	158			-3.7	-2.4	4.3	12.2	17.4	21.8	24.5	22.9	17.9	10.9	3.7	-1.3		26	29	46	70	60	33	14	10	15	39	39	29
	СУЛУТОРСКИЙ С.О.	15748	1829	43.2458	75.205	169			-3.7	-2.4	4.3	12.2	17.4	21.8	24.5	22.9	17.9	10.9	3.7	-1.3		26	29	46	70	60	33	14	10	15	39	39	29
	УЛКЕНСУЛУТОРСКИЙ С.О.	16656	2064	43.2585	75.1628	220			-3.7	-2.4	4.3	12.2	17.4	21.8	24.5	22.9	17.9	10.9	3.7	-1.3		26	29	46	70	60	33	14	10	15	39	39	29
	АКАРАЛСКИЙ С.О.	7707	1800	42.8563	73.2822	502			-4.5	-2.9	4.1	12.4	17.6	22.1	24.4	22.7	17.5	10.5	3.4	-1.9		22	23	34	48	45	29	13	7	9	31	31	29
	АКЕРМЕНСКИЙ С.О.	44969	2004	43.0418	73.4878	475			-4.5	-2.9	4.1	12.4	17.6	22.1	24.4	22.7	17.5	10.5	3.4	-1.9		22	23	34	48	45	29	13	7	9	31	31	29
	АКТОГАНСКИЙ С.О.	33040	4069	42.8691	73.1086	698			-4.5	-2.9	4.1	12.4	17.6	22.1	24.4	22.7	17.5	10.5	3.4	-1.9		22	23	34	48	45	29	13	7	9	31	31	29
	АСПАРИНСКИЙ С.О.	14554	1096	43.2639	73.4368	523			-4.5	-2.9	4.1	12.4	17.6	22.1	24.4	22.7	17.5	10.5	3.4	-1.9		22	23	34	48	45	29	13	7	9	31	31	29
	ЖАМБЫЛСКИЙ С.О.	24840	10678	42.8669	73.0356	425			-4.5	-2.9	4.1	12.4	17.6	22.1	24.4	22.7	17.5	10.5	3.4	-1.9		22	23	34	48	45	29	13	7	9	31	31	29
	ЖАНАТОГАНСКИЙ С.О.	12502	2583	42.8347	73.3914	357			-4.5	-2.9	4.1	12.4	17.6	22.1	24.4	22.7	17.5	10.5	3.4	-1.9		22	23	34	48	45	29	13	7	9	31	31	29
	КЕНЕССКИЙ С.О.	18069	1674	42.9614	73.4943	369			-4.5	-2.9	4.1	12.4	17.6	22.1	24.4	22.7	17.5	10.5	3.4	-1.9		22	23	34	48	45	29	13	7	9	31	31	29
	МЕРКЕНСКИЙ С.О.	9923	5602	42.8725	73.1901	458			-4.5	-2.9	4.1	12.4	17.6	22.1	24.4	22.7	17.5	10.5	3.4	-1.9		22	23	34	48	45	29	13	7	9	31	31	29
	ОЙТАЛСКИЙ С.О	4835	1741	42.9056	73.2694	299			-4.5	-2.9	4.1	12.4	17.6	22.1	24.4	22.7	17.5	10.5	3.4	-1.9		22	23	34	48	45	29	13	7	9	31	31	29
	С.О.АНДАС БАТЫРА	10596	2946	42.8244	73.5004	346			-4.5	-2.9	4.1	12.4	17.6	22.1	24.4	22.7	17.5	10.5	3.4	-1.9		22	23	34	48	45	29	13	7	9	31	31	29
	САРЫМОЛДАЕВСКИЙ С.О.	47174	5789	42.8719	73.2367	687			-4.5	-2.9	4.1	12.4	17.6	22.1	24.4	22.7	17.5	10.5	3.4	-1.9		22	23	34	48	45	29	13	7	9	31	31	29
	СУРАТСКИЙ С.О.	19972	1862	42.8199	73.3597	389			-4.5	-2.9	4.1	12.4	17.6	22.1	24.4	22.7	17.5	10.5	3.4	-1.9		22	23	34	48	45	29	13	7	9	31	31	29
	Т.РЫСКУЛОВСКИЙ С.О.	16845	2590	42.9514	73.2389	347			-4.5	-2.9	4.1	12.4	17.6	22.1	24.4	22.7	17.5	10.5	3.4	-1.9		22	23	34	48	45	29	13	7	9	31	31	29
	ТАТТИНСКИЙ С.О.	24960	2459	43.2167	73.3032	258			-4.5	-2.9	4.1	12.4	17.6	22.1	24.4	22.7	17.5	10.5	3.4	-1.9		22	23	34	48	45	29	13	7	9	31	31	29
	А.КУШАМАН	5093	1087	44.2461	73.3333	3150			-6	-4.8	2.6	12.1	18.3	23.2	25.5	23.5	17.9	10.2	2.6	-3.2		17	16	23	30	24	15	7	5	5	23	23	24
	АКБАКАЙСКАЯ П.А.	0	21	45.1256	72.6737	3694			-6	-4.8	2.6	12.1	18.3	23.2	25.5	23.5	17.9	10.2	2.6	-3.2		17	16	23	30	24	15	7	5	5	23	23	24
	АКСУЕКСКАЯ П.А.	1001	465	44.6236	74.5078	2458			-6	-4.8	2.6	12.1	18.3	23.2	25.5	23.5	17.9	10.2	2.6	-3.2		17	16	23	30	24	15	7	5	5	23	23	24
	БИНАЗАРСКИЙ С.О.	18121	1826	44.0659	73.574	3574			-6	-4.8	2.6	12.1	18.3	23.2	25.5	23.5	17.9	10.2	2.6	-3.2		17	16	23	30	24	15	7	5	5	23	23	24
	БИРЛИКСКИЙ С.О.	25004	3334	44.063	73.514	459			-6	-4.8	2.6	12.1	18.3	23.2	25.5	23.5	17.9	10.2	2.6	-3.2		17	16	23	30	24	15	7	5	5	23	23	24
	ЖАМБЫЛСКИЙ С.О.	22186	9822	44.2925	73.0356	6987			-6	-4.8	2.6	12.1	18.3	23.2	25.5	23.5	17.9	10.2	2.6	-3.2		17	16	23	30	24	15	7	5	5	23	23	24
	КАРАБОГЕТСКИЙ С.О.	18233	3294	44.5578	72.2636	3666			-6	-4.8	2.6	12.1	18.3	23.2	25.5	23.5	17.9	10.2	2.6	-3.2		17	16	23	30	24	15	7	5	5	23	23	24
	КЕНЕССКИЙ С.О.	18490	2500	43.9522	73.5764	2599			-6	-4.8	2.6	12.1	18.3	23.2	25.5	23.5	17.9	10.2	2.6	-3.2		17	16	23	30	24	15	7	5	5	23	23	24
	КЫЗЫЛТАЛСКИЙ С.О.	11028	1423	44.25	73.1858	1029			-6	-4.8	2.6	12.1	18.3	23.2	25.5	23.5	17.9	10.2	2.6	-3.2		17	16	23	30	24	15	7	5	5	23	23	24
	КЫЛЫШБАЙСКИЙ С.О.	7171	2235	44.2839	72.8006	2774			-6	-4.8	2.6	12.1	18.3	23.2	25.5	23.5	17.9	10.2	2.6	-3.2		17	16	23	30	24	15	7	5	5	23	23	24
	МИРНЕНСКАЯ П.А.	3314	60	44.6644	73.8537	1598			-6	-4.8	2.6	12.1	18.3	23.2	25.5	23.5	17.9	10.2	2.6	-3.2		17	16	23	30	24	15	7	5	5	23	23	24
	МОЙЫНКУМСКИЙ С.О.	35533	10685	44.2858	72.9372	8794			-6	-4.8	2.6	12.1	18.3	23.2	25.5	23.5	17.9	10.2	2.6	-3.2		17	16	23	30	24	15	7	5	5	23	23	24
	МЫНАРАЛСКИЙ С.О.	1398	626	45.4228	73.6822	1025			-6	-4.8	2.6	12.1	18.3	23.2	25.5	23.5	17.9	10.2	2.6	-3.2		17	16	23	30	24	15	7	5	5	23	23	24
	УЛАНБЕЛСКИЙ С.О.	13214	1830	44.825	71.1375	1036			-6	-4.8	2.6	12.1	18.3	23.2	25.5	23.5	17.9	10.2	2.6	-3.2		17	16	23	30	24	15	7	5	5	23	23	24
	ХАНТАУСКАЯ П.А.	6498	553	44.2287	73.7995	998			-6	-4.8	2.6	12.1	18.3	23.2	25.5	23.5	17.9	10.2	2.6	-3.2		17	16	23	30	24	15	7	5	5	23	23	24
	ЧИГАНАКСКАЯ П.А.	843	392	45.1049	73.9814	654			-6	-4.8	2.6	12.1	18.3	23.2	25.5	23.5	17.9	10.2	2.6	-3.2		17	16	23	30	24	15	7	5	5	23	23	24
	HОВОСЕЛЬСКИЙ С.О.	10123	724	53.1982	67.0349	754			-4.6	-2.8	4.2	12.7	18.2	22.9	25	23	17.7	10.4	3.3	-2		28	27	38	49	37	23	10	5	8	31	36	35
	АКБУЛАКСКИЙ С.О.	42020	2493	42.9769	72.7975	951			-4.6	-2.8	4.2	12.7	18.2	22.9	25	23	17.7	10.4	3.3	-2		28	27	38	49	37	23	10	5	8	31	36	35
	АКЫРТОБИНСКИЙ С.О.	27076	1156	44.825	71.1375	258			-4.6	-2.8	4.2	12.7	18.2	22.9	25	23	17.7	10.4	3.3	-2		28	27	38	49	37	23	10	5	8	31	36	35
	ЖАНАТУРМЫССКИЙ С.О.	8145	1428	42.8969	72.9911	456			-4.6	-2.8	4.2	12.7	18.2	22.9	25	23	17.7	10.4	3.3	-2		28	27	38	49	37	23	10	5	8	31	36	35
	КАЙЫНДИНСКИЙ С.О.	23304	1282	42.9367	71.9461	987			-4.6	-2.8	4.2	12.7	18.2	22.9	25	23	17.7	10.4	3.3	-2		28	27	38	49	37	23	10	5	8	31	36	35
	КАРАКЫСТАКСКИЙ С.О.	23462	3233	42.9458	72.8531	369			-4.6	-2.8	4.2	12.7	18.2	22.9	25	23	17.7	10.4	3.3	-2		28	27	38	49	37	23	10	5	8	31	36	35
	КОГЕРШИНСКИЙ С.О.	21125	2694	42.875	72.5191	598			-4.6	-2.8	4.2	12.7	18.2	22.9	25	23	17.7	10.4	3.3	-2		28	27	38	49	37	23	10	5	8	31	36	35
	КОКДОНЕНСКИЙ С.О.	36618	3227	42.918	72.576	774			-4.6	-2.8	4.2	12.7	18.2	22.9	25	23	17.7	10.4	3.3	-2		28	27	38	49	37	23	10	5	8	31	36	35
	КОРАГАТИНСКИЙ С.О.	16675	1320	43.0717	73.1203	798			-4.6	-2.8	4.2	12.7	18.2	22.9	25	23	17.7	10.4	3.3	-2		28	27	38	49	37	23	10	5	8	31	36	35
	КУЛАНСКИЙ С.О.	51410	8213	42.9093	72.71	732			-4.6	-2.8	4.2	12.7	18.2	22.9	25	23	17.7	10.4	3.3	-2		28	27	38	49	37	23	10	5	8	31	36	35
	КУМАРЫКСКИЙ С.О.	39609	3108	42.9301	72.4251	698			-4.6	-2.8	4.2	12.7	18.2	22.9	25	23	17.7	10.4	3.3	-2		28	27	38	49	37	23	10	5	8	31	36	35
	ЛУГОВСКОЙ С.О.	13208	1731	42.9472	72.7644	458			-4.6	-2.8	4.2	12.7	18.2	22.9	25	23	17.7	10.4	3.3	-2		28	27	38	49	37	23	10	5	8	31	36	35
	ОРНЕКСКИЙ С.О.	83716	2213	42.968	72.1545	577			-4.6	-2.8	4.2	12.7	18.2	22.9	25	23	17.7	10.4	3.3	-2		28	27	38	49	37	23	10	5	8	31	36	35
	ТЕРЕНОЗЕКСКИЙ С.О.	28608	1326	42.9787	72.0666	702			-4.6	-2.8	4.2	12.7	18.2	22.9	25	23	17.7	10.4	3.3	-2		28	27	38	49	37	23	10	5	8	31	36	35
	БАЙКАДАМСКИЙ С.О.	19052	2853	43.5663	69.7611	3108			-5.6	-3.8	3.3	12.3	18.1	23.1	25.5	23.3	17.5	9.7	2.5	-3		23	27	34	45	30	10	4	2	5	22	27	33
	Г.ЖАНАТАС	26282	1793	43.5547	69.7225	3631			-5.6	-3.8	3.3	12.3	18.1	23.1	25.5	23.3	17.5	9.7	2.5	-3		23	27	34	45	30	10	4	2	5	22	27	33
	ДОСБОЛСКИЙ С.О.	25808	2727	44.0637	70.3261	3644			-5.6	-3.8	3.3	12.3	18.1	23.1	25.5	23.3	17.5	9.7	2.5	-3		23	27	34	45	30	10	4	2	5	22	27	33
	ЖАЙЫЛМИНСКИЙ С.О.	25875	2822	43.7589	69.7861	3499			-5.6	-3.8	3.3	12.3	18.1	23.1	25.5	23.3	17.5	9.7	2.5	-3		23	27	34	45	30	10	4	2	5	22	27	33
	ЖАНААРЫКСКИЙ С.О.	29646	1285	43.4486	69.8828	2248			-5.6	-3.8	3.3	12.3	18.1	23.1	25.5	23.3	17.5	9.7	2.5	-3		23	27	34	45	30	10	4	2	5	22	27	33
	ЖАНАТАЛАПСКИЙ С.О.	17063	1747	43.7656	69.9589	1927			-5.6	-3.8	3.3	12.3	18.1	23.1	25.5	23.3	17.5	9.7	2.5	-3		23	27	34	45	30	10	4	2	5	22	27	33
	ИГЛИКСКИЙ С.О.	19680	1922	43.7828	69.9294	3227			-5.6	-3.8	3.3	12.3	18.1	23.1	25.5	23.3	17.5	9.7	2.5	-3		23	27	34	45	30	10	4	2	5	22	27	33
	КАМКАЛИНСКИЙ С.О.	12367	1832	44.8438	70.1682	3233			-5.6	-3.8	3.3	12.3	18.1	23.1	25.5	23.3	17.5	9.7	2.5	-3		23	27	34	45	30	10	4	2	5	22	27	33
	ТОГЫЗКЕНТСКИЙ С.О.	23712	3631	43.9325	70.3941	2493			-5.6	-3.8	3.3	12.3	18.1	23.1	25.5	23.3	17.5	9.7	2.5	-3		23	27	34	45	30	10	4	2	5	22	27	33
	ТУРКЕСТАНСКИЙ С.О.	15763	1350	43.4431	69.6294	3294			-5.6	-3.8	3.3	12.3	18.1	23.1	25.5	23.3	17.5	9.7	2.5	-3		23	27	34	45	30	10	4	2	5	22	27	33
	АККОЛЬСКИЙ С.О.	18946	1554	43.4065	70.6894	871			-4.6	-2.7	4.2	12.8	18.5	23.4	25.7	23.4	18	10.5	3.4	-2		31	31	43	52	36	13	6	3	8	30	36	39
	АККУМСКИЙ С.О.	24340	2482	43,644135.ш.	71.2924	954			-4.6	-2.7	4.2	12.8	18.5	23.4	25.7	23.4	18	10.5	3.4	-2		31	31	43	52	36	13	6	3	8	30	36	39
	БОСТАНДЫКСКИЙ С.О.	31848	3644	43.6169	71.225	741			-4.6	-2.7	4.2	12.8	18.5	23.4	25.7	23.4	18	10.5	3.4	-2		31	31	43	52	36	13	6	3	8	30	36	39
	Г.КАРАТАУ	21125	2043	43.1796	70.4654	698			-4.6	-2.7	4.2	12.8	18.5	23.4	25.7	23.4	18	10.5	3.4	-2		31	31	43	52	36	13	6	3	8	30	36	39
	КАРАТАУСКИЙ С.О.	21211	1122	43.1769	70.4656	852			-4.6	-2.7	4.2	12.8	18.5	23.4	25.7	23.4	18	10.5	3.4	-2		31	31	43	52	36	13	6	3	8	30	36	39
	КАСКАБУЛАКСКИЙ С.О.	23683	1199	43.1259	70.3418	675			-4.6	-2.7	4.2	12.8	18.5	23.4	25.7	23.4	18	10.5	3.4	-2		31	31	43	52	36	13	6	3	8	30	36	39
	КЕНЕССКИЙ С.О.	21954	1896	43.9392	70.8146	943			-4.6	-2.7	4.2	12.8	18.5	23.4	25.7	23.4	18	10.5	3.4	-2		31	31	43	52	36	13	6	3	8	30	36	39
	КОКТАЛСКИЙ С.О.	4346	280	43.2775	70.3022	755			-4.6	-2.7	4.2	12.8	18.5	23.4	25.7	23.4	18	10.5	3.4	-2		31	31	43	52	36	13	6	3	8	30	36	39
	КЫЗЫЛАУТСКИЙ С.О.	37186	1927	43.4085	70.4377	945			-4.6	-2.7	4.2	12.8	18.5	23.4	25.7	23.4	18	10.5	3.4	-2		31	31	43	52	36	13	6	3	8	30	36	39
	ОЙЫКСКИЙ С.О.	33962	3224	43.7914	70.9389	856			-4.6	-2.7	4.2	12.8	18.5	23.4	25.7	23.4	18	10.5	3.4	-2		31	31	43	52	36	13	6	3	8	30	36	39
	С.О."БЕРІКЌАРА"	35405	2248	43.0125	70.5803	785			-4.6	-2.7	4.2	12.8	18.5	23.4	25.7	23.4	18	10.5	3.4	-2		31	31	43	52	36	13	6	3	8	30	36	39
	ТАМДИНСКИЙ С.О.	21650	1198	43.1445	70.5964	457			-4.6	-2.7	4.2	12.8	18.5	23.4	25.7	23.4	18	10.5	3.4	-2		31	31	43	52	36	13	6	3	8	30	36	39
	УШАРАЛСКИЙ С.О.	36540	4354	43.8781	70.5229	987			-4.6	-2.7	4.2	12.8	18.5	23.4	25.7	23.4	18	10.5	3.4	-2		31	31	43	52	36	13	6	3	8	30	36	39
	ШАКИРОВСКИЙ С.О.	23387	3499	43.6699	71.1476	466			-4.6	-2.7	4.2	12.8	18.5	23.4	25.7	23.4	18	10.5	3.4	-2		31	31	43	52	36	13	6	3	8	30	36	39
	АКСУСКИЙ С.О.	24453	3632	43.254	74.0272	631			-4.8	-3.5	3.6	12.2	18	22.7	25.1	23.3	18.1	10.7	3.3	-2.1		24	23	31	42	36	23	9	6	10	32	33	30
	АКТОБИНСКИЙ С.О.	29404	2446	43.8398	73.5423	569			-4.8	-3.5	3.6	12.2	18	22.7	25.1	23.3	18.1	10.7	3.3	-2.1		24	23	31	42	36	23	9	6	10	32	33	30
	АЛГИНСКИЙ С.О.	24065	2583	43.62	73.7184	784			-4.8	-3.5	3.6	12.2	18	22.7	25.1	23.3	18.1	10.7	3.3	-2.1		24	23	31	42	36	23	9	6	10	32	33	30
	БАЛУАН ШОЛАКСКИЙ С.О.	30158	2413	43.8347	73.7682	854			-4.8	-3.5	3.6	12.2	18	22.7	25.1	23.3	18.1	10.7	3.3	-2.1		24	23	31	42	36	23	9	6	10	32	33	30
	БИРЛИКСКИЙ С.О.	3965	833	43.6603	73.8081	256			-4.8	-3.5	3.6	12.2	18	22.7	25.1	23.3	18.1	10.7	3.3	-2.1		24	23	31	42	36	23	9	6	10	32	33	30
	БИРЛИКУСТЕМСКИЙ С.О.	38172	2310	43.5478	73.8579	345			-4.8	-3.5	3.6	12.2	18	22.7	25.1	23.3	18.1	10.7	3.3	-2.1		24	23	31	42	36	23	9	6	10	32	33	30
	ДАЛАКАЙНАРСКИЙ С.О.	16559	1774	43.8292	73.9514	236			-4.8	-3.5	3.6	12.2	18	22.7	25.1	23.3	18.1	10.7	3.3	-2.1		24	23	31	42	36	23	9	6	10	32	33	30
	ДУЛАТСКИЙ С.О.	4755	1104	43.8031	73.7208	246			-4.8	-3.5	3.6	12.2	18	22.7	25.1	23.3	18.1	10.7	3.3	-2.1		24	23	31	42	36	23	9	6	10	32	33	30
	ЕСКИШУСКИЙ С.О.	16947	2081	43.4765	73.8436	751			-4.8	-3.5	3.6	12.2	18	22.7	25.1	23.3	18.1	10.7	3.3	-2.1		24	23	31	42	36	23	9	6	10	32	33	30
	ЖАНАЖОЛСКИЙ С.О.	15441	2689	43.5044	73.8353	649			-4.8	-3.5	3.6	12.2	18	22.7	25.1	23.3	18.1	10.7	3.3	-2.1		24	23	31	42	36	23	9	6	10	32	33	30
	ЖАНАКОГАМСКИЙ С.О.	22891	2177	43.6939	73.8078	632			-4.8	-3.5	3.6	12.2	18	22.7	25.1	23.3	18.1	10.7	3.3	-2.1		24	23	31	42	36	23	9	6	10	32	33	30
	КОККАЙНАРСКИЙ С.О.	22551	1222	43.3508	74.088	547			-4.8	-3.5	3.6	12.2	18	22.7	25.1	23.3	18.1	10.7	3.3	-2.1		24	23	31	42	36	23	9	6	10	32	33	30
	КОРАГАТИНСКИЙ С.О.	10627	3144	43.8027	73.6826	788			-4.8	-3.5	3.6	12.2	18	22.7	25.1	23.3	18.1	10.7	3.3	-2.1		24	23	31	42	36	23	9	6	10	32	33	30
	ОНДИРИССКИЙ С.О.	30530	4144	43.6863	73.6383	825			-4.8	-3.5	3.6	12.2	18	22.7	25.1	23.3	18.1	10.7	3.3	-2.1		24	23	31	42	36	23	9	6	10	32	33	30
	С.О.ДИНМУХАМЕДА КУНАЕВА	15943	4997	43.6275	73.8083	795			-4.8	-3.5	3.6	12.2	18	22.7	25.1	23.3	18.1	10.7	3.3	-2.1		24	23	31	42	36	23	9	6	10	32	33	30
	ТАСОТКЕЛСКИЙ С.О.	4871	1726	43.3528	73.5878	458			-4.8	-3.5	3.6	12.2	18	22.7	25.1	23.3	18.1	10.7	3.3	-2.1		24	23	31	42	36	23	9	6	10	32	33	30
	ТОЛЕБИЙСКИЙ С.О.	9216	3605	43.6759	73.762	378			-4.8	-3.5	3.6	12.2	18	22.7	25.1	23.3	18.1	10.7	3.3	-2.1		24	23	31	42	36	23	9	6	10	32	33	30
	ШОКПАРСКИЙ С.О.	28160	2596	43.8257	74.379	456			-4.8	-3.5	3.6	12.2	18	22.7	25.1	23.3	18.1	10.7	3.3	-2.1		24	23	31	42	36	23	9	6	10	32	33	30
	ШУСКАЯ Г.А.	8874	2268	43.5833	73.75	455			-4.8	-3.5	3.6	12.2	18	22.7	25.1	23.3	18.1	10.7	3.3	-2.1		24	23	31	42	36	23	9	6	10	32	33	30
	АКЖОЛСКИЙ С.О.	25250	6835	49.789	51.3894	1200			-12.8	-12.6	-5.5	7.8	16	20.4	22.6	20.8	14.5	5.6	-2.2	-8.4		24	18	19	18	20	35	38	28	29	31	34	29
	АКСУАТСКИЙ С.О	9920	4595	49.6053	51.5222	1224			-12.8	-12.6	-5.5	7.8	16	20.4	22.6	20.8	14.5	5.6	-2.2	-8.4		24	18	19	18	20	35	38	28	29	31	34	29
	АЛГАБАССКИЙ С.О.	25424	8125	50.6318	50.596	1456			-12.8	-12.6	-5.5	7.8	16	20.4	22.6	20.8	14.5	5.6	-2.2	-8.4		24	18	19	18	20	35	38	28	29	31	34	29
	АЛМАЛИНСКИЙ С.О.	15202	4125	49.1819	51.8928	1258			-12.8	-12.6	-5.5	7.8	16	20.4	22.6	20.8	14.5	5.6	-2.2	-8.4		24	18	19	18	20	35	38	28	29	31	34	29
	БАЗАРТОБИНСКИЙ С.О.	9976	3771	49.3884	51.8292	1756			-12.8	-12.6	-5.5	7.8	16	20.4	22.6	20.8	14.5	5.6	-2.2	-8.4		24	18	19	18	20	35	38	28	29	31	34	29
	БАЗАРШОЛАНСКИЙ С.О.	8296	2862	49.0676	51.9479	1954			-12.8	-12.6	-5.5	7.8	16	20.4	22.6	20.8	14.5	5.6	-2.2	-8.4		24	18	19	18	20	35	38	28	29	31	34	29
	БУДАРИНСКИЙ С.О.	27274	8539	50.5102	51.0654	1423			-12.8	-12.6	-5.5	7.8	16	20.4	22.6	20.8	14.5	5.6	-2.2	-8.4		24	18	19	18	20	35	38	28	29	31	34	29
	ЕСЕНСАЙСКИЙ С.О.	9828	4726	49.8824	51.4454	987			-12.8	-12.6	-5.5	7.8	16	20.4	22.6	20.8	14.5	5.6	-2.2	-8.4		24	18	19	18	20	35	38	28	29	31	34	29
	ЖАМБЫЛСКИЙ С.О.	11732	3398	50.0447	50.5767	1576			-12.8	-12.6	-5.5	7.8	16	20.4	22.6	20.8	14.5	5.6	-2.2	-8.4		24	18	19	18	20	35	38	28	29	31	34	29
	ЖАНАБУЛАКСКИЙ С.О.	24713	5991	50.3145	51.065	1652			-12.8	-12.6	-5.5	7.8	16	20.4	22.6	20.8	14.5	5.6	-2.2	-8.4		24	18	19	18	20	35	38	28	29	31	34	29
	КАБЫРШАКТИНСКИЙ С.О.	11484	2796	50.1968	50.6571	1423			-12.8	-12.6	-5.5	7.8	16	20.4	22.6	20.8	14.5	5.6	-2.2	-8.4		24	18	19	18	20	35	38	28	29	31	34	29
	КАРАУЫЛТОБИНСКИЙ С.О.	7794	4093	49.6269	51.6048	2042			-12.8	-12.6	-5.5	7.8	16	20.4	22.6	20.8	14.5	5.6	-2.2	-8.4		24	18	19	18	20	35	38	28	29	31	34	29
	КОНЕККЕТКЕНСКИЙ С.О.	8612	2831	50.1051	51.3945	1031			-12.8	-12.6	-5.5	7.8	16	20.4	22.6	20.8	14.5	5.6	-2.2	-8.4		24	18	19	18	20	35	38	28	29	31	34	29
	КУРАЙЛЫСАЙСКИЙ С.О.	9999	5269	50.1578	51.8334	1998			-12.8	-12.6	-5.5	7.8	16	20.4	22.6	20.8	14.5	5.6	-2.2	-8.4		24	18	19	18	20	35	38	28	29	31	34	29
	МЕРГЕНЕВСКИЙ С.О.	20745	7359	49.9349	51.3074	2456			-12.8	-12.6	-5.5	7.8	16	20.4	22.6	20.8	14.5	5.6	-2.2	-8.4		24	18	19	18	20	35	38	28	29	31	34	29
	САРЫТОГАЙСКИЙ С.О.	5508	2114	48.8181	51.8644	1045			-12.8	-12.6	-5.5	7.8	16	20.4	22.6	20.8	14.5	5.6	-2.2	-8.4		24	18	19	18	20	35	38	28	29	31	34	29
	ТАЙПАКСКИЙ С.О.	19357	5318	49.0346	51.8283	2589			-12.8	-12.6	-5.5	7.8	16	20.4	22.6	20.8	14.5	5.6	-2.2	-8.4		24	18	19	18	20	35	38	28	29	31	34	29
	ЧАПАЕВСКИЙ С.О.	8658	5123	50.1828	51.1753	2456			-12.8	-12.6	-5.5	7.8	16	20.4	22.6	20.8	14.5	5.6	-2.2	-8.4		24	18	19	18	20	35	38	28	29	31	34	29
	БИСЕНСКИЙ С.О.	25649	14997	48.9947	47.6649	2837			-7.8	-7.5	-1.6	9.9	17.4	22.3	24.6	23.1	16.7	8.4	0.9	-3.9		24	19	18	19	28	33	29	28	27	21	27	27
	МУРАТСАЙСКИЙ С.О.	9386	2497	49.0613	47.2641	849			-7.8	-7.5	-1.6	9.9	17.4	22.3	24.6	23.1	16.7	8.4	0.9	-3.9		24	19	18	19	28	33	29	28	27	21	27	27
	ОРДИНСКИЙ С.О.	15463	19683	48.7714	47.4289	3280			-7.8	-7.5	-1.6	9.9	17.4	22.3	24.6	23.1	16.7	8.4	0.9	-3.9		24	19	18	19	28	33	29	28	27	21	27	27
	С.О.ИМ.ТЕМИРА МАСИНА	17337	13738	48.8669	48.5289	3003			-7.8	-7.5	-1.6	9.9	17.4	22.3	24.6	23.1	16.7	8.4	0.9	-3.9		24	19	18	19	28	33	29	28	27	21	27	27
	САЙХИНСКИЙ С.О.	13639	5780	48.8147	46.7662	3028			-7.8	-7.5	-1.6	9.9	17.4	22.3	24.6	23.1	16.7	8.4	0.9	-3.9		24	19	18	19	28	33	29	28	27	21	27	27
	САРАЛЖИНСКИЙ С.О.	14560	6081	49.1656	48.9089	1668			-7.8	-7.5	-1.6	9.9	17.4	22.3	24.6	23.1	16.7	8.4	0.9	-3.9		24	19	18	19	28	33	29	28	27	21	27	27
	УЯЛИНСКИЙ С.О.	14819	8095	48.9621	49.0658	3047			-7.8	-7.5	-1.6	9.9	17.4	22.3	24.6	23.1	16.7	8.4	0.9	-3.9		24	19	18	19	28	33	29	28	27	21	27	27
	АКБУЛАКСКИЙ С.О.	2091	1753	51.0256	53.3004	373			-13	-12.8	-5.5	7.7	16	20.6	22.8	20.9	14.7	5.5	-2.4	-8.8		23	18	18	20	21	37	35	25	28	31	33	32
	АКСАЙСКАЯ Г.А.	3922	1701	51.1655	53.0219	325			-13	-12.8	-5.5	7.7	16	20.6	22.8	20.9	14.7	5.5	-2.4	-8.8		23	18	18	20	21	37	35	25	28	31	33	32
	АКСУСКИЙ С.О.	1403	1229	50.9486	53.0756	298			-13	-12.8	-5.5	7.7	16	20.6	22.8	20.9	14.7	5.5	-2.4	-8.8		23	18	18	20	21	37	35	25	28	31	33	32
	АЛЕКСАДРОВСКИЙ С.О.	1242	1416	50.8078	52.9705	254			-13	-12.8	-5.5	7.7	16	20.6	22.8	20.9	14.7	5.5	-2.4	-8.8		23	18	18	20	21	37	35	25	28	31	33	32
	БЕРЕЗОВСКИЙ С.О.	977	1706	51.2065	53.3415	269			-13	-12.8	-5.5	7.7	16	20.6	22.8	20.9	14.7	5.5	-2.4	-8.8		23	18	18	20	21	37	35	25	28	31	33	32
	БУМАКОЛЬСКИЙ С.О.	1788	1781	51.4424	52.8198	587			-13	-12.8	-5.5	7.7	16	20.6	22.8	20.9	14.7	5.5	-2.4	-8.8		23	18	18	20	21	37	35	25	28	31	33	32
	БУРЛИНСКИЙ С.О.	2163	1670	51.4319	52.7124	264			-13	-12.8	-5.5	7.7	16	20.6	22.8	20.9	14.7	5.5	-2.4	-8.8		23	18	18	20	21	37	35	25	28	31	33	32
	ГРИГОРЬЕВСКИЙ С.О.	3022	2036	51.0569	52.9385	369			-13	-12.8	-5.5	7.7	16	20.6	22.8	20.9	14.7	5.5	-2.4	-8.8		23	18	18	20	21	37	35	25	28	31	33	32
	ЖАРСУАТСКИЙ С.О.	709	628	51.477	53.2914	129			-13	-12.8	-5.5	7.7	16	20.6	22.8	20.9	14.7	5.5	-2.4	-8.8		23	18	18	20	21	37	35	25	28	31	33	32
	КАНАЙСКИЙ С.О.	1002	1243	51.4172	52.6659	233			-13	-12.8	-5.5	7.7	16	20.6	22.8	20.9	14.7	5.5	-2.4	-8.8		23	18	18	20	21	37	35	25	28	31	33	32
	КАРАГАНДИНСКИЙ С.О.	1539	1077	50.875	52.7986	375			-13	-12.8	-5.5	7.7	16	20.6	22.8	20.9	14.7	5.5	-2.4	-8.8		23	18	18	20	21	37	35	25	28	31	33	32
	КАРАКУДУКСКИЙ С.О.	648	676	50.9372	52.5845	129			-13	-12.8	-5.5	7.7	16	20.6	22.8	20.9	14.7	5.5	-2.4	-8.8		23	18	18	20	21	37	35	25	28	31	33	32
	ПРИУРАЛЬНЫЙ С.О.	528	1387	51.4706	53.0991	255			-13	-12.8	-5.5	7.7	16	20.6	22.8	20.9	14.7	5.5	-2.4	-8.8		23	18	18	20	21	37	35	25	28	31	33	32
	ПУГАЧЕВСКИЙ С.О.	3578	1531	51.2054	52.901	330			-13	-12.8	-5.5	7.7	16	20.6	22.8	20.9	14.7	5.5	-2.4	-8.8		23	18	18	20	21	37	35	25	28	31	33	32
	УСПЕНСКИЙ С.О.	1723	1914	51.2721	53.6111	374			-13	-12.8	-5.5	7.7	16	20.6	22.8	20.9	14.7	5.5	-2.4	-8.8		23	18	18	20	21	37	35	25	28	31	33	32
	БИРЛИКСКИЙ С.О.	43302	6444	49.38	50.6361	2311			-12.2	-12.2	-4.9	8.6	16.7	21.4	23.7	22	15.3	6.2	-1.6	-7.7		21	16	18	17	17	26	26	23	19	24	29	26
	ЖАНАЖОЛСКИЙ С.О.	11879	5200	49.0939	49.7928	2365			-12.2	-12.2	-4.9	8.6	16.7	21.4	23.7	22	15.3	6.2	-1.6	-7.7		21	16	18	17	17	26	26	23	19	24	29	26
	ЖАНАКАЗАНСКИЙ С.О.	15847	7387	48.9336	49.6081	3584			-12.2	-12.2	-4.9	8.6	16.7	21.4	23.7	22	15.3	6.2	-1.6	-7.7		21	16	18	17	17	26	26	23	19	24	29	26
	ЖАНАКАЛИНСКИЙ С.О.	15883	7389	49.215	50.3028	3286			-12.2	-12.2	-4.9	8.6	16.7	21.4	23.7	22	15.3	6.2	-1.6	-7.7		21	16	18	17	17	26	26	23	19	24	29	26
	КОПЖАСАРСКИЙ С.О.	22071	7092	49.1719	50.4527	3478			-12.2	-12.2	-4.9	8.6	16.7	21.4	23.7	22	15.3	6.2	-1.6	-7.7		21	16	18	17	17	26	26	23	19	24	29	26
	КЫЗЫЛОБИНСКИЙ С.О.	24429	9169	49.6448	50.6402	2987			-12.2	-12.2	-4.9	8.6	16.7	21.4	23.7	22	15.3	6.2	-1.6	-7.7		21	16	18	17	17	26	26	23	19	24	29	26
	МАШТЕКСАЙСКИЙ С.О.	24674	8754	49.0458	49.9511	2965			-12.2	-12.2	-4.9	8.6	16.7	21.4	23.7	22	15.3	6.2	-1.6	-7.7		21	16	18	17	17	26	26	23	19	24	29	26
	МЕНДЕШЕВСКИЙ С.О.	9140	5910	49.3893	50.3484	2141			-12.2	-12.2	-4.9	8.6	16.7	21.4	23.7	22	15.3	6.2	-1.6	-7.7		21	16	18	17	17	26	26	23	19	24	29	26
	ПЯТИМАРСКИЙ С.О.	21263	6928	49.499	50.5155	2701			-12.2	-12.2	-4.9	8.6	16.7	21.4	23.7	22	15.3	6.2	-1.6	-7.7		21	16	18	17	17	26	26	23	19	24	29	26
	АКОБИНСКИЙ С.О.	6955	5891	49.4619	47.4036	987			-9.2	-9.2	-3	9.3	17	21.7	24	22.5	15.9	7.6	-0.2	-5.4		24	17	16	21	26	34	31	28	30	22	29	27
	БОРСЫНСКИЙ С.О.	4486	3981	50.1102	47.4264	963			-9.2	-9.2	-3	9.3	17	21.7	24	22.5	15.9	7.6	-0.2	-5.4		24	17	16	21	26	34	31	28	30	22	29	27
	ЖАКСЫБАЙСКИЙ С.О.	5905	5387	50.2169	47.8102	954			-9.2	-9.2	-3	9.3	17	21.7	24	22.5	15.9	7.6	-0.2	-5.4		24	17	16	21	26	34	31	28	30	22	29	27
	ЖАНИБЕКСКИЙ С.О.	12189	4468	49.4193	46.8483	852			-9.2	-9.2	-3	9.3	17	21.7	24	22.5	15.9	7.6	-0.2	-5.4		24	17	16	21	26	34	31	28	30	22	29	27
	КАМЫСТИНСКИЙ С.О.	6062	3549	49.7631	46.9544	741			-9.2	-9.2	-3	9.3	17	21.7	24	22.5	15.9	7.6	-0.2	-5.4		24	17	16	21	26	34	31	28	30	22	29	27
	КУЙГЕНКОЛЬСКИЙ С.О.	11923	7455	49.3122	47.6758	856			-9.2	-9.2	-3	9.3	17	21.7	24	22.5	15.9	7.6	-0.2	-5.4		24	17	16	21	26	34	31	28	30	22	29	27
	ТАЛОВСКИЙ С.О.	7678	5962	50.3997	47.5938	654			-9.2	-9.2	-3	9.3	17	21.7	24	22.5	15.9	7.6	-0.2	-5.4		24	17	16	21	26	34	31	28	30	22	29	27
	ТАУСКИЙ С.О.	9773	5537	49.6197	47.1246	589			-9.2	-9.2	-3	9.3	17	21.7	24	22.5	15.9	7.6	-0.2	-5.4		24	17	16	21	26	34	31	28	30	22	29	27
	УЗУНКОЛЬСКИЙ С.О.	9421	7958	49.3328	47.0851	987			-9.2	-9.2	-3	9.3	17	21.7	24	22.5	15.9	7.6	-0.2	-5.4		24	17	16	21	26	34	31	28	30	22	29	27
	"СУЛУКОЛЬСКИЙ" С.О.	1506	997	51.6583	52.1769	122.4			-12.8	-12.6	-5.5	7.8	16	20.4	22.6	20.8	14.5	5.6	-2.2	-8.4		24	18	19	18	20	35	38	28	29	31	34	29
	"ШАЛГАЙСКИЙ" С.О.	1353	1876	51.4297	50.7447	237.7			-12.8	-12.6	-5.5	7.8	16	20.4	22.6	20.8	14.5	5.6	-2.2	-8.4		24	18	19	18	20	35	38	28	29	31	34	29
	БЕЛЕССКИЙ С.О.	2273	1993	51.2683	51.0456	187.4			-12.8	-12.6	-5.5	7.8	16	20.4	22.6	20.8	14.5	5.6	-2.2	-8.4		24	18	19	18	20	35	38	28	29	31	34	29
	ДАРЬИНСКИЙ С.О.	2366	1643	51.3583	51.7422	267.28			-12.8	-12.6	-5.5	7.8	16	20.4	22.6	20.8	14.5	5.6	-2.2	-8.4		24	18	19	18	20	35	38	28	29	31	34	29
	ДОСТЫКСКИЙ С.О.	2427	1389	50.9102	66.4683	26.5			-12.8	-12.6	-5.5	7.8	16	20.4	22.6	20.8	14.5	5.6	-2.2	-8.4		24	18	19	18	20	35	38	28	29	31	34	29
	ЕГИНДИБУЛАКСКИЙ С.О.	3077	1444	51.2647	50.4639	249.8			-12.8	-12.6	-5.5	7.8	16	20.4	22.6	20.8	14.5	5.6	-2.2	-8.4		24	18	19	18	20	35	38	28	29	31	34	29
	ЖЕЛЕЗНОВСКИЙ С.О.	4800	2455	51.3072	50.7225	628.5			-12.8	-12.6	-5.5	7.8	16	20.4	22.6	20.8	14.5	5.6	-2.2	-8.4		24	18	19	18	20	35	38	28	29	31	34	29
	ЗЕЛЕНОВСКИЙ С.О.	2954	2218	51.1553	50.6906	258			-12.8	-12.6	-5.5	7.8	16	20.4	22.6	20.8	14.5	5.6	-2.2	-8.4		24	18	19	18	20	35	38	28	29	31	34	29
	КРАСНОВСКИЙ С.О.	3609	2409	51.5922	51.0758	555.6			-12.8	-12.6	-5.5	7.8	16	20.4	22.6	20.8	14.5	5.6	-2.2	-8.4		24	18	19	18	20	35	38	28	29	31	34	29
	КУШУМСКИЙ С.О.	8647	3954	50.8683	51.1333	51.4			-12.8	-12.6	-5.5	7.8	16	20.4	22.6	20.8	14.5	5.6	-2.2	-8.4		24	18	19	18	20	35	38	28	29	31	34	29
	МАКАРОВСКИЙ С.О.	1289	1067	51.3519	51.4705	180.2			-12.8	-12.6	-5.5	7.8	16	20.4	22.6	20.8	14.5	5.6	-2.2	-8.4		24	18	19	18	20	35	38	28	29	31	34	29
	МАХАМБЕТСКИЙ С.О.	3542	4279	51.389	51.301	419.6			-12.8	-12.6	-5.5	7.8	16	20.4	22.6	20.8	14.5	5.6	-2.2	-8.4		24	18	19	18	20	35	38	28	29	31	34	29
	МИЧУРИНСКИЙ С.О.	1301	1134	51.2654	51.3865	237.7			-12.8	-12.6	-5.5	7.8	16	20.4	22.6	20.8	14.5	5.6	-2.2	-8.4		24	18	19	18	20	35	38	28	29	31	34	29
	ПЕРЕМЕТНИНСКИЙ С.О.	3725	4700	51.1969	50.8538	562.5			-12.8	-12.6	-5.5	7.8	16	20.4	22.6	20.8	14.5	5.6	-2.2	-8.4		24	18	19	18	20	35	38	28	29	31	34	29
	РАЗДОЛЬНЕНСКИЙ С.О.	514	1359	51.5718	51.8371	137.7			-12.8	-12.6	-5.5	7.8	16	20.4	22.6	20.8	14.5	5.6	-2.2	-8.4		24	18	19	18	20	35	38	28	29	31	34	29
	РУБЕЖИНСКИЙ С.О.	544	940	51.4195	51.9618	160.66			-12.8	-12.6	-5.5	7.8	16	20.4	22.6	20.8	14.5	5.6	-2.2	-8.4		24	18	19	18	20	35	38	28	29	31	34	29
	ТРЕКИНСКИЙ С.О.	2147	1598	51.2885	51.5849	208.4			-12.8	-12.6	-5.5	7.8	16	20.4	22.6	20.8	14.5	5.6	-2.2	-8.4		24	18	19	18	20	35	38	28	29	31	34	29
	ЧЕБОТАРЕВСКИЙ С.О.	965	915	51.5756	52.0793	168.3			-12.8	-12.6	-5.5	7.8	16	20.4	22.6	20.8	14.5	5.6	-2.2	-8.4		24	18	19	18	20	35	38	28	29	31	34	29
	ЧИРОВСКИЙ С.О.	1127	858	51.6505	51.9742	142.3			-12.8	-12.6	-5.5	7.8	16	20.4	22.6	20.8	14.5	5.6	-2.2	-8.4		24	18	19	18	20	35	38	28	29	31	34	29
	ЩАПОВСКИЙ С.О.	2939	1035	51.0117	51.1929	35.1			-12.8	-12.6	-5.5	7.8	16	20.4	22.6	20.8	14.5	5.6	-2.2	-8.4		24	18	19	18	20	35	38	28	29	31	34	29
	ЯНАЙКИНСКИЙ С.О.	6588	2998	50.711	51.1082	382.1			-12.8	-12.6	-5.5	7.8	16	20.4	22.6	20.8	14.5	5.6	-2.2	-8.4		24	18	19	18	20	35	38	28	29	31	34	29
	ЯНВАРЦЕВСКИЙ С.О.	5511	3654	51.4421	52.2462	966.6			-12.8	-12.6	-5.5	7.8	16	20.4	22.6	20.8	14.5	5.6	-2.2	-8.4		24	18	19	18	20	35	38	28	29	31	34	29
	АКПАТЕРСКИЙ С.О.	18924	8915	49.8238	49.2451	1162			-11	-11.2	-4.3	8.6	16.6	21.5	23.7	22	15.5	6.7	-1.1	-6.7		25	20	18	19	20	27	26	24	18	24	29	27
	БЕРЕЗИНСКИЙ С.О.	10510	3353	50.0877	48.86	1025			-11	-11.2	-4.3	8.6	16.6	21.5	23.7	22	15.5	6.7	-1.1	-6.7		25	20	18	19	20	27	26	24	18	24	29	27
	БИРИКСКИЙ С.О.	14598	5140	49.6919	48.6803	1987			-11	-11.2	-4.3	8.6	16.6	21.5	23.7	22	15.5	6.7	-1.1	-6.7		25	20	18	19	20	27	26	24	18	24	29	27
	БОЛАШАКСКИЙ С.О.	11420	4280	50.3671	48.7743	2048			-11	-11.2	-4.3	8.6	16.6	21.5	23.7	22	15.5	6.7	-1.1	-6.7		25	20	18	19	20	27	26	24	18	24	29	27
	БОСТАНДЫКСКИЙ С.О.	11818	5372	49.6241	48.8812	2036			-11	-11.2	-4.3	8.6	16.6	21.5	23.7	22	15.5	6.7	-1.1	-6.7		25	20	18	19	20	27	26	24	18	24	29	27
	ЖАЛПАКТАЛСКИЙ С.О.	9183	4477	49.6668	49.4743	1258			-11	-11.2	-4.3	8.6	16.6	21.5	23.7	22	15.5	6.7	-1.1	-6.7		25	20	18	19	20	27	26	24	18	24	29	27
	ЖАНАЖОЛСКИЙ С.О.	17191	5462	49.6763	49.4089	1024			-11	-11.2	-4.3	8.6	16.6	21.5	23.7	22	15.5	6.7	-1.1	-6.7		25	20	18	19	20	27	26	24	18	24	29	27
	КАЗТАЛОВСКИЙ С.О.	26608	7056	49.7651	48.6922	2458			-11	-11.2	-4.3	8.6	16.6	21.5	23.7	22	15.5	6.7	-1.1	-6.7		25	20	18	19	20	27	26	24	18	24	29	27
	КАРАОБИНСКИЙ С.О.	15155	5037	49.9717	47.9547	1160			-11	-11.2	-4.3	8.6	16.6	21.5	23.7	22	15.5	6.7	-1.1	-6.7		25	20	18	19	20	27	26	24	18	24	29	27
	КАРАСУСКИЙ С.О.	15341	6058	49.7822	48.5883	2369			-11	-11.2	-4.3	8.6	16.6	21.5	23.7	22	15.5	6.7	-1.1	-6.7		25	20	18	19	20	27	26	24	18	24	29	27
	КАРАУЗЕНСКИЙ С.О.	19331	8028	49.6576	49.5047	1047			-11	-11.2	-4.3	8.6	16.6	21.5	23.7	22	15.5	6.7	-1.1	-6.7		25	20	18	19	20	27	26	24	18	24	29	27
	КОКТЕРЕКСКИЙ С.О.	30550	10363	49.3933	49.2342	3458			-11	-11.2	-4.3	8.6	16.6	21.5	23.7	22	15.5	6.7	-1.1	-6.7		25	20	18	19	20	27	26	24	18	24	29	27
	КОШАНКОЛСКИЙ С.О.	17419	3981	49.9069	48.178	1258			-11	-11.2	-4.3	8.6	16.6	21.5	23.7	22	15.5	6.7	-1.1	-6.7		25	20	18	19	20	27	26	24	18	24	29	27
	ТАЛДЫАПАНСКИЙ С.О.	20314	9167	49.7286	50.2336	2479			-11	-11.2	-4.3	8.6	16.6	21.5	23.7	22	15.5	6.7	-1.1	-6.7		25	20	18	19	20	27	26	24	18	24	29	27
	ТАЛДЫКУДУКСКИЙ С.О.	10593	4937	50.1253	49.5622	1254			-11	-11.2	-4.3	8.6	16.6	21.5	23.7	22	15.5	6.7	-1.1	-6.7		25	20	18	19	20	27	26	24	18	24	29	27
	ТЕРЕНКОЛСКИЙ С.О.	13012	4950	49.5906	48.3575	1236			-11	-11.2	-4.3	8.6	16.6	21.5	23.7	22	15.5	6.7	-1.1	-6.7		25	20	18	19	20	27	26	24	18	24	29	27
	АККОЗИНСКИЙ С.О.	12036	5395	49.4653	53.3614	1200			-12.2	-12.2	-4.8	8.7	17.1	22	24.5	22.5	15.9	6.4	-1.5	-7.9		18	15	14	18	16	24	22	19	18	23	26	25
	ЕГИНДЫКОЛЬСКИЙ С.О.	6481	2949	50.0394	54.0359	1224			-12.2	-12.2	-4.8	8.7	17.1	22	24.5	22.5	15.9	6.4	-1.5	-7.9		18	15	14	18	16	24	22	19	18	23	26	25
	ЖУСАНДОЙСКИЙ С.О.	9898	3797	49.8758	53.415	1456			-12.2	-12.2	-4.8	8.7	17.1	22	24.5	22.5	15.9	6.4	-1.5	-7.9		18	15	14	18	16	24	22	19	18	23	26	25
	КАРАКУЛСКИЙ С.О.	4304	3330	49.8086	53.83	1258			-12.2	-12.2	-4.8	8.7	17.1	22	24.5	22.5	15.9	6.4	-1.5	-7.9		18	15	14	18	16	24	22	19	18	23	26	25
	КАРАТОБИНСКИЙ С.О.	19717	6827	49.6913	53.505	1756			-12.2	-12.2	-4.8	8.7	17.1	22	24.5	22.5	15.9	6.4	-1.5	-7.9		18	15	14	18	16	24	22	19	18	23	26	25
	КОСКОЛЬСКИЙ С.О.	11029	3634	50.089	53.8315	1954			-12.2	-12.2	-4.8	8.7	17.1	22	24.5	22.5	15.9	6.4	-1.5	-7.9		18	15	14	18	16	24	22	19	18	23	26	25
	САРАЛЖЫНСКИЙ С.О.	12208	3656	49.2295	48.3361	1423			-12.2	-12.2	-4.8	8.7	17.1	22	24.5	22.5	15.9	6.4	-1.5	-7.9		18	15	14	18	16	24	22	19	18	23	26	25
	СУЛЫКОЛЬСКИЙ С.О.	13925	7710	49.585	53.1014	987			-12.2	-12.2	-4.8	8.7	17.1	22	24.5	22.5	15.9	6.4	-1.5	-7.9		18	15	14	18	16	24	22	19	18	23	26	25
	АЛГАБАССКИЙ С.О.	6750	3565	50.665	52.1117	987			-12.4	-12.5	-5	8.5	16.7	21.6	23.9	22	15.5	6.2	-1.7	-8		20	16	16	17	17	27	26	22	21	25	28	27
	АРАЛТОБИНСКИЙ С.О.	5078	4116	50.507	52.6428	963			-12.4	-12.5	-5	8.5	16.7	21.6	23.9	22	15.5	6.2	-1.7	-8		20	16	16	17	17	27	26	22	21	25	28	27
	БУЛАНСКИЙ С.О.	3999	1768	50.3229	52.4819	954			-12.4	-12.5	-5	8.5	16.7	21.6	23.9	22	15.5	6.2	-1.7	-8		20	16	16	17	17	27	26	22	21	25	28	27
	БУЛДУРТИНСКИЙ С.О.	10327	6489	50.1005	53.1878	852			-12.4	-12.5	-5	8.5	16.7	21.6	23.9	22	15.5	6.2	-1.7	-8		20	16	16	17	17	27	26	22	21	25	28	27
	ЕЛТАЙСКИЙ С.О.	1603	1307	50.7344	52.9292	741			-12.4	-12.5	-5	8.5	16.7	21.6	23.9	22	15.5	6.2	-1.7	-8		20	16	16	17	17	27	26	22	21	25	28	27
	ЖЕТЫКОЛЬСКИЙ С.О.	11881	5066	49.7636	52.7739	856			-12.4	-12.5	-5	8.5	16.7	21.6	23.9	22	15.5	6.2	-1.7	-8		20	16	16	17	17	27	26	22	21	25	28	27
	ЖОСАЛИНСКИЙ С.О.	4672	3347	50.4112	53.3942	654			-12.4	-12.5	-5	8.5	16.7	21.6	23.9	22	15.5	6.2	-1.7	-8		20	16	16	17	17	27	26	22	21	25	28	27
	ЖЫМПИТЫНСКИЙ С.О.	15554	9288	50.2591	52.6031	589			-12.4	-12.5	-5	8.5	16.7	21.6	23.9	22	15.5	6.2	-1.7	-8		20	16	16	17	17	27	26	22	21	25	28	27
	КОСОБИНСКИЙ С.О.	9711	2988	50.0806	52.3194	987			-12.4	-12.5	-5	8.5	16.7	21.6	23.9	22	15.5	6.2	-1.7	-8		20	16	16	17	17	27	26	22	21	25	28	27
	САРОЙСКИЙ С.О.	8464	4228	50.0853	52.7222	859			-12.4	-12.5	-5	8.5	16.7	21.6	23.9	22	15.5	6.2	-1.7	-8		20	16	16	17	17	27	26	22	21	25	28	27
	ТАЛДЫБУЛАКСКИЙ С.О.	2981	2431	50.7041	52.7764	947			-12.4	-12.5	-5	8.5	16.7	21.6	23.9	22	15.5	6.2	-1.7	-8		20	16	16	17	17	27	26	22	21	25	28	27
	ШОЛАКАНКАТЫНСКИЙ С.О.	9099	4288	50.8281	52.0308	869			-12.4	-12.5	-5	8.5	16.7	21.6	23.9	22	15.5	6.2	-1.7	-8		20	16	16	17	17	27	26	22	21	25	28	27
	АКТАУСКИЙ С.О.	5799	2632	50.9985	50.1844	900			-12.7	-12.5	-5.6	7.6	15.8	20.3	22.6	20.7	14.3	5.5	-2.5	-8.4		30	21	22	21	21	38	37	29	27	31	38	33
	АМАГЕЛЬДИНСКИЙ С.О.	5999	2325	50.9532	49.9339	1058			-12.7	-12.5	-5.6	7.6	15.8	20.3	22.6	20.7	14.3	5.5	-2.5	-8.4		30	21	22	21	21	38	37	29	27	31	38	33
	ДОСТЫКСКИЙ С.О.	4921	1531	51.1967	50.0572	208			-12.7	-12.5	-5.6	7.6	15.8	20.3	22.6	20.7	14.3	5.5	-2.5	-8.4		30	21	22	21	21	38	37	29	27	31	38	33
	КАЗАХСТАНСКИЙ С.О.	14713	5358	50.8689	50.0233	1478			-12.7	-12.5	-5.6	7.6	15.8	20.3	22.6	20.7	14.3	5.5	-2.5	-8.4		30	21	22	21	21	38	37	29	27	31	38	33
	КОЩИНСКИЙ С.О.	5412	3937	50.8486	50.2925	987			-12.7	-12.5	-5.6	7.6	15.8	20.3	22.6	20.7	14.3	5.5	-2.5	-8.4		30	21	22	21	21	38	37	29	27	31	38	33
	МЕРЕЙСКИЙ С.О.	9108	4354	50.9943	50.5106	963			-12.7	-12.5	-5.6	7.6	15.8	20.3	22.6	20.7	14.3	5.5	-2.5	-8.4		30	21	22	21	21	38	37	29	27	31	38	33
	МЕРЕКЕНСКИЙ С.О.	2942	3491	50.7654	49.338	951			-12.7	-12.5	-5.6	7.6	15.8	20.3	22.6	20.7	14.3	5.5	-2.5	-8.4		30	21	22	21	21	38	37	29	27	31	38	33
	ТАСКАЛИНСКИЙ С.О.	10580	4283	51.1062	50.2874	874			-12.7	-12.5	-5.6	7.6	15.8	20.3	22.6	20.7	14.3	5.5	-2.5	-8.4		30	21	22	21	21	38	37	29	27	31	38	33
	ЧИЖИНСКИЙ С.О.	6482	3976	50.9357	49.9603	784			-12.7	-12.5	-5.6	7.6	15.8	20.3	22.6	20.7	14.3	5.5	-2.5	-8.4		30	21	22	21	21	38	37	29	27	31	38	33
	HОВОПАВЛОВСКИЙ С.О.	1813	1464	51.1098	51.7029	560			-12.8	-12.6	-5.5	7.8	16	20.4	22.6	20.8	14.5	5.6	-2.2	-8.4		24	18	19	18	20	35	38	28	29	31	34	29
	АКЖАИКСКИЙ С.О.	7321	5807	50.7735	51.2327	759			-12.8	-12.6	-5.5	7.8	16	20.4	22.6	20.8	14.5	5.6	-2.2	-8.4		24	18	19	18	20	35	38	28	29	31	34	29
	АКСОГЫМСКИЙ С.О.	6747	2999	50.5351	51.1774	658			-12.8	-12.6	-5.5	7.8	16	20.4	22.6	20.8	14.5	5.6	-2.2	-8.4		24	18	19	18	20	35	38	28	29	31	34	29
	АКСУАТСКИЙ С.О.	3098	1971	51.2258	51.6348	458			-12.8	-12.6	-5.5	7.8	16	20.4	22.6	20.8	14.5	5.6	-2.2	-8.4		24	18	19	18	20	35	38	28	29	31	34	29
	АНКАТИНСКИЙ С.О.	4597	4502	50.7309	51.5426	369			-12.8	-12.6	-5.5	7.8	16	20.4	22.6	20.8	14.5	5.6	-2.2	-8.4		24	18	19	18	20	35	38	28	29	31	34	29
	БОГДАНОВСКИЙ С.О.	1810	2014	51.066	52.1338	526			-12.8	-12.6	-5.5	7.8	16	20.4	22.6	20.8	14.5	5.6	-2.2	-8.4		24	18	19	18	20	35	38	28	29	31	34	29
	ДОЛИНСКИЙ С.О.	4147	4452	51.2714	52.1588	458			-12.8	-12.6	-5.5	7.8	16	20.4	22.6	20.8	14.5	5.6	-2.2	-8.4		24	18	19	18	20	35	38	28	29	31	34	29
	ПОДСТЕПНОВСКИЙ С.О.	3741	4538	51.1541	51.4889	741			-12.8	-12.6	-5.5	7.8	16	20.4	22.6	20.8	14.5	5.6	-2.2	-8.4		24	18	19	18	20	35	38	28	29	31	34	29
	ПОКАТИЛОВСКИЙ С.О.	1009	1347	51.107	51.8815	563			-12.8	-12.6	-5.5	7.8	16	20.4	22.6	20.8	14.5	5.6	-2.2	-8.4		24	18	19	18	20	35	38	28	29	31	34	29
	ПРИРЕЧНЫЙ С.О.	1469	1823	51.0569	52.4206	684			-12.8	-12.6	-5.5	7.8	16	20.4	22.6	20.8	14.5	5.6	-2.2	-8.4		24	18	19	18	20	35	38	28	29	31	34	29
	УЗУНКОЛЬСКИЙ С.О.	2474	794	51.0108	51.7563	522			-12.8	-12.6	-5.5	7.8	16	20.4	22.6	20.8	14.5	5.6	-2.2	-8.4		24	18	19	18	20	35	38	28	29	31	34	29
	ФЕДОРОВСКИЙ С.О.	6104	3439	51.2245	51.9638	659			-12.8	-12.6	-5.5	7.8	16	20.4	22.6	20.8	14.5	5.6	-2.2	-8.4		24	18	19	18	20	35	38	28	29	31	34	29
	ЧАГАНСКИЙ С.О.	3876	5053	51.0604	51.5661	244			-12.8	-12.6	-5.5	7.8	16	20.4	22.6	20.8	14.5	5.6	-2.2	-8.4		24	18	19	18	20	35	38	28	29	31	34	29
	ШАГАТАЙСКИЙ С.О.	9530	5072	50.3979	51.2328	100			-12.8	-12.6	-5.5	7.8	16	20.4	22.6	20.8	14.5	5.6	-2.2	-8.4		24	18	19	18	20	35	38	28	29	31	34	29
	ШАЛКАРСКИЙ С.О.	10236	3259	50.565	51.6917	855			-12.8	-12.6	-5.5	7.8	16	20.4	22.6	20.8	14.5	5.6	-2.2	-8.4		24	18	19	18	20	35	38	28	29	31	34	29
	ЖЕЛАЕВСКИЙ С.О.	151	47	51.2565	51.5001	12			-12.8	-12.6	-5.5	7.8	16	20.4	22.6	20.8	14.5	5.6	-2.2	-8.4		24	18	19	18	20	35	38	28	29	31	34	29
	ЗАЧАГАНСКАЯ П.А.	733	455	51.181	51.3095	91			-12.8	-12.6	-5.5	7.8	16	20.4	22.6	20.8	14.5	5.6	-2.2	-8.4		24	18	19	18	20	35	38	28	29	31	34	29
	КРУГЛООЗЕРНОВСКАЯ П.А.	1359	1122	51.0786	51.2883	239			-12.8	-12.6	-5.5	7.8	16	20.4	22.6	20.8	14.5	5.6	-2.2	-8.4		24	18	19	18	20	35	38	28	29	31	34	29
	АКБУЛАКСКИЙ С.О.	2470	3531	50.805	54.1631	875			-13.2	-12.8	-5.7	7.6	16	20.6	22.8	20.9	14.7	5.5	-2.6	-9		22	16	16	21	22	37	33	23	26	29	30	31
	АЛМАЗНЕНСКИЙ С.О.	3538	3644	50.2549	54.2841	802			-13.2	-12.8	-5.7	7.6	16	20.6	22.8	20.9	14.7	5.5	-2.6	-9		22	16	16	21	22	37	33	23	26	29	30	31
	АЩЫСАЙСКИЙ С.О.	4426	3308	51.1613	53.763	798			-13.2	-12.8	-5.7	7.6	16	20.6	22.8	20.9	14.7	5.5	-2.6	-9		22	16	16	21	22	37	33	23	26	29	30	31
	БЕЛОГОРСКИЙ С.О.	3033	4194	50.7293	53.4577	951			-13.2	-12.8	-5.7	7.6	16	20.6	22.8	20.9	14.7	5.5	-2.6	-9		22	16	16	21	22	37	33	23	26	29	30	31
	КАРАГАШСКИЙ С.О.	4351	3872	50.411	53.8691	510			-13.2	-12.8	-5.7	7.6	16	20.6	22.8	20.9	14.7	5.5	-2.6	-9		22	16	16	21	22	37	33	23	26	29	30	31
	ЛУБЕНСКИЙ С.О.	3683	4493	50.5651	54.4161	684			-13.2	-12.8	-5.7	7.6	16	20.6	22.8	20.9	14.7	5.5	-2.6	-9		22	16	16	21	22	37	33	23	26	29	30	31
	ПОЛТАВСКИЙ С.О.	2818	2562	50.8937	53.69	962			-13.2	-12.8	-5.7	7.6	16	20.6	22.8	20.9	14.7	5.5	-2.6	-9		22	16	16	21	22	37	33	23	26	29	30	31
	ЧИНГИРЛАУСКИЙ С.О.	13397	8349	51.1018	54.0852	759			-13.2	-12.8	-5.7	7.6	16	20.6	22.8	20.9	14.7	5.5	-2.6	-9		22	16	16	21	22	37	33	23	26	29	30	31
	HОВОКАРПОВСКИЙ С.О.	3211	1325	50.3636	71.4491	1781			-15.2	-15	-8.2	4.6	12.8	18.4	20.5	17.9	12.5	3.2	-6.4	-12.4		20	17	16	22	39	32	40	30	21	29	23	21
	БАЛЫКТЫКОЛЬСКИЙ С.О.	3976	1727	49.3903	71.6366	153			-15.2	-15	-8.2	4.6	12.8	18.4	20.5	17.9	12.5	3.2	-6.4	-12.4		20	17	16	22	39	32	40	30	21	29	23	21
	БАРШИНСКИЙ С.О.	3969	4582	49.6814	69.5435	1257			-15.2	-15	-8.2	4.6	12.8	18.4	20.5	17.9	12.5	3.2	-6.4	-12.4		20	17	16	22	39	32	40	30	21	29	23	21
	ДОНСКОЙ С.О.	2508	1625	50.1038	70.5623	1785			-15.2	-15	-8.2	4.6	12.8	18.4	20.5	17.9	12.5	3.2	-6.4	-12.4		20	17	16	22	39	32	40	30	21	29	23	21
	ЖАРАСПАЙСКИЙ С.О.	4007	2167	50.1523	70.8317	893			-15.2	-15	-8.2	4.6	12.8	18.4	20.5	17.9	12.5	3.2	-6.4	-12.4		20	17	16	22	39	32	40	30	21	29	23	21
	ЗАРЕЧНЫЙ С.О.	1044	1237	50.1579	71.4459	150			-15.2	-15	-8.2	4.6	12.8	18.4	20.5	17.9	12.5	3.2	-6.4	-12.4		20	17	16	22	39	32	40	30	21	29	23	21
	ЗАХАРОВСКИЙ С.О.	5658	3260	49.7452	71.7284	1459			-15.2	-15	-8.2	4.6	12.8	18.4	20.5	17.9	12.5	3.2	-6.4	-12.4		20	17	16	22	39	32	40	30	21	29	23	21
	ИНДУСТРИАЛЬНЫЙ С.О.	399	882	49.9978	71.4954	1367			-15.2	-15	-8.2	4.6	12.8	18.4	20.5	17.9	12.5	3.2	-6.4	-12.4		20	17	16	22	39	32	40	30	21	29	23	21
	КАРАКОИНСКИЙ С.О.	12194	5184	49.8328	68.6559	306			-15.2	-15	-8.2	4.6	12.8	18.4	20.5	17.9	12.5	3.2	-6.4	-12.4		20	17	16	22	39	32	40	30	21	29	23	21
	КАРОЙСКИЙ С.О.	2003	781	50.2539	71.4792	83			-15.2	-15	-8.2	4.6	12.8	18.4	20.5	17.9	12.5	3.2	-6.4	-12.4		20	17	16	22	39	32	40	30	21	29	23	21
	КЕНЖАРЫКСКИЙ С.О.	20636	1591	49.9066	70.9428	1458			-15.2	-15	-8.2	4.6	12.8	18.4	20.5	17.9	12.5	3.2	-6.4	-12.4		20	17	16	22	39	32	40	30	21	29	23	21
	КИРОВСКИЙ С.О.	2034	1475	50.5819	71.3773	987			-15.2	-15	-8.2	4.6	12.8	18.4	20.5	17.9	12.5	3.2	-6.4	-12.4		20	17	16	22	39	32	40	30	21	29	23	21
	КОРГАНЖАРСКИЙ С.О.	1599	2085	50.0647	71.5097	424			-15.2	-15	-8.2	4.6	12.8	18.4	20.5	17.9	12.5	3.2	-6.4	-12.4		20	17	16	22	39	32	40	30	21	29	23	21
	КУЛАНУТПЕССКИЙ С.О.	4740	2709	50.2214	69.4727	331			-15.2	-15	-8.2	4.6	12.8	18.4	20.5	17.9	12.5	3.2	-6.4	-12.4		20	17	16	22	39	32	40	30	21	29	23	21
	КЫЗЫЛТАЛСКИЙ С.О.	3867	2482	49.9044	71.6139	1957			-15.2	-15	-8.2	4.6	12.8	18.4	20.5	17.9	12.5	3.2	-6.4	-12.4		20	17	16	22	39	32	40	30	21	29	23	21
	НУРА П.А.	7365	2628	50.2618	71.5482	1472			-15.2	-15	-8.2	4.6	12.8	18.4	20.5	17.9	12.5	3.2	-6.4	-12.4		20	17	16	22	39	32	40	30	21	29	23	21
	ПРЖЕВАЛЬСКИЙ С.О.	1945	655	50.4797	71.0952	1604			-15.2	-15	-8.2	4.6	12.8	18.4	20.5	17.9	12.5	3.2	-6.4	-12.4		20	17	16	22	39	32	40	30	21	29	23	21
	САРЫОЗЕНСКИЙ С.О.	3500	1999	49.4261	69.3331	457			-15.2	-15	-8.2	4.6	12.8	18.4	20.5	17.9	12.5	3.2	-6.4	-12.4		20	17	16	22	39	32	40	30	21	29	23	21
	СОНАЛИНСКИЙ С.О.	5492	1580	49.9452	70.274	3673			-15.2	-15	-8.2	4.6	12.8	18.4	20.5	17.9	12.5	3.2	-6.4	-12.4		20	17	16	22	39	32	40	30	21	29	23	21
	ТАЛДЫСАЙСКИЙ С.О.	1930	1207	49.4794	69.0956	523			-15.2	-15	-8.2	4.6	12.8	18.4	20.5	17.9	12.5	3.2	-6.4	-12.4		20	17	16	22	39	32	40	30	21	29	23	21
	ТАССУАТСКИЙ С.О.	2795	4131	49.9978	71.4954	397			-15.2	-15	-8.2	4.6	12.8	18.4	20.5	17.9	12.5	3.2	-6.4	-12.4		20	17	16	22	39	32	40	30	21	29	23	21
	ЧЕРНИГОВСКИЙ С.О.	5737	1969	50.4753	71.448	1586			-15.2	-15	-8.2	4.6	12.8	18.4	20.5	17.9	12.5	3.2	-6.4	-12.4		20	17	16	22	39	32	40	30	21	29	23	21
	ШАХТЕРСКИЙ С.О.	1229	1012	50.4805	71.3955	380			-15.2	-15	-8.2	4.6	12.8	18.4	20.5	17.9	12.5	3.2	-6.4	-12.4		20	17	16	22	39	32	40	30	21	29	23	21
	ШУБАРКОЛЬСКАЯ П.А.	566	657	48.9865	68.7896	379			-15.2	-15	-8.2	4.6	12.8	18.4	20.5	17.9	12.5	3.2	-6.4	-12.4		20	17	16	22	39	32	40	30	21	29	23	21
	ЭНТУЗИАСТКИЙ С.О.	4901	2399	50.6361	71.4609	1479			-15.2	-15	-8.2	4.6	12.8	18.4	20.5	17.9	12.5	3.2	-6.4	-12.4		20	17	16	22	39	32	40	30	21	29	23	21
	АБАЙСКАЯ Г.А.	1840	1127	49.6323	72.8595	200			-15	-14.7	-7.9	4.7	12.7	18.4	20.5	18	12.4	3.3	-6.2	-12.1		20	17	17	23	40	32	37	29	21	29	23	22
	АКБАСТАУСКИЙ С.О.	3801	2416	49.4188	73.5936	855			-15	-14.7	-7.9	4.7	12.7	18.4	20.5	18	12.4	3.3	-6.2	-12.1		20	17	17	23	40	32	37	29	21	29	23	22
	ДЗЕРЖИНСКИЙ С.О.	7031	4179	49.6709	72.3796	1047			-15	-14.7	-7.9	4.7	12.7	18.4	20.5	18	12.4	3.3	-6.2	-12.1		20	17	17	23	40	32	37	29	21	29	23	22
	ДУБОВСКИЙ С.О.	1098	1957	49.7328	72.9194	194			-15	-14.7	-7.9	4.7	12.7	18.4	20.5	18	12.4	3.3	-6.2	-12.1		20	17	17	23	40	32	37	29	21	29	23	22
	ЕСЕНГЕЛЬДИНСКИЙ С.О.	2230	2384	49.6644	71.8161	589			-15	-14.7	-7.9	4.7	12.7	18.4	20.5	18	12.4	3.3	-6.2	-12.1		20	17	17	23	40	32	37	29	21	29	23	22
	ИЛЬИЧЕВСКИЙ С.О.	1268	1416	49.5425	72.6303	685			-15	-14.7	-7.9	4.7	12.7	18.4	20.5	18	12.4	3.3	-6.2	-12.1		20	17	17	23	40	32	37	29	21	29	23	22
	КАРАБАССКАЯ П.А.	2108	1075	49.574	72.9012	8			-15	-14.7	-7.9	4.7	12.7	18.4	20.5	18	12.4	3.3	-6.2	-12.1		20	17	17	23	40	32	37	29	21	29	23	22
	КАРАГАНДИНСКИЙ С.О.	1645	760	49.5795	72.6689	456			-15	-14.7	-7.9	4.7	12.7	18.4	20.5	18	12.4	3.3	-6.2	-12.1		20	17	17	23	40	32	37	29	21	29	23	22
	КОКСУНСКИЙ С.О.	1282	1924	49.4952	72.6179	258			-15	-14.7	-7.9	4.7	12.7	18.4	20.5	18	12.4	3.3	-6.2	-12.1		20	17	17	23	40	32	37	29	21	29	23	22
	КУЛАЙГЫРСКИЙ С.О.	2092	1427	49.4478	73.0304	569			-15	-14.7	-7.9	4.7	12.7	18.4	20.5	18	12.4	3.3	-6.2	-12.1		20	17	17	23	40	32	37	29	21	29	23	22
	КУРМИНСКИЙ С.О.	780	690	49.5972	73.2199	485			-15	-14.7	-7.9	4.7	12.7	18.4	20.5	18	12.4	3.3	-6.2	-12.1		20	17	17	23	40	32	37	29	21	29	23	22
	МИЧУРИНСКИЙ С.О.	472	414	49.6422	72.7389	129			-15	-14.7	-7.9	4.7	12.7	18.4	20.5	18	12.4	3.3	-6.2	-12.1		20	17	17	23	40	32	37	29	21	29	23	22
	САМАРСКИЙ С.О.	4677	2041	49.7111	72.0314	766			-15	-14.7	-7.9	4.7	12.7	18.4	20.5	18	12.4	3.3	-6.2	-12.1		20	17	17	23	40	32	37	29	21	29	23	22
	ТОПАРСКАЯ П.А.	1900	639	49.5211	72.8272	326			-15	-14.7	-7.9	4.7	12.7	18.4	20.5	18	12.4	3.3	-6.2	-12.1		20	17	17	23	40	32	37	29	21	29	23	22
	ЮЖНАЯ П.А.	1064	713	49.5211	72.8264	478			-15	-14.7	-7.9	4.7	12.7	18.4	20.5	18	12.4	3.3	-6.2	-12.1		20	17	17	23	40	32	37	29	21	29	23	22
	HУРКЕНСКИЙ С.О.	15870	5912	48.1078	74.5611	3546			-16.4	-16	-8	4.7	12.7	18.3	20.7	18.1	12.2	3.4	-5.6	-12.5		13	12	13	19	30	26	34	23	13	20	17	15
	А.О. КАРАМЕНДЕ БИ	5521	2408	48.628	75.0303	1469			-16.4	-16	-8	4.7	12.7	18.3	20.7	18.1	12.2	3.4	-5.6	-12.5		13	12	13	19	30	26	34	23	13	20	17	15
	А.О. КЕЖЕК	5026	2596	48.6785	74.1923	847			-16.4	-16	-8	4.7	12.7	18.3	20.7	18.1	12.2	3.4	-5.6	-12.5		13	12	13	19	30	26	34	23	13	20	17	15
	А.О. ШАБАНБАЙ БИ	9013	4742	48.4023	75.3942	2401			-16.4	-16	-8	4.7	12.7	18.3	20.7	18.1	12.2	3.4	-5.6	-12.5		13	12	13	19	30	26	34	23	13	20	17	15
	А.О.ЖИДЕБАЙ	10785	4820	48.5886	74.5262	1414			-16.4	-16	-8	4.7	12.7	18.3	20.7	18.1	12.2	3.4	-5.6	-12.5		13	12	13	19	30	26	34	23	13	20	17	15
	АБАЙСКИЙ С.О.	4799	2922	48.0462	75.8591	2651			-16.4	-16	-8	4.7	12.7	18.3	20.7	18.1	12.2	3.4	-5.6	-12.5		13	12	13	19	30	26	34	23	13	20	17	15
	АЙЫРТАССКИЙ С.О.	4051	1939	48.0666	76.8627	3086			-16.4	-16	-8	4.7	12.7	18.3	20.7	18.1	12.2	3.4	-5.6	-12.5		13	12	13	19	30	26	34	23	13	20	17	15
	АКТОГАЙСКИЙ С.О.	3831	3078	48.3161	74.9814	766			-16.4	-16	-8	4.7	12.7	18.3	20.7	18.1	12.2	3.4	-5.6	-12.5		13	12	13	19	30	26	34	23	13	20	17	15
	КАРАБУЛАКСКИЙ С.О.	21709	7500	47.4392	75.5887	2529			-16.4	-16	-8	4.7	12.7	18.3	20.7	18.1	12.2	3.4	-5.6	-12.5		13	12	13	19	30	26	34	23	13	20	17	15
	КУСАКСКИЙ С.О.	7509	2844	48.2145	76.2144	2742			-16.4	-16	-8	4.7	12.7	18.3	20.7	18.1	12.2	3.4	-5.6	-12.5		13	12	13	19	30	26	34	23	13	20	17	15
	КЫЗЫЛАРАЙСКИЙ С.О.	8792	4584	48.5739	75.4872	1557			-16.4	-16	-8	4.7	12.7	18.3	20.7	18.1	12.2	3.4	-5.6	-12.5		13	12	13	19	30	26	34	23	13	20	17	15
	ОРТАДЕРЕСИНСКИЙ С.О.	5264	4417	46.7457	75.3872	1488			-16.4	-16	-8	4.7	12.7	18.3	20.7	18.1	12.2	3.4	-5.6	-12.5		13	12	13	19	30	26	34	23	13	20	17	15
	САРЫТЕРЕКСКИЙ С.О.	15001	5564	48.0681	75.3387	284			-16.4	-16	-8	4.7	12.7	18.3	20.7	18.1	12.2	3.4	-5.6	-12.5		13	12	13	19	30	26	34	23	13	20	17	15
	САРЫШАГАНСКАЯ П.А.	1729	999	46.1154	73.6193	134			-16.4	-16	-8	4.7	12.7	18.3	20.7	18.1	12.2	3.4	-5.6	-12.5		13	12	13	19	30	26	34	23	13	20	17	15
	ТАСАРАЛСКИЙ С.О.	2670	1314	46.3029	73.9682	985			-16.4	-16	-8	4.7	12.7	18.3	20.7	18.1	12.2	3.4	-5.6	-12.5		13	12	13	19	30	26	34	23	13	20	17	15
	ТОРАНГЫЛЫКСКИЙ С.О.	3158	1146	46.7726	74.8296	874			-16.4	-16	-8	4.7	12.7	18.3	20.7	18.1	12.2	3.4	-5.6	-12.5		13	12	13	19	30	26	34	23	13	20	17	15
	ШАШУБАЙСКАЯ П.А.	108	205	46.8041	75.0255	30			-16.4	-16	-8	4.7	12.7	18.3	20.7	18.1	12.2	3.4	-5.6	-12.5		13	12	13	19	30	26	34	23	13	20	17	15
	ГУЛЬШАТСКАЯ П.А.	1204	521	46.63	74.3554	245			-13.7	-13	-4	8.4	16.2	21.8	24.3	21.8	15.6	6.9	-2	-9.4		12	10	11	12	16	13	16	11	6	12	14	16
	САЯКСКАЯ П.А.	1155	1085	46.9065	77.3564	365			-13.7	-13	-4	8.4	16.2	21.8	24.3	21.8	15.6	6.9	-2	-9.4		12	10	11	12	16	13	16	11	6	12	14	16
	HОВОУЗЕНСКИЙ С.О.	730	3344	49.8768	72.9978	252			-15.5	-15.2	-8.2	4.5	12.8	18.4	20.5	17.8	12.4	3.2	-6.4	-12.4		18	15	15	21	38	33	41	30	21	28	22	19
	АКБЕЛСКИЙ С.О.	3437	2264	50.2855	73.7946	369			-15.5	-15.2	-8.2	4.5	12.8	18.4	20.5	17.8	12.4	3.2	-6.4	-12.4		18	15	15	21	38	33	41	30	21	28	22	19
	АКОРИНСКАЯ С.А.	2565	4269	50.1475	74.5709	730			-15.5	-15.2	-8.2	4.5	12.8	18.4	20.5	17.8	12.4	3.2	-6.4	-12.4		18	15	15	21	38	33	41	30	21	28	22	19
	АКТОБИНСКИЙ С.О.	3019	2766	49.89	72.4145	548			-15.5	-15.2	-8.2	4.5	12.8	18.4	20.5	17.8	12.4	3.2	-6.4	-12.4		18	15	15	21	38	33	41	30	21	28	22	19
	БЕЛАГАШСКИЙ С.О.	3925	2851	50.0713	74.2945	120			-15.5	-15.2	-8.2	4.5	12.8	18.4	20.5	17.8	12.4	3.2	-6.4	-12.4		18	15	15	21	38	33	41	30	21	28	22	19
	БОТАКАРИНСКАЯ П.А.	5256	4574	50.0635	73.7101	248			-15.5	-15.2	-8.2	4.5	12.8	18.4	20.5	17.8	12.4	3.2	-6.4	-12.4		18	15	15	21	38	33	41	30	21	28	22	19
	БУХАР-ЖЫРАУ С.О.	3453	2087	50.2452	74.7721	102			-15.5	-15.2	-8.2	4.5	12.8	18.4	20.5	17.8	12.4	3.2	-6.4	-12.4		18	15	15	21	38	33	41	30	21	28	22	19
	ГАБИДЕН МУСТАФИНСКАЯ П.А.	1679	1340	50.14	73.1756	71			-15.5	-15.2	-8.2	4.5	12.8	18.4	20.5	17.8	12.4	3.2	-6.4	-12.4		18	15	15	21	38	33	41	30	21	28	22	19
	ГАГАРИНСКИЙ С.О.	1400	1155	50.1427	72.8009	659			-15.5	-15.2	-8.2	4.5	12.8	18.4	20.5	17.8	12.4	3.2	-6.4	-12.4		18	15	15	21	38	33	41	30	21	28	22	19
	ЗЕЛЕНОБАЛКОВСКИЙ С.О.	977	5487	49.8311	73.2349	230			-15.5	-15.2	-8.2	4.5	12.8	18.4	20.5	17.8	12.4	3.2	-6.4	-12.4		18	15	15	21	38	33	41	30	21	28	22	19
	КАРАЖАРСКИЙ С.О.	1232	1565	49.8651	72.5763	395			-15.5	-15.2	-8.2	4.5	12.8	18.4	20.5	17.8	12.4	3.2	-6.4	-12.4		18	15	15	21	38	33	41	30	21	28	22	19
	КАРАКУДУКСКАЯ С.А.	2430	1958	49.7892	73.483	400			-15.5	-15.2	-8.2	4.5	12.8	18.4	20.5	17.8	12.4	3.2	-6.4	-12.4		18	15	15	21	38	33	41	30	21	28	22	19
	КОКПЕКТИНСКИЙ С.О.	5969	4933	49.9335	73.2863	324			-15.5	-15.2	-8.2	4.5	12.8	18.4	20.5	17.8	12.4	3.2	-6.4	-12.4		18	15	15	21	38	33	41	30	21	28	22	19
	КОРНЕЕВСКИЙ С.О.	10053	5751	50.2179	74.2809	106			-15.5	-15.2	-8.2	4.5	12.8	18.4	20.5	17.8	12.4	3.2	-6.4	-12.4		18	15	15	21	38	33	41	30	21	28	22	19
	КУШОКЫНСКАЯ П.А.	1104	905	50.2372	73.402	854			-15.5	-15.2	-8.2	4.5	12.8	18.4	20.5	17.8	12.4	3.2	-6.4	-12.4		18	15	15	21	38	33	41	30	21	28	22	19
	КЫЗЫЛКАИНСКИЙ А.О.	3054	2589	49.9995	72.6882	279			-15.5	-15.2	-8.2	4.5	12.8	18.4	20.5	17.8	12.4	3.2	-6.4	-12.4		18	15	15	21	38	33	41	30	21	28	22	19
	МОЛОДЕЦКАЯ С.А.	1268	2086	49.9527	72.5241	78			-15.5	-15.2	-8.2	4.5	12.8	18.4	20.5	17.8	12.4	3.2	-6.4	-12.4		18	15	15	21	38	33	41	30	21	28	22	19
	ПЕТРОВСКИЙ С.О.	4441	3781	50.0947	73.5048	578			-15.5	-15.2	-8.2	4.5	12.8	18.4	20.5	17.8	12.4	3.2	-6.4	-12.4		18	15	15	21	38	33	41	30	21	28	22	19
	РОСТОВСКИЙ С.О.	2167	2358	50.0478	72.6812	71			-15.5	-15.2	-8.2	4.5	12.8	18.4	20.5	17.8	12.4	3.2	-6.4	-12.4		18	15	15	21	38	33	41	30	21	28	22	19
	С.О. БАЙМЫРЗА	2359	1999	50.2221	72.8959	315			-15.5	-15.2	-8.2	4.5	12.8	18.4	20.5	17.8	12.4	3.2	-6.4	-12.4		18	15	15	21	38	33	41	30	21	28	22	19
	С.О. ТУЗДЫ	2108	1594	50.128	73.2617	124			-15.5	-15.2	-8.2	4.5	12.8	18.4	20.5	17.8	12.4	3.2	-6.4	-12.4		18	15	15	21	38	33	41	30	21	28	22	19
	САМАРКАНДСКИЙ С.О.	2597	1020	50.1094	72.811	365			-15.5	-15.2	-8.2	4.5	12.8	18.4	20.5	17.8	12.4	3.2	-6.4	-12.4		18	15	15	21	38	33	41	30	21	28	22	19
	СУЫКСУСКАЯ С.А.	3006	1092	49.4974	73.7194	875			-15.5	-15.2	-8.2	4.5	12.8	18.4	20.5	17.8	12.4	3.2	-6.4	-12.4		18	15	15	21	38	33	41	30	21	28	22	19
	ТОГУЗКУДУКСКИЙ С.О.	4599	3363	49.8792	73.5778	458			-15.5	-15.2	-8.2	4.5	12.8	18.4	20.5	17.8	12.4	3.2	-6.4	-12.4		18	15	15	21	38	33	41	30	21	28	22	19
	УМУТКЕРСКИЙ С.О.	2551	2831	50.3689	74.2759	378			-15.5	-15.2	-8.2	4.5	12.8	18.4	20.5	17.8	12.4	3.2	-6.4	-12.4		18	15	15	21	38	33	41	30	21	28	22	19
	УШТОБИНСКИЙ С.О.	4675	5519	49.7733	73.2377	684			-15.5	-15.2	-8.2	4.5	12.8	18.4	20.5	17.8	12.4	3.2	-6.4	-12.4		18	15	15	21	38	33	41	30	21	28	22	19
	ЦЕНТРАЛЬНЫЙ С.О.	1440	1023	50.1764	72.7377	246			-15.5	-15.2	-8.2	4.5	12.8	18.4	20.5	17.8	12.4	3.2	-6.4	-12.4		18	15	15	21	38	33	41	30	21	28	22	19
	ШЕШЕНКАРИНСКИЙ С.О.	3616	2677	49.917	74.1269	365			-15.5	-15.2	-8.2	4.5	12.8	18.4	20.5	17.8	12.4	3.2	-6.4	-12.4		18	15	15	21	38	33	41	30	21	28	22	19
	АЙНАБУЛАКСКИЙ С.О.	10180	3061	49.2096	70.8883	4521			-15	-14.7	-7.2	6.1	14	19.6	22.1	19.4	13.6	4.4	-5	-11.7		17	14	15	20	27	21	26	20	10	22	18	18
	АКТАУСКИЙ С.О.	12166	5486	47.7409	71.4426	5489			-15	-14.7	-7.2	6.1	14	19.6	22.1	19.4	13.6	4.4	-5	-11.7		17	14	15	20	27	21	26	20	10	22	18	18
	АКТУБЕКСКИЙ С.О.	11356	5392	48.5881	71.1088	3659			-15	-14.7	-7.2	6.1	14	19.6	22.1	19.4	13.6	4.4	-5	-11.7		17	14	15	20	27	21	26	20	10	22	18	18
	АТАСУСКАЯ П.А.	7543	4802	48.4963	71.068	4789			-15	-14.7	-7.2	6.1	14	19.6	22.1	19.4	13.6	4.4	-5	-11.7		17	14	15	20	27	21	26	20	10	22	18	18
	БАЙДАЛЫ БИЙСКИЙ С.О.	5092	2892	48.4963	71.068	4102			-15	-14.7	-7.2	6.1	14	19.6	22.1	19.4	13.6	4.4	-5	-11.7		17	14	15	20	27	21	26	20	10	22	18	18
	БИДАЙЫКСКИЙ С.О.	6403	5023	48.6475	71.8135	4985			-15	-14.7	-7.2	6.1	14	19.6	22.1	19.4	13.6	4.4	-5	-11.7		17	14	15	20	27	21	26	20	10	22	18	18
	ЕРАЛИЕВСКИЙ С.О.	13482	8264	48.6472	70.3711	6548			-15	-14.7	-7.2	6.1	14	19.6	22.1	19.4	13.6	4.4	-5	-11.7		17	14	15	20	27	21	26	20	10	22	18	18
	КАРААГАШСКИЙ С.О.	13116	6177	48.9147	70.9162	3269			-15	-14.7	-7.2	6.1	14	19.6	22.1	19.4	13.6	4.4	-5	-11.7		17	14	15	20	27	21	26	20	10	22	18	18
	КЫЗЫЛЖАРСКАЯ П.А.	4010	1686	48.2968	69.6536	2746			-15	-14.7	-7.2	6.1	14	19.6	22.1	19.4	13.6	4.4	-5	-11.7		17	14	15	20	27	21	26	20	10	22	18	18
	С.О.ИМ.МУКАЖАНА ЖУМАЖАНОВА	5181	3178	48.6511	71.6339	1659			-15	-14.7	-7.2	6.1	14	19.6	22.1	19.4	13.6	4.4	-5	-11.7		17	14	15	20	27	21	26	20	10	22	18	18
	СЕЙФУЛЛИНСКИЙ С.О.	8625	6724	48.9038	71.7579	6542			-15	-14.7	-7.2	6.1	14	19.6	22.1	19.4	13.6	4.4	-5	-11.7		17	14	15	20	27	21	26	20	10	22	18	18
	ТАЛДЫБУЛАКСКИЙ С.О.	4636	3952	48.8516	71.3764	2589			-15	-14.7	-7.2	6.1	14	19.6	22.1	19.4	13.6	4.4	-5	-11.7		17	14	15	20	27	21	26	20	10	22	18	18
	ТОГУСКЕНСКИЙ С.О.	25588	9110	48.3797	69.9946	3214			-15	-14.7	-7.2	6.1	14	19.6	22.1	19.4	13.6	4.4	-5	-11.7		17	14	15	20	27	21	26	20	10	22	18	18
	ЦЕЛИННЫЙ С.О.	5186	3089	48.6475	71.8135	5842			-15	-14.7	-7.2	6.1	14	19.6	22.1	19.4	13.6	4.4	-5	-11.7		17	14	15	20	27	21	26	20	10	22	18	18
	КЕНГИРСКИЙ С.О.	11045	4301	47.8369	67.6188	2727			-14.5	-14	-6.3	7.1	15	20.5	23	20.2	14.1	5	-3.9	-10.8		18	13	17	18	19	11	13	13	11	19	15	16
	С.МАЛШЫБАЙ	8315	2461	48.3914	67.8566	3311			-14.5	-14	-6.3	7.1	15	20.5	23	20.2	14.1	5	-3.9	-10.8		18	13	17	18	19	11	13	13	11	19	15	16
	ТАЛАПСКИЙ С.О.	3732	1282	47.6716	67.8657	3458			-14.5	-14	-6.3	7.1	15	20.5	23	20.2	14.1	5	-3.9	-10.8		18	13	17	18	19	11	13	13	11	19	15	16
	ЖАЙРЕМСКАЯ П.А.	5313	5242	48.3331	70.1611	4598			-14.9	-14.3	-6.6	7	14.8	20.3	22.8	20.1	14.1	5	-4.3	-11.3		16	13	15	21	23	18	20	15	8	20	16	17
	А.О. КОЯНДЫ	2409	1187	49.8682	75.6744	2600			-17.5	-17.3	-9.7	3.2	11.4	17.1	19.3	16.8	10.9	2	-7.3	-13.9		11	12	12	22	40	37	50	32	25	26	18	13
	А.О. МАДИ	5176	4444	50.4733	76.8172	2369			-17.5	-17.3	-9.7	3.2	11.4	17.1	19.3	16.8	10.9	2	-7.3	-13.9		11	12	12	22	40	37	50	32	25	26	18	13
	А.О. МАРТБЕК МАМЫРАЕВ	8353	4151	49.6945	75.5849	2458			-17.5	-17.3	-9.7	3.2	11.4	17.1	19.3	16.8	10.9	2	-7.3	-13.9		11	12	12	22	40	37	50	32	25	26	18	13
	А.О.БАЛКАНТАУ	13112	3622	49.5742	76.1977	3698			-17.5	-17.3	-9.7	3.2	11.4	17.1	19.3	16.8	10.9	2	-7.3	-13.9		11	12	12	22	40	37	50	32	25	26	18	13
	А.О.НЫГМЕТ НУРМАКОВ	4503	4417	49.8113	76.5247	2587			-17.5	-17.3	-9.7	3.2	11.4	17.1	19.3	16.8	10.9	2	-7.3	-13.9		11	12	12	22	40	37	50	32	25	26	18	13
	А.О.ТАТТИМБЕТ	7081	4816	50.1539	76.6563	1269			-17.5	-17.3	-9.7	3.2	11.4	17.1	19.3	16.8	10.9	2	-7.3	-13.9		11	12	12	22	40	37	50	32	25	26	18	13
	АБАЙСКИЙ С.О.	10549	3423	50.0609	77.292	3654			-17.5	-17.3	-9.7	3.2	11.4	17.1	19.3	16.8	10.9	2	-7.3	-13.9		11	12	12	22	40	37	50	32	25	26	18	13
	АМАНЖОЛОВСКИЙ С.О.	23032	6349	49.0518	76.0243	2596			-17.5	-17.3	-9.7	3.2	11.4	17.1	19.3	16.8	10.9	2	-7.3	-13.9		11	12	12	22	40	37	50	32	25	26	18	13
	БАКТИНСКИЙ С.О.	8020	3118	49.3309	76.2441	1203			-17.5	-17.3	-9.7	3.2	11.4	17.1	19.3	16.8	10.9	2	-7.3	-13.9		11	12	12	22	40	37	50	32	25	26	18	13
	БЕСОБИНСКИЙ С.О.	10511	5234	49.3441	74.471	3601			-17.5	-17.3	-9.7	3.2	11.4	17.1	19.3	16.8	10.9	2	-7.3	-13.9		11	12	12	22	40	37	50	32	25	26	18	13
	Г.КАРКАРАЛИНСК	2865	3242	49.4058	75.4742	2450			-17.5	-17.3	-9.7	3.2	11.4	17.1	19.3	16.8	10.9	2	-7.3	-13.9		11	12	12	22	40	37	50	32	25	26	18	13
	ЕГИНДЫБУЛАКСКИЙ С.О.	4779	3322	49.7861	76.3858	1023			-17.5	-17.3	-9.7	3.2	11.4	17.1	19.3	16.8	10.9	2	-7.3	-13.9		11	12	12	22	40	37	50	32	25	26	18	13
	ЖАНАТОГАНСКИЙ С.О.	7546	3244	48.9716	74.8521	3605			-17.5	-17.3	-9.7	3.2	11.4	17.1	19.3	16.8	10.9	2	-7.3	-13.9		11	12	12	22	40	37	50	32	25	26	18	13
	КАЙНАРБУЛАКСКИЙ С.О.	15914	7405	48.958	75.5353	2980			-17.5	-17.3	-9.7	3.2	11.4	17.1	19.3	16.8	10.9	2	-7.3	-13.9		11	12	12	22	40	37	50	32	25	26	18	13
	КАРАГАЙЛИНСКАЯ П.А.	1712	2145	49.3576	75.7389	4103			-17.5	-17.3	-9.7	3.2	11.4	17.1	19.3	16.8	10.9	2	-7.3	-13.9		11	12	12	22	40	37	50	32	25	26	18	13
	КАРАКОЛЬСКИЙ С.О.	1192	995	49.7038	76.2271	1259			-17.5	-17.3	-9.7	3.2	11.4	17.1	19.3	16.8	10.9	2	-7.3	-13.9		11	12	12	22	40	37	50	32	25	26	18	13
	КАРШИГАЛИНСКИЙ С.О.	5048	2617	49.5926	75.0608	1245			-17.5	-17.3	-9.7	3.2	11.4	17.1	19.3	16.8	10.9	2	-7.3	-13.9		11	12	12	22	40	37	50	32	25	26	18	13
	КИРГИЗСКИЙ С.О.	11656	3923	49.3194	75.6995	2560			-17.5	-17.3	-9.7	3.2	11.4	17.1	19.3	16.8	10.9	2	-7.3	-13.9		11	12	12	22	40	37	50	32	25	26	18	13
	С.О.НУРКЕНА АБДИРОВА	7463	3423	49.1541	75.2107	2690			-17.5	-17.3	-9.7	3.2	11.4	17.1	19.3	16.8	10.9	2	-7.3	-13.9		11	12	12	22	40	37	50	32	25	26	18	13
	ТЕГИСШИЛДИКСКИЙ С.О.	10332	4674	49.4126	75.1256	3654			-17.5	-17.3	-9.7	3.2	11.4	17.1	19.3	16.8	10.9	2	-7.3	-13.9		11	12	12	22	40	37	50	32	25	26	18	13
	ТЕМИРШИНСКИЙ С.О.	10616	5398	49.5742	76.1977	2590			-17.5	-17.3	-9.7	3.2	11.4	17.1	19.3	16.8	10.9	2	-7.3	-13.9		11	12	12	22	40	37	50	32	25	26	18	13
	ТОМАРСКИЙ С.О.	5070	2130	48.9074	76.5187	3601			-17.5	-17.3	-9.7	3.2	11.4	17.1	19.3	16.8	10.9	2	-7.3	-13.9		11	12	12	22	40	37	50	32	25	26	18	13
	УГАРСКИЙ С.О.	2126	1951	49.8531	76.362	2039			-17.5	-17.3	-9.7	3.2	11.4	17.1	19.3	16.8	10.9	2	-7.3	-13.9		11	12	12	22	40	37	50	32	25	26	18	13
	ШАРЫКТИНСКИЙ С.О.	8003	5793	50,133878,	76.1819	4102			-17.5	-17.3	-9.7	3.2	11.4	17.1	19.3	16.8	10.9	2	-7.3	-13.9		11	12	12	22	40	37	50	32	25	26	18	13
	ЫНТАЛИНСКИЙ С.О.	2388	3131	49.6932	74.3694	2036			-17.5	-17.3	-9.7	3.2	11.4	17.1	19.3	16.8	10.9	2	-7.3	-13.9		11	12	12	22	40	37	50	32	25	26	18	13
	HИКОЛАЕВСКИЙ С.О.	877	1315	50.2794	72.2918	581			-15.75	-15.65	-8.8	4.3	12.7	18.45	20.6	17.9	12.45	3.25	-6.5	-12.65		18.5	14.5	15	22.5	37.5	32.5	45	30.5	22	29.5	21.5	20
	БАТПАКТИНСКИЙ С.О.	1387	1897	50.4624	72.6933	567			-15.75	-15.65	-8.8	4.3	12.7	18.45	20.6	17.9	12.45	3.25	-6.5	-12.65		18.5	14.5	15	22.5	37.5	32.5	45	30.5	22	29.5	21.5	20
	ДАЛЬНИЙ С.О.	6048	4411	51.2219	73.64	1031			-15.75	-15.65	-8.8	4.3	12.7	18.45	20.6	17.9	12.45	3.25	-6.5	-12.65		18.5	14.5	15	22.5	37.5	32.5	45	30.5	22	29.5	21.5	20
	ЗВЕЗДНЫЙ С.О.	1243	287	50.4789	73.2342	145			-15.75	-15.65	-8.8	4.3	12.7	18.45	20.6	17.9	12.45	3.25	-6.5	-12.65		18.5	14.5	15	22.5	37.5	32.5	45	30.5	22	29.5	21.5	20
	ИРТЫШСКИЙ С.О.	1492	585	50.332	73.2583	122			-15.75	-15.65	-8.8	4.3	12.7	18.45	20.6	17.9	12.45	3.25	-6.5	-12.65		18.5	14.5	15	22.5	37.5	32.5	45	30.5	22	29.5	21.5	20
	КАРАТОМАРСКИЙ С.О.	1132	1223	50.1173	73.4371	563			-15.75	-15.65	-8.8	4.3	12.7	18.45	20.6	17.9	12.45	3.25	-6.5	-12.65		18.5	14.5	15	22.5	37.5	32.5	45	30.5	22	29.5	21.5	20
	КУНДУЗДИНСКИЙ С.О.	2043	921	50.2696	71.8519	370			-15.75	-15.65	-8.8	4.3	12.7	18.45	20.6	17.9	12.45	3.25	-6.5	-12.65		18.5	14.5	15	22.5	37.5	32.5	45	30.5	22	29.5	21.5	20
	МАРЖАНКОЛЬСКИЙ С.О.	1396	790	50.3818	71.955	417			-15.75	-15.65	-8.8	4.3	12.7	18.45	20.6	17.9	12.45	3.25	-6.5	-12.65		18.5	14.5	15	22.5	37.5	32.5	45	30.5	22	29.5	21.5	20
	МИРНЫЙ С.О.	195	404	50.4328	73.2472	137			-15.75	-15.65	-8.8	4.3	12.7	18.45	20.6	17.9	12.45	3.25	-6.5	-12.65		18.5	14.5	15	22.5	37.5	32.5	45	30.5	22	29.5	21.5	20
	МОЛОДЕЖНАЯ П.А.	1112	879	50.7258	73.5303	18			-15.75	-15.65	-8.8	4.3	12.7	18.45	20.6	17.9	12.45	3.25	-6.5	-12.65		18.5	14.5	15	22.5	37.5	32.5	45	30.5	22	29.5	21.5	20
	ОЗЕРНЫЙ С.О.	1223	963	50.6686	72.5211	475			-15.75	-15.65	-8.8	4.3	12.7	18.45	20.6	17.9	12.45	3.25	-6.5	-12.65		18.5	14.5	15	22.5	37.5	32.5	45	30.5	22	29.5	21.5	20
	ОСАКАРОВСКАЯ П.А.	2962	1247	50.5648	72.5684	44			-15.75	-15.65	-8.8	4.3	12.7	18.45	20.6	17.9	12.45	3.25	-6.5	-12.65		18.5	14.5	15	22.5	37.5	32.5	45	30.5	22	29.5	21.5	20
	ПИОНЕРСКИЙ С.О.	1122	2049	50.6169	72.8908	638			-15.75	-15.65	-8.8	4.3	12.7	18.45	20.6	17.9	12.45	3.25	-6.5	-12.65		18.5	14.5	15	22.5	37.5	32.5	45	30.5	22	29.5	21.5	20
	РОДНИКОВСКИЙ С.О.	3975	1614	51.0439	73.9939	809			-15.75	-15.65	-8.8	4.3	12.7	18.45	20.6	17.9	12.45	3.25	-6.5	-12.65		18.5	14.5	15	22.5	37.5	32.5	45	30.5	22	29.5	21.5	20
	С.О.АКБУЛАК	2637	2127	50.7337	73.5324	526			-15.75	-15.65	-8.8	4.3	12.7	18.45	20.6	17.9	12.45	3.25	-6.5	-12.65		18.5	14.5	15	22.5	37.5	32.5	45	30.5	22	29.5	21.5	20
	С.О.ЕСИЛЬ	1458	2093	50.6864	72.7171	431			-15.75	-15.65	-8.8	4.3	12.7	18.45	20.6	17.9	12.45	3.25	-6.5	-12.65		18.5	14.5	15	22.5	37.5	32.5	45	30.5	22	29.5	21.5	20
	С.О.КАРАГАЙЛЫ	2700	2358	50.8046	72.9156	726			-15.75	-15.65	-8.8	4.3	12.7	18.45	20.6	17.9	12.45	3.25	-6.5	-12.65		18.5	14.5	15	22.5	37.5	32.5	45	30.5	22	29.5	21.5	20
	С.О.САРЫОЗЕК	2986	1430	50.3995	73.0646	442			-15.75	-15.65	-8.8	4.3	12.7	18.45	20.6	17.9	12.45	3.25	-6.5	-12.65		18.5	14.5	15	22.5	37.5	32.5	45	30.5	22	29.5	21.5	20
	С.О.СУНКАР	815	1098	50.3816	72.2202	467			-15.75	-15.65	-8.8	4.3	12.7	18.45	20.6	17.9	12.45	3.25	-6.5	-12.65		18.5	14.5	15	22.5	37.5	32.5	45	30.5	22	29.5	21.5	20
	САДОВЫЙ С.О.	985	2465	50.2822	72.1	170			-15.75	-15.65	-8.8	4.3	12.7	18.45	20.6	17.9	12.45	3.25	-6.5	-12.65		18.5	14.5	15	22.5	37.5	32.5	45	30.5	22	29.5	21.5	20
	ТЕЛЬМАНСКИЙ С.О.	2297	1537	50.8275	73.2981	104			-15.75	-15.65	-8.8	4.3	12.7	18.45	20.6	17.9	12.45	3.25	-6.5	-12.65		18.5	14.5	15	22.5	37.5	32.5	45	30.5	22	29.5	21.5	20
	ТРУДОВОЙ С.О.	824	2072	50.4594	73.3189	665			-15.75	-15.65	-8.8	4.3	12.7	18.45	20.6	17.9	12.45	3.25	-6.5	-12.65		18.5	14.5	15	22.5	37.5	32.5	45	30.5	22	29.5	21.5	20
	ЧАПАЕВСКИЙ С.О.	173	165	50.0609	72.0586	457			-15.75	-15.65	-8.8	4.3	12.7	18.45	20.6	17.9	12.45	3.25	-6.5	-12.65		18.5	14.5	15	22.5	37.5	32.5	45	30.5	22	29.5	21.5	20
	ШИДЕРТИНСКИЙ С.О.	996	595	50.6457	73.6197	651			-15.75	-15.65	-8.8	4.3	12.7	18.45	20.6	17.9	12.45	3.25	-6.5	-12.65		18.5	14.5	15	22.5	37.5	32.5	45	30.5	22	29.5	21.5	20
	АКТАССКАЯ П.А.	159	130	49.7777	72.961	317			-14.8	-14.6	-7.7	5	13.1	18.8	20.9	18.4	12.7	3.6	-5.9	-11.9		19	16	16	22	37	30	37	28	19	28	22	21
	ЖЕЗКАЗГАНСКАЯ П.А.	257	237	47.8002	67.7136	2			-14.9	-14.3	-6.9	6.6	14.6	20	22.7	19.8	13.8	4.6	-4.4	-11.1		19	13	17	19	19	13	15	13	11	20	16	17
	АКТАУСКАЯ П.А.	2169	1016	50.2367	73.0628	33			-15.2	-15	-8.2	4.6	12.8	18.4	20.5	17.9	12.5	3.2	-6.4	-12.4		20	17	16	22	39	32	40	30	21	29	23	21
	АКТАССКАЯ П.А.	3892	992	48.0557	66.3756	1042			-14.5	-14	-6.3	7.1	15	20.5	23	20.2	14.1	5	-3.9	-10.8		18	13	17	18	19	11	13	13	11	19	15	16
	АЛГАБАССКИЙ С.О.	4470	1988	48.8705	68.0651	4906			-14.5	-14	-6.3	7.1	15	20.5	23	20.2	14.1	5	-3.9	-10.8		18	13	17	18	19	11	13	13	11	19	15	16
	АМАНГЕЛЬДИНСКИЙ С.О.	6088	3609	48.2656	66.563	1265			-14.5	-14	-6.3	7.1	15	20.5	23	20.2	14.1	5	-3.9	-10.8		18	13	17	18	19	11	13	13	11	19	15	16
	БОРСЕНГИРСКИЙ С.О.	10187	3100	47.9047	68.5744	3956			-14.5	-14	-6.3	7.1	15	20.5	23	20.2	14.1	5	-3.9	-10.8		18	13	17	18	19	11	13	13	11	19	15	16
	ЕГИНДИНСКИЙ С.О.	4530	1252	49.0581	67.7491	1344			-14.5	-14	-6.3	7.1	15	20.5	23	20.2	14.1	5	-3.9	-10.8		18	13	17	18	19	11	13	13	11	19	15	16
	ЖАНГИЛЬДИНСКИЙ С.О.	14641	4373	48.1217	65.337	11174			-14.5	-14	-6.3	7.1	15	20.5	23	20.2	14.1	5	-3.9	-10.8		18	13	17	18	19	11	13	13	11	19	15	16
	ЖЕЗДИНСКАЯ П.А.	4326	1763	48.0589	67.0549	1115			-14.5	-14	-6.3	7.1	15	20.5	23	20.2	14.1	5	-3.9	-10.8		18	13	17	18	19	11	13	13	11	19	15	16
	КАРАКЕНГИРСКИЙ С.О.	11506	4904	48.7537	67.5216	3745			-14.5	-14	-6.3	7.1	15	20.5	23	20.2	14.1	5	-3.9	-10.8		18	13	17	18	19	11	13	13	11	19	15	16
	КАРСАКПАЙСКАЯ П.А.	5078	2453	47.8334	66.7319	6187			-14.5	-14	-6.3	7.1	15	20.5	23	20.2	14.1	5	-3.9	-10.8		18	13	17	18	19	11	13	13	11	19	15	16
	КОРГАСЫНСКИЙ С.О.	4317	2455	49.2142	66.6594	3007			-14.5	-14	-6.3	7.1	15	20.5	23	20.2	14.1	5	-3.9	-10.8		18	13	17	18	19	11	13	13	11	19	15	16
	КОСКОЛЬСКИЙ С.О.	27553	4514	49.5143	67.0702	13254			-14.5	-14	-6.3	7.1	15	20.5	23	20.2	14.1	5	-3.9	-10.8		18	13	17	18	19	11	13	13	11	19	15	16
	МЫЙБУЛАКСКИЙ С.О.	34264	8495	46.9499	68.2874	14938			-14.5	-14	-6.3	7.1	15	20.5	23	20.2	14.1	5	-3.9	-10.8		18	13	17	18	19	11	13	13	11	19	15	16
	САРЫСУСКИЙ С.О.	30751	8487	48.0066	69.1325	4128			-14.5	-14	-6.3	7.1	15	20.5	23	20.2	14.1	5	-3.9	-10.8		18	13	17	18	19	11	13	13	11	19	15	16
	ТЕРСАККАНСКИЙ С.О.	797	1188	49.7302	67.4449	2197			-14.5	-14	-6.3	7.1	15	20.5	23	20.2	14.1	5	-3.9	-10.8		18	13	17	18	19	11	13	13	11	19	15	16
	УЛЫТАУСКИЙ С.О	7795	5961	48.6548	67.0094	1654			-14.5	-14	-6.3	7.1	15	20.5	23	20.2	14.1	5	-3.9	-10.8		18	13	17	18	19	11	13	13	11	19	15	16
	HОВОДОЛИНСКАЯ П.А.	489	423	49.7074	72.7091	5.5			-14.8	-14.6	-7.7	5	13.1	18.8	20.9	18.4	12.7	3.6	-5.9	-11.9		19	16	16	22	37	30	37	28	19	28	22	21
	ШАХАНСКАЯ П.А.	1907	864	49.8233	72.6342	28			-14.8	-14.6	-7.7	5	13.1	18.8	20.9	18.4	12.7	3.6	-5.9	-11.9		19	16	16	22	37	30	37	28	19	28	22	21
	HУРАТАЛДИНСКИЙ С.О.	4894	3993	49.0661	73.5569	2627			-15.7	-15.3	-7.8	4.7	12.6	18.3	20.7	18.1	12.2	3.3	-5.9	-12.3		16	14	15	20	32	26	32	24	12	22	19	18
	А.О. КАРИМА МЫНБАЕВА	11527	3619	49.001	74.1539	2354			-15.7	-15.3	-7.8	4.7	12.6	18.3	20.7	18.1	12.2	3.3	-5.9	-12.3		16	14	15	20	32	26	32	24	12	22	19	18
	АГАДЫРЬСКАЯ П.А.	17269	5147	48.2619	72.8543	3538			-15.7	-15.3	-7.8	4.7	12.6	18.3	20.7	18.1	12.2	3.3	-5.9	-12.3		16	14	15	20	32	26	32	24	12	22	19	18
	АКЖАЛСКАЯ П.А.	20308	10060	47.7475	74.0258	2698			-15.7	-15.3	-7.8	4.7	12.6	18.3	20.7	18.1	12.2	3.3	-5.9	-12.3		16	14	15	20	32	26	32	24	12	22	19	18
	АКОЙСКИЙ С.О.	2817	2064	49.0216	72.5601	2103			-15.7	-15.3	-7.8	4.7	12.6	18.3	20.7	18.1	12.2	3.3	-5.9	-12.3		16	14	15	20	32	26	32	24	12	22	19	18
	АКСУ-АЮЛИНСКИЙ С.О.	9344	9082	48.7681	73.6729	2306			-15.7	-15.3	-7.8	4.7	12.6	18.3	20.7	18.1	12.2	3.3	-5.9	-12.3		16	14	15	20	32	26	32	24	12	22	19	18
	АКЧАТАУСКАЯ П.А.	8991	5088	47.9849	74.0404	2014			-15.7	-15.3	-7.8	4.7	12.6	18.3	20.7	18.1	12.2	3.3	-5.9	-12.3		16	14	15	20	32	26	32	24	12	22	19	18
	АКШОКИНСКИЙ С.О.	6765	5077	47.9616	72.2808	2036			-15.7	-15.3	-7.8	4.7	12.6	18.3	20.7	18.1	12.2	3.3	-5.9	-12.3		16	14	15	20	32	26	32	24	12	22	19	18
	БАТЫКСКИЙ С.О.	4263	3025	48.8965	72.4738	3015			-15.7	-15.3	-7.8	4.7	12.6	18.3	20.7	18.1	12.2	3.3	-5.9	-12.3		16	14	15	20	32	26	32	24	12	22	19	18
	БОСАГИНСКИЙ С.О.	12126	4274	47.8774	72.9566	3075			-15.7	-15.3	-7.8	4.7	12.6	18.3	20.7	18.1	12.2	3.3	-5.9	-12.3		16	14	15	20	32	26	32	24	12	22	19	18
	БУРМИНСКИЙ С.О.	3203	2561	48.9383	72.8377	2014			-15.7	-15.3	-7.8	4.7	12.6	18.3	20.7	18.1	12.2	3.3	-5.9	-12.3		16	14	15	20	32	26	32	24	12	22	19	18
	ДАРЬИНСКАЯ П.А.	1699	968	49.0867	72.9479	1063			-15.7	-15.3	-7.8	4.7	12.6	18.3	20.7	18.1	12.2	3.3	-5.9	-12.3		16	14	15	20	32	26	32	24	12	22	19	18
	ЖАМБЫЛСКАЯ П.А.	100	333	47.2076	71.3903	569			-15.7	-15.3	-7.8	4.7	12.6	18.3	20.7	18.1	12.2	3.3	-5.9	-12.3		16	14	15	20	32	26	32	24	12	22	19	18
	КЕНШОКИНСКИЙ С.О.	11185	3818	48.5751	73.9837	2096			-15.7	-15.3	-7.8	4.7	12.6	18.3	20.7	18.1	12.2	3.3	-5.9	-12.3		16	14	15	20	32	26	32	24	12	22	19	18
	КИЙКТИНСКИЙ С.О.	2337	1056	47.5089	72.9095	2018			-15.7	-15.3	-7.8	4.7	12.6	18.3	20.7	18.1	12.2	3.3	-5.9	-12.3		16	14	15	20	32	26	32	24	12	22	19	18
	КОКТЕНКОЛЬСКИЙ С.О.	10886	5592	48.5664	72.2042	698			-15.7	-15.3	-7.8	4.7	12.6	18.3	20.7	18.1	12.2	3.3	-5.9	-12.3		16	14	15	20	32	26	32	24	12	22	19	18
	КРАСНОПОЛЯНСКИЙ С.О.	2767	2240	49.2429	73.0184	987			-15.7	-15.3	-7.8	4.7	12.6	18.3	20.7	18.1	12.2	3.3	-5.9	-12.3		16	14	15	20	32	26	32	24	12	22	19	18
	МОЙЫНТЫНСКАЯ П.А.	4584	3069	47.2194	73.3533	1034			-15.7	-15.3	-7.8	4.7	12.6	18.3	20.7	18.1	12.2	3.3	-5.9	-12.3		16	14	15	20	32	26	32	24	12	22	19	18
	НИЖНЕКАЙРАКТИНСКИЙ С.О.	2785	1168	48.8496	73.6038	3695			-15.7	-15.3	-7.8	4.7	12.6	18.3	20.7	18.1	12.2	3.3	-5.9	-12.3		16	14	15	20	32	26	32	24	12	22	19	18
	ОРТАУСКИЙ С.О.	24555	4622	48.2518	72.3515	4512			-15.7	-15.3	-7.8	4.7	12.6	18.3	20.7	18.1	12.2	3.3	-5.9	-12.3		16	14	15	20	32	26	32	24	12	22	19	18
	С.СЕЙФУЛЛИНСКАЯ П.А.	5249	1914	48.8542	72.8334	623			-15.7	-15.3	-7.8	4.7	12.6	18.3	20.7	18.1	12.2	3.3	-5.9	-12.3		16	14	15	20	32	26	32	24	12	22	19	18
	ТАГЫЛИНСКИЙ С.О.	6860	3165	48.4493	73.2353	4812			-15.7	-15.3	-7.8	4.7	12.6	18.3	20.7	18.1	12.2	3.3	-5.9	-12.3		16	14	15	20	32	26	32	24	12	22	19	18
	ТАЛДИНСКИЙ С.О.	7683	3748	49.1076	73.748	2601			-15.7	-15.3	-7.8	4.7	12.6	18.3	20.7	18.1	12.2	3.3	-5.9	-12.3		16	14	15	20	32	26	32	24	12	22	19	18
	УСПЕНСКИЙ С.О.	13104	5173	48.6689	72.7136	2509			-15.7	-15.3	-7.8	4.7	12.6	18.3	20.7	18.1	12.2	3.3	-5.9	-12.3		16	14	15	20	32	26	32	24	12	22	19	18
	ШЕТСКИЙ С.О.	2903	2557	48.8379	72.9813	2301			-15.7	-15.3	-7.8	4.7	12.6	18.3	20.7	18.1	12.2	3.3	-5.9	-12.3		16	14	15	20	32	26	32	24	12	22	19	18
	БУРЕВЕСТНЕНСКИЙ С.О.	1275	3972	51.098	63.5903	12884			-15.2	-14.6	-7.4	6.5	15.3	20.7	22.7	20.1	14.1	4.8	-4.5	-11.4		17	12	12	22	23	30	38	29	23	27	23	21
	ДАМДИНСКИЙ С.О.	5058	3554	51.2069	65.0225	2786			-15.2	-14.6	-7.4	6.5	15.3	20.7	22.7	20.1	14.1	4.8	-4.5	-11.4		17	12	12	22	23	30	38	29	23	27	23	21
	КАРАМЕНДИНСКИЙ С.О.	6025	5538	51.6566	64.2225	2547			-15.2	-14.6	-7.4	6.5	15.3	20.7	22.7	20.1	14.1	4.8	-4.5	-11.4		17	12	12	22	23	30	38	29	23	27	23	21
	КОЖИНСКАЯ С.А.	2153	4099	51.3322	64.7625	2856			-15.2	-14.6	-7.4	6.5	15.3	20.7	22.7	20.1	14.1	4.8	-4.5	-11.4		17	12	12	22	23	30	38	29	23	27	23	21
	РАЗДОЛЬНЫЙ С.О.	1997	1756	51.4652	63.1883	1026			-15.2	-14.6	-7.4	6.5	15.3	20.7	22.7	20.1	14.1	4.8	-4.5	-11.4		17	12	12	22	23	30	38	29	23	27	23	21
	УЛЕНДИНСКАЯ С.А.	1830	1434	51.5417	63.6939	1103			-15.2	-14.6	-7.4	6.5	15.3	20.7	22.7	20.1	14.1	4.8	-4.5	-11.4		17	12	12	22	23	30	38	29	23	27	23	21
	ШИЛИНСКИЙ С.О.	1729	1634	51.5922	64.7417	72			-15.2	-14.6	-7.4	6.5	15.3	20.7	22.7	20.1	14.1	4.8	-4.5	-11.4		17	12	12	22	23	30	38	29	23	27	23	21
	ШОЛАКСАЙСКАЯ С.А.	4017	1848	51.7653	64.788	824			-15.2	-14.6	-7.4	6.5	15.3	20.7	22.7	20.1	14.1	4.8	-4.5	-11.4		17	12	12	22	23	30	38	29	23	27	23	21
	БОЛЬШЕЧУРАКОВСКИЙ С.О.	1320	1293	53.0511	64.3322	584			-16.4	-15.7	-8.3	5.3	13.8	18.9	20.8	18.2	12.6	3.5	-6.1	-12.6		18	12	12	22	28	40	55	37	29	29	24	21
	ДИМИТРОВСКИЙ С.О.	989	1155	53.346	64.5784	365			-16.4	-15.7	-8.3	5.3	13.8	18.9	20.8	18.2	12.6	3.5	-6.1	-12.6		18	12	12	22	28	40	55	37	29	29	24	21
	ДОКУЧАЕВСКИЙ С.О.	1380	1767	53.3248	64.7638	254			-16.4	-15.7	-8.3	5.3	13.8	18.9	20.8	18.2	12.6	3.5	-6.1	-12.6		18	12	12	22	28	40	55	37	29	29	24	21
	МАЯКОВСКИЙ С.О.	1419	1314	52.9844	64.1086	357			-16.4	-15.7	-8.3	5.3	13.8	18.9	20.8	18.2	12.6	3.5	-6.1	-12.6		18	12	12	22	28	40	55	37	29	29	24	21
	НОВОАЛЕКСЕЕВСКИЙ С.О.	638	1453	52.9101	64.6726	608			-16.4	-15.7	-8.3	5.3	13.8	18.9	20.8	18.2	12.6	3.5	-6.1	-12.6		18	12	12	22	28	40	55	37	29	29	24	21
	ПРИОЗЕРНЫЙ С.О.	149	560	52.8598	64.5477	492			-16.4	-15.7	-8.3	5.3	13.8	18.9	20.8	18.2	12.6	3.5	-6.1	-12.6		18	12	12	22	28	40	55	37	29	29	24	21
	С.О.ИМ.ИЛЬЯСА ОМАРОВА	823	1886	53.2063	65.02	246			-16.4	-15.7	-8.3	5.3	13.8	18.9	20.8	18.2	12.6	3.5	-6.1	-12.6		18	12	12	22	28	40	55	37	29	29	24	21
	С.О.КРАСНЫЙ КОРДОН	335	424	53.2812	64.1932	180			-16.4	-15.7	-8.3	5.3	13.8	18.9	20.8	18.2	12.6	3.5	-6.1	-12.6		18	12	12	22	28	40	55	37	29	29	24	21
	СВЕРДЛОВСКИЙ С.О.	1032	1752	53.1299	64.6631	852			-16.4	-15.7	-8.3	5.3	13.8	18.9	20.8	18.2	12.6	3.5	-6.1	-12.6		18	12	12	22	28	40	55	37	29	29	24	21
	УБАГАНСКИЙ С.О.	1721	2335	53.0814	64.2961	427			-16.4	-15.7	-8.3	5.3	13.8	18.9	20.8	18.2	12.6	3.5	-6.1	-12.6		18	12	12	22	28	40	55	37	29	29	24	21
	ЩЕРБАКОВСКИЙ С.О.	3897	1655	53.1728	64.206	469			-16.4	-15.7	-8.3	5.3	13.8	18.9	20.8	18.2	12.6	3.5	-6.1	-12.6		18	12	12	22	28	40	55	37	29	29	24	21
	АКСАЙСКИЙ С.О.	2214	1660	51.0976	65.3005	2054			-10.7	-9.8	-2.5	9.6	17.7	22.9	25.2	22.6	16.2	6.9	-1.4	-7.3		16	11	12	19	17	20	23	20	17	24	20	20
	АМАНГЕЛЬДИНСКИЙ С.О.	27341	9937	50.1833	65.186	3021			-10.7	-9.8	-2.5	9.6	17.7	22.9	25.2	22.6	16.2	6.9	-1.4	-7.3		16	11	12	19	17	20	23	20	17	24	20	20
	АМАНТОГАЙСКИЙ С.О.	11125	4223	50.4358	65.6365	1254			-10.7	-9.8	-2.5	9.6	17.7	22.9	25.2	22.6	16.2	6.9	-1.4	-7.3		16	11	12	19	17	20	23	20	17	24	20	20
	БАЙГАБЫЛСКИЙ С.О.	6916	2966	50.114	64.9907	986			-10.7	-9.8	-2.5	9.6	17.7	22.9	25.2	22.6	16.2	6.9	-1.4	-7.3		16	11	12	19	17	20	23	20	17	24	20	20
	КАБЫРГИНСКИЙ С.О.	4809	1914	49.9015	64.8493	2405			-10.7	-9.8	-2.5	9.6	17.7	22.9	25.2	22.6	16.2	6.9	-1.4	-7.3		16	11	12	19	17	20	23	20	17	24	20	20
	КАРАСУСКИЙ С.О.	6999	3872	50.2875	65.3767	3065			-10.7	-9.8	-2.5	9.6	17.7	22.9	25.2	22.6	16.2	6.9	-1.4	-7.3		16	11	12	19	17	20	23	20	17	24	20	20
	КАРЫНСАЛДИНСКИЙ С.О.	2127	1163	50.7715	66.0408	1024			-10.7	-9.8	-2.5	9.6	17.7	22.9	25.2	22.6	16.2	6.9	-1.4	-7.3		16	11	12	19	17	20	23	20	17	24	20	20
	КУМКЕШУСКИЙ С.О.	4642	2466	50.1199	64.7908	2016			-10.7	-9.8	-2.5	9.6	17.7	22.9	25.2	22.6	16.2	6.9	-1.4	-7.3		16	11	12	19	17	20	23	20	17	24	20	20
	ТАСТИНСКИЙ С.О.	2267	1870	50.4641	65.974	2360			-10.7	-9.8	-2.5	9.6	17.7	22.9	25.2	22.6	16.2	6.9	-1.4	-7.3		16	11	12	19	17	20	23	20	17	24	20	20
	УРПЕКСКИЙ С.О.	13188	7528	50.1039	65.3107	5410			-10.7	-9.8	-2.5	9.6	17.7	22.9	25.2	22.6	16.2	6.9	-1.4	-7.3		16	11	12	19	17	20	23	20	17	24	20	20
	УШТОГАЙСКИЙ С.О.	2170	2151	50.8341	65.1705	3695			-10.7	-9.8	-2.5	9.6	17.7	22.9	25.2	22.6	16.2	6.9	-1.4	-7.3		16	11	12	19	17	20	23	20	17	24	20	20
	C.А. РОДИНА	684	795	50.2761	66.8901	2627			-14	-13.4	-6.2	6.7	14.8	20.2	22.6	19.9	13.8	4.6	-4.3	-10.6		20	13	14	20	22	22	30	22	19	26	19	19
	АККОШКАРСКИЙ С.О.	2005	851	49.9341	66.57	2354			-14	-13.4	-6.2	6.7	14.8	20.2	22.6	19.9	13.8	4.6	-4.3	-10.6		20	13	14	20	22	22	30	22	19	26	19	19
	АНГАРСКИЙ С.О.	547	557	50.2186	66.6821	3538			-14	-13.4	-6.2	6.7	14.8	20.2	22.6	19.9	13.8	4.6	-4.3	-10.6		20	13	14	20	22	22	30	22	19	26	19	19
	АШУТАСТИНСКИЙ С.О.	1309	1344	50.116	66.5717	2103			-14	-13.4	-6.2	6.7	14.8	20.2	22.6	19.9	13.8	4.6	-4.3	-10.6		20	13	14	20	22	22	30	22	19	26	19	19
	ВОСТОЧНЫЙ С.О.	1199	634	50.5601	66.7582	2306			-14	-13.4	-6.2	6.7	14.8	20.2	22.6	19.9	13.8	4.6	-4.3	-10.6		20	13	14	20	22	22	30	22	19	26	19	19
	ЕКИДИНСКАЯ С.А.	3267	1747	49.5175	66.1451	2014			-14	-13.4	-6.2	6.7	14.8	20.2	22.6	19.9	13.8	4.6	-4.3	-10.6		20	13	14	20	22	22	30	22	19	26	19	19
	ЖАЛГЫЗТАЛСКИЙ С.О.	778	396	49.9837	67.2512	2036			-14	-13.4	-6.2	6.7	14.8	20.2	22.6	19.9	13.8	4.6	-4.3	-10.6		20	13	14	20	22	22	30	22	19	26	19	19
	ЖАНАКАЛИНСКИЙ С.О.	2972	1383	49.7933	66.1406	3015			-14	-13.4	-6.2	6.7	14.8	20.2	22.6	19.9	13.8	4.6	-4.3	-10.6		20	13	14	20	22	22	30	22	19	26	19	19
	КАЙЫНДИНСКИЙ С.О.	2552	1733	50.0148	66.0822	3075			-14	-13.4	-6.2	6.7	14.8	20.2	22.6	19.9	13.8	4.6	-4.3	-10.6		20	13	14	20	22	22	30	22	19	26	19	19
	КОКТАУСКИЙ С.О.	2265	903	50.2192	66.5061	2014			-14	-13.4	-6.2	6.7	14.8	20.2	22.6	19.9	13.8	4.6	-4.3	-10.6		20	13	14	20	22	22	30	22	19	26	19	19
	МАТРОСОВСКИЙ С.О.	767	2022	50.2442	67.6142	1063			-14	-13.4	-6.2	6.7	14.8	20.2	22.6	19.9	13.8	4.6	-4.3	-10.6		20	13	14	20	22	22	30	22	19	26	19	19
	МИРНЕНСКИЙ С.О.	787	370	50.5369	66.2347	569			-14	-13.4	-6.2	6.7	14.8	20.2	22.6	19.9	13.8	4.6	-4.3	-10.6		20	13	14	20	22	22	30	22	19	26	19	19
	МОЛОДЕЖНЫЙ С.О.	814	632	50.1767	67.4486	2096			-14	-13.4	-6.2	6.7	14.8	20.2	22.6	19.9	13.8	4.6	-4.3	-10.6		20	13	14	20	22	22	30	22	19	26	19	19
	УШТОБИНСКИЙ С.О.	769	415	50.5542	66.6378	2018			-14	-13.4	-6.2	6.7	14.8	20.2	22.6	19.9	13.8	4.6	-4.3	-10.6		20	13	14	20	22	22	30	22	19	26	19	19
	ФУРМАНОВСКИЙ С.О.	1261	811	50.4991	66.7822	698			-14	-13.4	-6.2	6.7	14.8	20.2	22.6	19.9	13.8	4.6	-4.3	-10.6		20	13	14	20	22	22	30	22	19	26	19	19
	ЦЕЛИННАЯ С.А.	1295	963	50.1146	67.3243	987			-14	-13.4	-6.2	6.7	14.8	20.2	22.6	19.9	13.8	4.6	-4.3	-10.6		20	13	14	20	22	22	30	22	19	26	19	19
	АМАНКАРАГАЙСКИЙ С.О	1757	2532	52.4028	64.088	740			-15.8	-15.2	-8.1	6	14.6	20	21.8	19.2	13.5	4.3	-5.2	-12		17	12	12	22	26	35	47	32	25	28	23	21
	АУЛИЕКОЛЬСКИЙ С.О.	2776	2167	52.3638	64.1353	758			-15.8	-15.2	-8.1	6	14.6	20	21.8	19.2	13.5	4.3	-5.2	-12		17	12	12	22	26	35	47	32	25	28	23	21
	ДИЕВСКИЙ С.О.	3879	5804	51.9992	63.6891	625			-15.8	-15.2	-8.1	6	14.6	20	21.8	19.2	13.5	4.3	-5.2	-12		17	12	12	22	26	35	47	32	25	28	23	21
	КАЗАНБАССКИЙ С.О.	4046	2953	52.4637	63.6374	521			-15.8	-15.2	-8.1	6	14.6	20	21.8	19.2	13.5	4.3	-5.2	-12		17	12	12	22	26	35	47	32	25	28	23	21
	КОСАГАЛСКИЙ С.О.	696	705	51.8858	63.3194	498			-15.8	-15.2	-8.1	6	14.6	20	21.8	19.2	13.5	4.3	-5.2	-12		17	12	12	22	26	35	47	32	25	28	23	21
	КУШМУРУН П.А.	2085	2020	52.4515	64.6103	369			-15.8	-15.2	-8.1	6	14.6	20	21.8	19.2	13.5	4.3	-5.2	-12		17	12	12	22	26	35	47	32	25	28	23	21
	МОСКАЛЕВСКИЙ С.О.	1398	3556	52.2049	63.3826	201			-15.8	-15.2	-8.1	6	14.6	20	21.8	19.2	13.5	4.3	-5.2	-12		17	12	12	22	26	35	47	32	25	28	23	21
	НОВОНЕЖИНСКИЙ С.О.	2750	3413	52.5347	64.0332	784			-15.8	-15.2	-8.1	6	14.6	20	21.8	19.2	13.5	4.3	-5.2	-12		17	12	12	22	26	35	47	32	25	28	23	21
	НОВОСЕЛОВСКИЙ С.О.	3310	4328	52.3131	64.0903	362			-15.8	-15.2	-8.1	6	14.6	20	21.8	19.2	13.5	4.3	-5.2	-12		17	12	12	22	26	35	47	32	25	28	23	21
	ПЕРВОМАЙСКАЯ С.А.	711	1343	52.7511	64.2673	254			-15.8	-15.2	-8.1	6	14.6	20	21.8	19.2	13.5	4.3	-5.2	-12		17	12	12	22	26	35	47	32	25	28	23	21
	С.А.КОКТАЛ	1767	1036	51.9978	64.6615	236			-15.8	-15.2	-8.1	6	14.6	20	21.8	19.2	13.5	4.3	-5.2	-12		17	12	12	22	26	35	47	32	25	28	23	21
	С.А.ТИМОФЕЕВКА	2313	3787	52.2967	63.5268	541			-15.8	-15.2	-8.1	6	14.6	20	21.8	19.2	13.5	4.3	-5.2	-12		17	12	12	22	26	35	47	32	25	28	23	21
	С.О.ИМ.КАБИДОЛЛА ТУРГУМБАЕВА	784	762	51.9394	63.0664	2954			-15.8	-15.2	-8.1	6	14.6	20	21.8	19.2	13.5	4.3	-5.2	-12		17	12	12	22	26	35	47	32	25	28	23	21
	СУЛЫКОЛЬСКИЙ С.О.	5305	3906	52.1144	64.2672	210			-15.8	-15.2	-8.1	6	14.6	20	21.8	19.2	13.5	4.3	-5.2	-12		17	12	12	22	26	35	47	32	25	28	23	21
	ЧЕРНИГОВСКИЙ С.О.	4300	2987	52.4054	64.3838	189			-15.8	-15.2	-8.1	6	14.6	20	21.8	19.2	13.5	4.3	-5.2	-12		17	12	12	22	26	35	47	32	25	28	23	21
	АРХАНГЕЛЬСКИЙ С.О.	211	3213	52.8617	61.8575	418.9			-16.9	-16.3	-8.9	5	13.9	18.9	21.1	18.5	12.7	3.5	-5.9	-13		16	13	14	22	29	40	54	35	26	29	23	21
	АРШАЛИНСКИЙ С.О.	785	1796	52.7244	61.1481	530.6			-16.9	-16.3	-8.9	5	13.9	18.9	21.1	18.5	12.7	3.5	-5.9	-13		16	13	14	22	29	40	54	35	26	29	23	21
	АЯТСКИЙ С.О.	3396	1325	52.862	61.5251	449.3			-16.9	-16.3	-8.9	5	13.9	18.9	21.1	18.5	12.7	3.5	-5.9	-13		16	13	14	22	29	40	54	35	26	29	23	21
	ДЕНИСОВСКИЙ С.О.	2147	2415	52.4393	61.7446	456			-16.9	-16.3	-8.9	5	13.9	18.9	21.1	18.5	12.7	3.5	-5.9	-13		16	13	14	22	29	40	54	35	26	29	23	21
	ЗААЯТСКИЙ С.О.	407	186	52.8878	61.5792	21.2			-16.9	-16.3	-8.9	5	13.9	18.9	21.1	18.5	12.7	3.5	-5.9	-13		16	13	14	22	29	40	54	35	26	29	23	21
	КОМАРОВСКИЙ С.О.	1012	1069	52.6533	60.8594	499			-16.9	-16.3	-8.9	5	13.9	18.9	21.1	18.5	12.7	3.5	-5.9	-13		16	13	14	22	29	40	54	35	26	29	23	21
	КРАСНОАРМЕЙСКИЙ С.О.	1325	4518	52.8014	61.5672	620			-16.9	-16.3	-8.9	5	13.9	18.9	21.1	18.5	12.7	3.5	-5.9	-13		16	13	14	22	29	40	54	35	26	29	23	21
	КРЫМСКИЙ С.О.	1154	3951	52.6889	62.0428	495			-16.9	-16.3	-8.9	5	13.9	18.9	21.1	18.5	12.7	3.5	-5.9	-13		16	13	14	22	29	40	54	35	26	29	23	21
	ПОКРОВСКИЙ С.О.	1923	2019	52.2783	62.2919	541			-16.9	-16.3	-8.9	5	13.9	18.9	21.1	18.5	12.7	3.5	-5.9	-13		16	13	14	22	29	40	54	35	26	29	23	21
	ПРИРЕЧЕНСКИЙ С.О.	1765	1449	52.6394	61.2867	320			-16.9	-16.3	-8.9	5	13.9	18.9	21.1	18.5	12.7	3.5	-5.9	-13		16	13	14	22	29	40	54	35	26	29	23	21
	С.О.ПЕРЕЛЕСКИ	1041	2874	52.5458	62.0766	402			-16.9	-16.3	-8.9	5	13.9	18.9	21.1	18.5	12.7	3.5	-5.9	-13		16	13	14	22	29	40	54	35	26	29	23	21
	СВЕРДЛОВСКИЙ С.О.	1778	2419	52.9238	61.548	392			-16.9	-16.3	-8.9	5	13.9	18.9	21.1	18.5	12.7	3.5	-5.9	-13		16	13	14	22	29	40	54	35	26	29	23	21
	ТЕЛЬМАНСКИЙ С.О.	2487	2456	52.4681	61.7595	67.8			-16.9	-16.3	-8.9	5	13.9	18.9	21.1	18.5	12.7	3.5	-5.9	-13		16	13	14	22	29	40	54	35	26	29	23	21
	ТОБОЛЬСКИЙ С.О.	958	895	52.2189	61.5131	530			-16.9	-16.3	-8.9	5	13.9	18.9	21.1	18.5	12.7	3.5	-5.9	-13		16	13	14	22	29	40	54	35	26	29	23	21
	АККОЛЬСКАЯ С.А.	4467	1943	48.9322	63.9071	4826			-15.4	-14.9	-7.6	8	17	22.8	25.1	22.5	16	6.1	-2.9	-10.9		12	10	12	19	16	19	17	17	15	21	19	19
	АКШИГАНАКСКИЙ С.О.	8618	3693	49.2901	62.7097	3418			-15.4	-14.9	-7.6	8	17	22.8	25.1	22.5	16	6.1	-2.9	-10.9		12	10	12	19	16	19	17	17	15	21	19	19
	АЛБАРБОГЕТСКИЙ С.О.	12055	3930	49.791	64.1345	3227			-15.4	-14.9	-7.6	8	17	22.8	25.1	22.5	16	6.1	-2.9	-10.9		12	10	12	19	16	19	17	17	15	21	19	19
	АМАНГЕЛЬДИНСКИЙ С.О.	3159	1977	49.4986	63.3553	2469			-15.4	-14.9	-7.6	8	17	22.8	25.1	22.5	16	6.1	-2.9	-10.9		12	10	12	19	16	19	17	17	15	21	19	19
	АРАЛБАЙСКАЯ С.А.	5251	1721	49.772	64.0098	3064			-15.4	-14.9	-7.6	8	17	22.8	25.1	22.5	16	6.1	-2.9	-10.9		12	10	12	19	16	19	17	17	15	21	19	19
	ЖАРКОЛЬСКИЙ С.О.	7747	3845	49.984	63.9433	1631			-15.4	-14.9	-7.6	8	17	22.8	25.1	22.5	16	6.1	-2.9	-10.9		12	10	12	19	16	19	17	17	15	21	19	19
	КАЛАМКАРАСУСКИЙ С.О.	3169	1207	49.708	63.638	1733			-15.4	-14.9	-7.6	8	17	22.8	25.1	22.5	16	6.1	-2.9	-10.9		12	10	12	19	16	19	17	17	15	21	19	19
	КАРАСУСКАЯ С.А.	2859	1136	49.708	63.638	3471			-15.4	-14.9	-7.6	8	17	22.8	25.1	22.5	16	6.1	-2.9	-10.9		12	10	12	19	16	19	17	17	15	21	19	19
	КЫЗБЕЛЬСКИЙ А.О.	3493	4997	50.4769	64.261	3458			-15.4	-14.9	-7.6	8	17	22.8	25.1	22.5	16	6.1	-2.9	-10.9		12	10	12	19	16	19	17	17	15	21	19	19
	МИЛЫСАЙСКИЙ С.О.	844	802	50.657	62.6765	1475			-15.4	-14.9	-7.6	8	17	22.8	25.1	22.5	16	6.1	-2.9	-10.9		12	10	12	19	16	19	17	17	15	21	19	19
	СУЖАРГАНСКАЯ С.А.	2476	1439	49.7886	63.6647	2498			-15.4	-14.9	-7.6	8	17	22.8	25.1	22.5	16	6.1	-2.9	-10.9		12	10	12	19	16	19	17	17	15	21	19	19
	ТОРГАЙСКИЙ С.О.	5928	3471	49.6324	63.4918	255			-15.4	-14.9	-7.6	8	17	22.8	25.1	22.5	16	6.1	-2.9	-10.9		12	10	12	19	16	19	17	17	15	21	19	19
	ШИЛИНСКИЙ С.О.	1216	1055	50.4613	62.7992	1949			-15.4	-14.9	-7.6	8	17	22.8	25.1	22.5	16	6.1	-2.9	-10.9		12	10	12	19	16	19	17	17	15	21	19	19
	АККАРГИНСКИЙ С.О.	433	449	51.4483	61.3372	503			-17.3	-16.7	-9.4	4.6	13.6	18.5	20.8	18.3	12.4	3.2	-6.2	-13.4		16	13	15	22	28	40	52	35	25	29	23	21
	БОЛЬШЕВИСТСКИЙ С.О.	1480	3140	52.1479	61.0973	1574			-17.3	-16.7	-9.4	4.6	13.6	18.5	20.8	18.3	12.4	3.2	-6.2	-13.4		16	13	15	22	28	40	52	35	25	29	23	21
	Г.ЖИТИКАРА	1373	2929	52.1839	61.1898	7.3			-17.3	-16.7	-9.4	4.6	13.6	18.5	20.8	18.3	12.4	3.2	-6.2	-13.4		16	13	15	22	28	40	52	35	25	29	23	21
	ЗАБЕЛОВСКИЙ С.О.	329	994	52.2877	61.3277	392			-17.3	-16.7	-9.4	4.6	13.6	18.5	20.8	18.3	12.4	3.2	-6.2	-13.4		16	13	15	22	28	40	52	35	25	29	23	21
	МИЛЮТИНСКИЙ С.О.	823	2210	51.9388	61.1472	26			-17.3	-16.7	-9.4	4.6	13.6	18.5	20.8	18.3	12.4	3.2	-6.2	-13.4		16	13	15	22	28	40	52	35	25	29	23	21
	МУКТИКОЛЬСКИЙ С.О.	476	1240	51.7971	60.9126	254			-17.3	-16.7	-9.4	4.6	13.6	18.5	20.8	18.3	12.4	3.2	-6.2	-13.4		16	13	15	22	28	40	52	35	25	29	23	21
	ПРИГОРОДНАЯ С.А.	357	571	52.2136	61.3028	84			-17.3	-16.7	-9.4	4.6	13.6	18.5	20.8	18.3	12.4	3.2	-6.2	-13.4		16	13	15	22	28	40	52	35	25	29	23	21
	ПРИРЕЧНЫЙ С.О.	500	1405	51.9263	61.5247	24			-17.3	-16.7	-9.4	4.6	13.6	18.5	20.8	18.3	12.4	3.2	-6.2	-13.4		16	13	15	22	28	40	52	35	25	29	23	21
	СТЕПНОВСКИЙ С.О.	868	2788	51.7481	61.3569	33			-17.3	-16.7	-9.4	4.6	13.6	18.5	20.8	18.3	12.4	3.2	-6.2	-13.4		16	13	15	22	28	40	52	35	25	29	23	21
	ТИМИРЯЗЕВСКИЙ С.О.	531	971	51.7456	61.0265	377			-17.3	-16.7	-9.4	4.6	13.6	18.5	20.8	18.3	12.4	3.2	-6.2	-13.4		16	13	15	22	28	40	52	35	25	29	23	21
	ТОХТАРОВСКИЙ С.О.	804	674	52.1131	61.5578	457			-17.3	-16.7	-9.4	4.6	13.6	18.5	20.8	18.3	12.4	3.2	-6.2	-13.4		16	13	15	22	28	40	52	35	25	29	23	21
	ЧАЙКОВСКАЯ С.А.	1882	1225	52.3843	61.1043	420			-17.3	-16.7	-9.4	4.6	13.6	18.5	20.8	18.3	12.4	3.2	-6.2	-13.4		16	13	15	22	28	40	52	35	25	29	23	21
	ШЕВЧЕНКОВСКИЙ С.О.	760	652	51.923	60.8093	645			-17.3	-16.7	-9.4	4.6	13.6	18.5	20.8	18.3	12.4	3.2	-6.2	-13.4		16	13	15	22	28	40	52	35	25	29	23	21
	ЫРСАЙСКИЙ С.О.	358	278	52.2579	61.4652	13			-17.3	-16.7	-9.4	4.6	13.6	18.5	20.8	18.3	12.4	3.2	-6.2	-13.4		16	13	15	22	28	40	52	35	25	29	23	21
	АЛТЫНСАРИНСКАЯ С.А.	1662	6652	51.7366	62.3475	369			-17.1	-16.6	-9.3	5	13.9	19.2	21.3	18.7	12.9	3.5	-5.8	-13.3		16	13	14	22	27	37	48	33	24	28	23	21
	АРАЛКОЛЬСКАЯ С.А.	686	661	51.0833	62.6903	82			-17.1	-16.6	-9.3	5	13.9	19.2	21.3	18.7	12.9	3.5	-5.8	-13.3		16	13	14	22	27	37	48	33	24	28	23	21
	АРКИНСКАЯ С.А.	1440	1193	52.043	62.4063	711			-17.1	-16.6	-9.3	5	13.9	19.2	21.3	18.7	12.9	3.5	-5.8	-13.3		16	13	14	22	27	37	48	33	24	28	23	21
	БЕСТОБИНСКИЙ С.О.	1628	588	51.9075	62.0314	1079			-17.1	-16.6	-9.3	5	13.9	19.2	21.3	18.7	12.9	3.5	-5.8	-13.3		16	13	14	22	27	37	48	33	24	28	23	21
	БОГДАНОВСКИЙ С.О.	163	886	51.8137	61.5625	470			-17.1	-16.6	-9.3	5	13.9	19.2	21.3	18.7	12.9	3.5	-5.8	-13.3		16	13	14	22	27	37	48	33	24	28	23	21
	ГОРЬКОВСКИЙ С.О.	409	1926	51.7675	62.0986	365			-17.1	-16.6	-9.3	5	13.9	19.2	21.3	18.7	12.9	3.5	-5.8	-13.3		16	13	14	22	27	37	48	33	24	28	23	21
	ДРУЖБИНСКАЯ С.А.	760	730	51.4459	62.9101	578			-17.1	-16.6	-9.3	5	13.9	19.2	21.3	18.7	12.9	3.5	-5.8	-13.3		16	13	14	22	27	37	48	33	24	28	23	21
	ЖАИЛМИНСКИЙ С.О.	1275	992	51.5388	61.6337	817			-17.1	-16.6	-9.3	5	13.9	19.2	21.3	18.7	12.9	3.5	-5.8	-13.3		16	13	14	22	27	37	48	33	24	28	23	21
	КАРАБАТЫРСКИЙ С.О.	1094	1472	52.1355	62.1461	502			-17.1	-16.6	-9.3	5	13.9	19.2	21.3	18.7	12.9	3.5	-5.8	-13.3		16	13	14	22	27	37	48	33	24	28	23	21
	КЛОЧКОВСКИЙ С.О.	426	684	51.6702	62.0406	278			-17.1	-16.6	-9.3	5	13.9	19.2	21.3	18.7	12.9	3.5	-5.8	-13.3		16	13	14	22	27	37	48	33	24	28	23	21
	ЛИВАНОВСКИЙ С.О.	519	402	52.0972	62.0018	330			-17.1	-16.6	-9.3	5	13.9	19.2	21.3	18.7	12.9	3.5	-5.8	-13.3		16	13	14	22	27	37	48	33	24	28	23	21
	СВЕРДЛОВСКИЙ С.О.	2584	2819	51.9643	61.7842	376			-17.1	-16.6	-9.3	5	13.9	19.2	21.3	18.7	12.9	3.5	-5.8	-13.3		16	13	14	22	27	37	48	33	24	28	23	21
	СВОБОДНЕНСКИЙ С.О.	622	426	51.6305	62.5636	952			-17.1	-16.6	-9.3	5	13.9	19.2	21.3	18.7	12.9	3.5	-5.8	-13.3		16	13	14	22	27	37	48	33	24	28	23	21
	ТАЛДЫКОЛЬСКИЙ С.О.	521	991	51.4107	61.961	412			-17.1	-16.6	-9.3	5	13.9	19.2	21.3	18.7	12.9	3.5	-5.8	-13.3		16	13	14	22	27	37	48	33	24	28	23	21
	УРКАШСКИЙ С.О.	2058	307	51.3432	62.3231	291			-17.1	-16.6	-9.3	5	13.9	19.2	21.3	18.7	12.9	3.5	-5.8	-13.3		16	13	14	22	27	37	48	33	24	28	23	21
	БЕЛОГЛИНСКИЙ С.О.	897	1020	53.8875	62.1371	185			-16.1	-15	-7.5	5	13.1	18.3	20.3	17.5	11.9	3.2	-5.9	-12.4		18	14	14	24	37	51	75	46	33	33	24	22
	БОСКОЛЬСКИЙ С.О.	1991	1902	53.7221	61.2779	497			-16.1	-15	-7.5	5	13.1	18.3	20.3	17.5	11.9	3.2	-5.9	-12.4		18	14	14	24	37	51	75	46	33	33	24	22
	БУРЛИНСКИЙ С.О.	649	1041	53.5994	61.9031	93			-16.1	-15	-7.5	5	13.1	18.3	20.3	17.5	11.9	3.2	-5.9	-12.4		18	14	14	24	37	51	75	46	33	33	24	22
	ЕСЕНКОЛЬСКИЙ С.О.	856	930	53.6229	61.6147	199			-16.1	-15	-7.5	5	13.1	18.3	20.3	17.5	11.9	3.2	-5.9	-12.4		18	14	14	24	37	51	75	46	33	33	24	22
	КАРАБАЛЫКСКИЙ С.О.	854	1148	53.3106	62.2205	532			-16.1	-15	-7.5	5	13.1	18.3	20.3	17.5	11.9	3.2	-5.9	-12.4		18	14	14	24	37	51	75	46	33	33	24	22
	КОСТАНАЙСКИЙ С.О.	1302	14762	53.7947	62.175	608			-16.1	-15	-7.5	5	13.1	18.3	20.3	17.5	11.9	3.2	-5.9	-12.4		18	14	14	24	37	51	75	46	33	33	24	22
	МИХАЙЛОВСКИЙ С.О.	697	1356	53.5852	61.6691	503			-16.1	-15	-7.5	5	13.1	18.3	20.3	17.5	11.9	3.2	-5.9	-12.4		18	14	14	24	37	51	75	46	33	33	24	22
	НОВОТРОИЦКИЙ С.О.	2872	1213	53.9056	61.5197	460			-16.1	-15	-7.5	5	13.1	18.3	20.3	17.5	11.9	3.2	-5.9	-12.4		18	14	14	24	37	51	75	46	33	33	24	22
	П.КАРАБАЛЫК	571	599	53.7524	62.0548	37			-16.1	-15	-7.5	5	13.1	18.3	20.3	17.5	11.9	3.2	-5.9	-12.4		18	14	14	24	37	51	75	46	33	33	24	22
	ПОБЕДИНСКИЙ С.О.	879	471	54.0768	61.3961	0
	СЛАВЕНСКИЙ С.О.	1030	1790	53.3479	62.0464	55			-16.1	-15	-7.5	5	13.1	18.3	20.3	17.5	11.9	3.2	-5.9	-12.4		18	14	14	24	37	51	75	46	33	33	24	22
	СМИРНОВСКИЙ С.О.	516	1823	53.61	62.1865	410			-16.1	-15	-7.5	5	13.1	18.3	20.3	17.5	11.9	3.2	-5.9	-12.4		18	14	14	24	37	51	75	46	33	33	24	22
	СТАНЦИОНЫЙ С.О.	502	2136	53.8891	61.8758	431			-16.1	-15	-7.5	5	13.1	18.3	20.3	17.5	11.9	3.2	-5.9	-12.4		18	14	14	24	37	51	75	46	33	33	24	22
	ТОГУЗАКСКИЙ С.О.	486	311	53.8007	62.2038	8			-16.1	-15	-7.5	5	13.1	18.3	20.3	17.5	11.9	3.2	-5.9	-12.4		18	14	14	24	37	51	75	46	33	33	24	22
	УРНЕКСКИЙ С.О.	943	1007	53.5072	61.2816	440			-16.1	-15	-7.5	5	13.1	18.3	20.3	17.5	11.9	3.2	-5.9	-12.4		18	14	14	24	37	51	75	46	33	33	24	22
	АЙДАРЛИНСКИЙ С.О.	512	1947	52.1827	65.2772	1227			-10.7	-9.8	-2.5	9.6	17.7	22.9	25.2	22.6	16.2	6.9	-1.4	-7.3		16	11	12	19	17	20	23	20	17	24	20	20
	БЕЛОРУССКИЙ С.О.	678	1458	52.3569	65.0484	236			-10.7	-9.8	-2.5	9.6	17.7	22.9	25.2	22.6	16.2	6.9	-1.4	-7.3		16	11	12	19	17	20	23	20	17	24	20	20
	ВОСТОЧНЫЙ С.О.	948	2215	52.6656	65.5216	112			-10.7	-9.8	-2.5	9.6	17.7	22.9	25.2	22.6	16.2	6.9	-1.4	-7.3		16	11	12	19	17	20	23	20	17	24	20	20
	ЖАЛГЫСКАНСКИЙ С.О.	660	775	52.9904	65.1137	129			-10.7	-9.8	-2.5	9.6	17.7	22.9	25.2	22.6	16.2	6.9	-1.4	-7.3		16	11	12	19	17	20	23	20	17	24	20	20
	ЖЕЛЕЗНОДОРОЖНЫЙ С.О.	792	2778	52.0976	65.6697	2176			-10.7	-9.8	-2.5	9.6	17.7	22.9	25.2	22.6	16.2	6.9	-1.4	-7.3		16	11	12	19	17	20	23	20	17	24	20	20
	ИЛЬИЧЕВСКИЙ С.О.	880	455	52.9095	65.3713	431			-10.7	-9.8	-2.5	9.6	17.7	22.9	25.2	22.6	16.2	6.9	-1.4	-7.3		16	11	12	19	17	20	23	20	17	24	20	20
	КАРАМЫРЗИНСКИЙ С.О.	1229	1426	52.5475	65.8196	916			-10.7	-9.8	-2.5	9.6	17.7	22.9	25.2	22.6	16.2	6.9	-1.4	-7.3		16	11	12	19	17	20	23	20	17	24	20	20
	КАРАСУСКИЙ С.О.	694	566	52.6598	65.4857	30			-10.7	-9.8	-2.5	9.6	17.7	22.9	25.2	22.6	16.2	6.9	-1.4	-7.3		16	11	12	19	17	20	23	20	17	24	20	20
	КОЙБАГАРСКИЙ С.О.	241	479	52.2952	65.0281	17			-10.7	-9.8	-2.5	9.6	17.7	22.9	25.2	22.6	16.2	6.9	-1.4	-7.3		16	11	12	19	17	20	23	20	17	24	20	20
	ЛЮБЛИНСКИЙ С.О.	561	1361	52.4668	65.3617	542			-10.7	-9.8	-2.5	9.6	17.7	22.9	25.2	22.6	16.2	6.9	-1.4	-7.3		16	11	12	19	17	20	23	20	17	24	20	20
	НОВОПАВЛОВСКИЙ С.О.	296	2944	52.5528	64.8643	471			-10.7	-9.8	-2.5	9.6	17.7	22.9	25.2	22.6	16.2	6.9	-1.4	-7.3		16	11	12	19	17	20	23	20	17	24	20	20
	НОВОСЕЛОВСКИЙ С.О.	1044	1037	52.7852	65.1754	661			-10.7	-9.8	-2.5	9.6	17.7	22.9	25.2	22.6	16.2	6.9	-1.4	-7.3		16	11	12	19	17	20	23	20	17	24	20	20
	ОКТЯБРЬСКИЙ С.О.	690	384	52.1064	65.6692	362			-10.7	-9.8	-2.5	9.6	17.7	22.9	25.2	22.6	16.2	6.9	-1.4	-7.3		16	11	12	19	17	20	23	20	17	24	20	20
	ПАВЛОВСКИЙ С.О.	86	510	53.0112	65.9701	3			-10.7	-9.8	-2.5	9.6	17.7	22.9	25.2	22.6	16.2	6.9	-1.4	-7.3		16	11	12	19	17	20	23	20	17	24	20	20
	С.А.ЖАМБЫЛ	339	496	52.8486	66.0744	335			-10.7	-9.8	-2.5	9.6	17.7	22.9	25.2	22.6	16.2	6.9	-1.4	-7.3		16	11	12	19	17	20	23	20	17	24	20	20
	УШАКОВСКИЙ С.О.	784	1316	51.4899	65.231	266			-10.7	-9.8	-2.5	9.6	17.7	22.9	25.2	22.6	16.2	6.9	-1.4	-7.3		16	11	12	19	17	20	23	20	17	24	20	20
	ЦЕЛИННЫЙ С.О.	333	1277	52.3949	64.9546	1100			-10.7	-9.8	-2.5	9.6	17.7	22.9	25.2	22.6	16.2	6.9	-1.4	-7.3		16	11	12	19	17	20	23	20	17	24	20	20
	ЧЕЛГАШИНСКИЙ С.О.	771	675	52.1373	65.6474	18			-10.7	-9.8	-2.5	9.6	17.7	22.9	25.2	22.6	16.2	6.9	-1.4	-7.3		16	11	12	19	17	20	23	20	17	24	20	20
	ЧЕРНЯЕВСКИЙ С.О.	440	1400	52.5359	65.443	236			-10.7	-9.8	-2.5	9.6	17.7	22.9	25.2	22.6	16.2	6.9	-1.4	-7.3		16	11	12	19	17	20	23	20	17	24	20	20
	АЛЕКСАНДРОВСКИЙ С.О.	1313	1759	53.5477	63.8792	40			-16.2	-15.7	-8.5	5.4	14.2	19.4	21.3	18.5	13	3.9	-5.8	-12.6		18	12	12	22	30	41	56	36	28	29	24	22
	БЕЛОЗЕРСКИЙ С.О.	2032	1532	52.8086	63.2752	320			-16.2	-15.7	-8.5	5.4	14.2	19.4	21.3	18.5	13	3.9	-5.8	-12.6		18	12	12	22	30	41	56	36	28	29	24	22
	БОРИС-РОМАНОВСКИЙ С.О.	293	558	53.6213	63.8626	161			-16.2	-15.7	-8.5	5.4	14.2	19.4	21.3	18.5	13	3.9	-5.8	-12.6		18	12	12	22	30	41	56	36	28	29	24	22
	ВЛАДИМИРОВСКИЙ С.О.	1473	2352	53.4587	64.0346	380			-16.2	-15.7	-8.5	5.4	14.2	19.4	21.3	18.5	13	3.9	-5.8	-12.6		18	12	12	22	30	41	56	36	28	29	24	22
	ВОСКРЕСЕНОВСКИЙ С.О.	530	615	53.7377	63.5545	456			-16.2	-15.7	-8.5	5.4	14.2	19.4	21.3	18.5	13	3.9	-5.8	-12.6		18	12	12	22	30	41	56	36	28	29	24	22
	ГЛАЗУНОВСКИЙ С.О.	2110	2547	52.9167	63.7933	533			-16.2	-15.7	-8.5	5.4	14.2	19.4	21.3	18.5	13	3.9	-5.8	-12.6		18	12	12	22	30	41	56	36	28	29	24	22
	ЖАМБЫЛСКИЙ С.О.	811	2380	53.3214	63.7453	153			-16.2	-15.7	-8.5	5.4	14.2	19.4	21.3	18.5	13	3.9	-5.8	-12.6		18	12	12	22	30	41	56	36	28	29	24	22
	ЖДАНОВСКИЙ С.О.	2199	2836	53.1574	63.39	745			-16.2	-15.7	-8.5	5.4	14.2	19.4	21.3	18.5	13	3.9	-5.8	-12.6		18	12	12	22	30	41	56	36	28	29	24	22
	ЗАРЕЧНЫЙ С.О.	2890	3184	53.2357	63.7367	429			-16.2	-15.7	-8.5	5.4	14.2	19.4	21.3	18.5	13	3.9	-5.8	-12.6		18	12	12	22	30	41	56	36	28	29	24	22
	ЗАТОБОЛЬСКАЯ П.А.	967	389	53.2006	63.692	25.7			-16.2	-15.7	-8.5	5.4	14.2	19.4	21.3	18.5	13	3.9	-5.8	-12.6		18	12	12	22	30	41	56	36	28	29	24	22
	МАЙКОЛЬСКИЙ С.О.	1804	5564	53.2856	63.3467	425			-16.2	-15.7	-8.5	5.4	14.2	19.4	21.3	18.5	13	3.9	-5.8	-12.6		18	12	12	22	30	41	56	36	28	29	24	22
	МИЧУРИНСКИЙ С.О.	480	3266	53.1815	63.6611	160			-16.2	-15.7	-8.5	5.4	14.2	19.4	21.3	18.5	13	3.9	-5.8	-12.6		18	12	12	22	30	41	56	36	28	29	24	22
	МОСКОВСКИЙ С.О.	921	1230	53.4268	63.2021	317			-16.2	-15.7	-8.5	5.4	14.2	19.4	21.3	18.5	13	3.9	-5.8	-12.6		18	12	12	22	30	41	56	36	28	29	24	22
	НАДЕЖДИНСКИЙ С.О.	920	2002	53.7603	63.7432	467			-16.2	-15.7	-8.5	5.4	14.2	19.4	21.3	18.5	13	3.9	-5.8	-12.6		18	12	12	22	30	41	56	36	28	29	24	22
	ОЗЕРНЫЙ С.О.	379	7794	53.4562	63.2983	291			-16.2	-15.7	-8.5	5.4	14.2	19.4	21.3	18.5	13	3.9	-5.8	-12.6		18	12	12	22	30	41	56	36	28	29	24	22
	ОКТЯБРЬСКИЙ С.О.	1813	2671	53.2119	63.8771	296			-16.2	-15.7	-8.5	5.4	14.2	19.4	21.3	18.5	13	3.9	-5.8	-12.6		18	12	12	22	30	41	56	36	28	29	24	22
	ПОЛОВНИКОВСКИЙ С.О.	1026	1227	52.87	63.6252	408			-16.2	-15.7	-8.5	5.4	14.2	19.4	21.3	18.5	13	3.9	-5.8	-12.6		18	12	12	22	30	41	56	36	28	29	24	22
	САДЧИКОВСКИЙ С.О.	1681	3233	53.0249	63.4828	449			-16.2	-15.7	-8.5	5.4	14.2	19.4	21.3	18.5	13	3.9	-5.8	-12.6		18	12	12	22	30	41	56	36	28	29	24	22
	УЛЬЯНОВСКИЙ С.О.	532	1080	53.1077	62.8917	439			-16.2	-15.7	-8.5	5.4	14.2	19.4	21.3	18.5	13	3.9	-5.8	-12.6		18	12	12	22	30	41	56	36	28	29	24	22
	ШИШКИНСКИЙ С.О.	342	944	53.6244	63.3824	569			-16.2	-15.7	-8.5	5.4	14.2	19.4	21.3	18.5	13	3.9	-5.8	-12.6		18	12	12	22	30	41	56	36	28	29	24	22
	КРАСНОГОРСКИЙ С.О.	246	167	51.9844	62.3492	56			-16.5	-15.8	-8.6	5.5	14.2	19.4	21.5	18.9	13.2	3.9	-5.6	-12.6		16	12	13	22	28	39	52	34	26	29	23	21
	ОКТЯБРЬСКАЯ П.А.	481	409	52.6356	62.7039	45			-16.5	-15.8	-8.6	5.5	14.2	19.4	21.5	18.9	13.2	3.9	-5.6	-12.6		16	12	13	22	28	39	52	34	26	29	23	21
	АЛЕШИНСКИЙ С.О.	1541	1444	53.8637	63.7511	508			-16.3	-15.3	-8	5.2	13.7	18.8	20.7	17.9	12.5	3.5	-6	-12.5		19	13	12	22	31	45	61	40	32	30	24	22
	БОРКОВСКИЙ С.О.	2834	733	53.6688	64.5214	459			-16.3	-15.3	-8	5.2	13.7	18.8	20.7	17.9	12.5	3.5	-6	-12.5		19	13	12	22	31	45	61	40	32	30	24	22
	БОРОВСКОЙ С.О.	1734	780	53.7952	64.1834	66			-16.3	-15.3	-8	5.2	13.7	18.8	20.7	17.9	12.5	3.5	-6	-12.5		19	13	12	22	31	45	61	40	32	30	24	22
	БУДЕННОВСКИЙ С.О.	1359	1942	53.9411	63.8055	698			-16.3	-15.3	-8	5.2	13.7	18.8	20.7	17.9	12.5	3.5	-6	-12.5		19	13	12	22	31	45	61	40	32	30	24	22
	ВВЕДЕНСКИЙ С.О.	1453	1636	54.0125	63.7763	547			-16.3	-15.3	-8	5.2	13.7	18.8	20.7	17.9	12.5	3.5	-6	-12.5		19	13	12	22	31	45	61	40	32	30	24	22
	КАМЕНСКУРАЛЬСКИЙ С.О.	1251	1258	53.884	64.3964	569			-16.3	-15.3	-8	5.2	13.7	18.8	20.7	17.9	12.5	3.5	-6	-12.5		19	13	12	22	31	45	61	40	32	30	24	22
	КАРАКОГИНСКИЙ С.О.	2286	2536	54.323	64.3004	421			-16.3	-15.3	-8	5.2	13.7	18.8	20.7	17.9	12.5	3.5	-6	-12.5		19	13	12	22	31	45	61	40	32	30	24	22
	КРАСНОПРЕСНЕНСКИЙ С.О.	1971	2274	54.0949	64.7851	365			-16.3	-15.3	-8	5.2	13.7	18.8	20.7	17.9	12.5	3.5	-6	-12.5		19	13	12	22	31	45	61	40	32	30	24	22
	ЛОМОНОСОВСКИЙ С.О.	1329	1608	54.1333	64.1247	963			-16.3	-15.3	-8	5.2	13.7	18.8	20.7	17.9	12.5	3.5	-6	-12.5		19	13	12	22	31	45	61	40	32	30	24	22
	МИХАЙЛОВСКИЙ С.О.	2319	5226	53.6205	64.2562	657			-16.3	-15.3	-8	5.2	13.7	18.8	20.7	17.9	12.5	3.5	-6	-12.5		19	13	12	22	31	45	61	40	32	30	24	22
	ПЕРВОМАЙСКИЙ С.О.	1796	3256	53.8085	64.1549	528			-16.3	-15.3	-8	5.2	13.7	18.8	20.7	17.9	12.5	3.5	-6	-12.5		19	13	12	22	31	45	61	40	32	30	24	22
	СОСНОВСКИЙ С.О.	1273	2152	53.8066	64.5433	486			-16.3	-15.3	-8	5.2	13.7	18.8	20.7	17.9	12.5	3.5	-6	-12.5		19	13	12	22	31	45	61	40	32	30	24	22
	ТЕНИЗОВСКИЙ С.О.	1533	1648	54.0975	64.4239	365			-16.3	-15.3	-8	5.2	13.7	18.8	20.7	17.9	12.5	3.5	-6	-12.5		19	13	12	22	31	45	61	40	32	30	24	22
	ГОРНЯЦКАЯ П.А.	353	502	53.0305	63.1125	145			-16.2	-15.7	-8.5	5.4	14.2	19.4	21.3	18.5	13	3.9	-5.8	-12.6		18	12	12	22	30	41	56	36	28	29	24	22
	КАЧАРСКАЯ П.А.	199	124	53.3692	62.8691	231			-16.2	-15.7	-8.5	5.4	14.2	19.4	21.3	18.5	13	3.9	-5.8	-12.6		18	12	12	22	30	41	56	36	28	29	24	22
	БАРВИНОВСКИЙ С.О.	985	837	53.4312	65.7129	40			-16.7	-15.9	-8.6	4.8	13.2	18.6	20.4	17.7	12.2	3.1	-6.5	-13		18	12	13	21	28	40	54	37	29	29	23	20
	ВЕСЕЛОПОДОЛЬСКИЙ С.О.	991	765	53.5228	65.9349	372			-16.7	-15.9	-8.6	4.8	13.2	18.6	20.4	17.7	12.2	3.1	-6.5	-13		18	12	13	21	28	40	54	37	29	29	23	20
	ЗЛАТОУСТОВСКИЙ С.О.	889	1689	53.5671	65.2778	450			-16.7	-15.9	-8.6	4.8	13.2	18.6	20.4	17.7	12.2	3.1	-6.5	-13		18	12	13	21	28	40	54	37	29	29	23	20
	КОМСОМОЛЬСКИЙ С.О.	884	1126	53.3155	66.0947	363			-16.7	-15.9	-8.6	4.8	13.2	18.6	20.4	17.7	12.2	3.1	-6.5	-13		18	12	13	21	28	40	54	37	29	29	23	20
	КРАСНОЗНАМЕНСКИЙ С.О.	1727	1569	53.2159	65.2416	373			-16.7	-15.9	-8.6	4.8	13.2	18.6	20.4	17.7	12.2	3.1	-6.5	-13		18	12	13	21	28	40	54	37	29	29	23	20
	ЛЕНИНГРАДСКИЙ С.О.	1068	526	53.1631	66.2653	987			-16.7	-15.9	-8.6	4.8	13.2	18.6	20.4	17.7	12.2	3.1	-6.5	-13		18	12	13	21	28	40	54	37	29	29	23	20
	ЛЕСНОЙ С.О.	902	545	53.6143	66.0299	419			-16.7	-15.9	-8.6	4.8	13.2	18.6	20.4	17.7	12.2	3.1	-6.5	-13		18	12	13	21	28	40	54	37	29	29	23	20
	С.А. МАЯК	1906	804	53.5247	65.5059	18			-16.7	-15.9	-8.6	4.8	13.2	18.6	20.4	17.7	12.2	3.1	-6.5	-13		18	12	13	21	28	40	54	37	29	29	23	20
	САРЫКОЛЬСКАЯ П.А.	2281	11750	53.3168	65.5363	569			-16.7	-15.9	-8.6	4.8	13.2	18.6	20.4	17.7	12.2	3.1	-6.5	-13		18	12	13	21	28	40	54	37	29	29	23	20
	СЕВАСТОПОЛЬСКИЙ С.О.	725	730	53.1361	65.7931	785			-16.7	-15.9	-8.6	4.8	13.2	18.6	20.4	17.7	12.2	3.1	-6.5	-13		18	12	13	21	28	40	54	37	29	29	23	20
	СОРОЧИНСКИЙ С.О.	1407	2950	53.3344	65.3803	652			-16.7	-15.9	-8.6	4.8	13.2	18.6	20.4	17.7	12.2	3.1	-6.5	-13		18	12	13	21	28	40	54	37	29	29	23	20
	ТАГИЛЬСКИЙ С.О.	1887	1560	53.2789	65.6487	421			-16.7	-15.9	-8.6	4.8	13.2	18.6	20.4	17.7	12.2	3.1	-6.5	-13		18	12	13	21	28	40	54	37	29	29	23	20
	ТИМИРЯЗЕВСКИЙ С.О.	1404	562	53.7482	66.4921	687			-16.7	-15.9	-8.6	4.8	13.2	18.6	20.4	17.7	12.2	3.1	-6.5	-13		18	12	13	21	28	40	54	37	29	29	23	20
	ЧЕХОВСКИЙ С.О.	1180	810	53.7785	65.7437	982			-16.7	-15.9	-8.6	4.8	13.2	18.6	20.4	17.7	12.2	3.1	-6.5	-13		18	12	13	21	28	40	54	37	29	29	23	20
	АСЕНКРИТОВСКИЙ С.О.	1481	2917	52.9128	62.295	390			-16.5	-15.8	-8.5	5.4	14.1	19.2	21.1	18.6	12.9	3.8	-5.7	-12.6		17	13	13	22	30	42	57	37	27	29	23	21
	БЕЛИНСКИЙ С.О.	2571	3109	52.2953	62.671	433			-16.5	-15.8	-8.5	5.4	14.1	19.2	21.1	18.6	12.9	3.8	-5.7	-12.6		17	13	13	22	30	42	57	37	27	29	23	21
	ЕВГЕНОВСКАЯ С.А.	732	588	52.6175	63.2876	474			-16.5	-15.8	-8.5	5.4	14.1	19.2	21.1	18.6	12.9	3.8	-5.7	-12.6		17	13	13	22	30	42	57	37	27	29	23	21
	КАЙРАНКОЛЬСКИЙ С.О.	801	1054	52.1673	62.9998	488			-16.5	-15.8	-8.5	5.4	14.1	19.2	21.1	18.6	12.9	3.8	-5.7	-12.6		17	13	13	22	30	42	57	37	27	29	23	21
	КАЛИНИНСКИЙ С.О.	648	4705	52.8795	63.0561	443			-16.5	-15.8	-8.5	5.4	14.1	19.2	21.1	18.6	12.9	3.8	-5.7	-12.6		17	13	13	22	30	42	57	37	27	29	23	21
	МАЙСКИЙ С.О.	202	335	52.8297	62.6442	112			-16.5	-15.8	-8.5	5.4	14.1	19.2	21.1	18.6	12.9	3.8	-5.7	-12.6		17	13	13	22	30	42	57	37	27	29	23	21
	НАБЕРЕЖНЫЙ С.О.	1487	1198	52.8831	62.8415	293			-16.5	-15.8	-8.5	5.4	14.1	19.2	21.1	18.6	12.9	3.8	-5.7	-12.6		17	13	13	22	30	42	57	37	27	29	23	21
	НОВОИЛЬИНСКИЙ С.О.	1988	3407	52.6357	62.6933	150			-16.5	-15.8	-8.5	5.4	14.1	19.2	21.1	18.6	12.9	3.8	-5.7	-12.6		17	13	13	22	30	42	57	37	27	29	23	21
	ПАВЛОВСКИЙ С.О.	1765	1763	52.5229	63.112	106			-16.5	-15.8	-8.5	5.4	14.1	19.2	21.1	18.6	12.9	3.8	-5.7	-12.6		17	13	13	22	30	42	57	37	27	29	23	21
	ПРИОЗЕРНАЯ С.А.	577	928	52.6455	62.3195	455			-16.5	-15.8	-8.5	5.4	14.1	19.2	21.1	18.6	12.9	3.8	-5.7	-12.6		17	13	13	22	30	42	57	37	27	29	23	21
	ТАРАНОВСКИЙ С.О.	3420	4867	52.835	62.5165	760			-16.5	-15.8	-8.5	5.4	14.1	19.2	21.1	18.6	12.9	3.8	-5.7	-12.6		17	13	13	22	30	42	57	37	27	29	23	21
	ТОБОЛЬСКАЯ П.А.	1614	1187	52.6873	62.5831	244			-16.5	-15.8	-8.5	5.4	14.1	19.2	21.1	18.6	12.9	3.8	-5.7	-12.6		17	13	13	22	30	42	57	37	27	29	23	21
	ЮБИЛЕЙНЫЙ С.О.	383	391	52.9372	63.052	150			-16.5	-15.8	-8.5	5.4	14.1	19.2	21.1	18.6	12.9	3.8	-5.7	-12.6		17	13	13	22	30	42	57	37	27	29	23	21
	БАУМАНСКИЙ С.О.	693	871	54.0581	65.979	357			-17.2	-16.2	-8.7	4.5	12.8	17.9	20	17	11.7	2.7	-6.9	-13.4		19	13	13	21	29	45	58	42	32	30	24	21
	ЕРШОВСКИЙ С.О.	2639	1253	54.0489	65.0739	459			-17.2	-16.2	-8.7	4.5	12.8	17.9	20	17	11.7	2.7	-6.9	-13.4		19	13	13	21	29	45	58	42	32	30	24	21
	КАРЛ МАРКССКИЙ С.О.	1000	874	54.3782	65.5213	687			-17.2	-16.2	-8.7	4.5	12.8	17.9	20	17	11.7	2.7	-6.9	-13.4		19	13	13	21	29	45	58	42	32	30	24	21
	КИЕВСКИЙ С.О.	1699	1956	53.9813	65.0212	254			-17.2	-16.2	-8.7	4.5	12.8	17.9	20	17	11.7	2.7	-6.9	-13.4		19	13	13	21	29	45	58	42	32	30	24	21
	КИРОВСКИЙ С.О.	138	1354	54.2614	65.2706	459			-17.2	-16.2	-8.7	4.5	12.8	17.9	20	17	11.7	2.7	-6.9	-13.4		19	13	13	21	29	45	58	42	32	30	24	21
	НОВОПОКРОВСКИЙ С.О.	1468	2342	53.8027	65.316	658			-17.2	-16.2	-8.7	4.5	12.8	17.9	20	17	11.7	2.7	-6.9	-13.4		19	13	13	21	29	45	58	42	32	30	24	21
	ПЕТРОПАВЛОВСКИЙ С.О.	802	1032	54.6168	65.8677	587			-17.2	-16.2	-8.7	4.5	12.8	17.9	20	17	11.7	2.7	-6.9	-13.4		19	13	13	21	29	45	58	42	32	30	24	21
	ПРЕСНОГОРЬКОВСКИЙ С.О.	3210	2596	54.4989	65.767	598			-17.2	-16.2	-8.7	4.5	12.8	17.9	20	17	11.7	2.7	-6.9	-13.4		19	13	13	21	29	45	58	42	32	30	24	21
	РОССИЙСКИЙ С.О.	1686	833	54.3068	64.9834	489			-17.2	-16.2	-8.7	4.5	12.8	17.9	20	17	11.7	2.7	-6.9	-13.4		19	13	13	21	29	45	58	42	32	30	24	21
	РЯЖСКАЯ С.А.	654	1427	54.0637	65.5517	254			-17.2	-16.2	-8.7	4.5	12.8	17.9	20	17	11.7	2.7	-6.9	-13.4		19	13	13	21	29	45	58	42	32	30	24	21
	С.А. ВАРВАРОВКА	836	558	53.7714	65.1876	369			-17.2	-16.2	-8.7	4.5	12.8	17.9	20	17	11.7	2.7	-6.9	-13.4		19	13	13	21	29	45	58	42	32	30	24	21
	С.УЗУНКОЛЬ	285	255	54.0451	65.3434	258			-17.2	-16.2	-8.7	4.5	12.8	17.9	20	17	11.7	2.7	-6.9	-13.4		19	13	13	21	29	45	58	42	32	30	24	21
	СУВОРОВСКИЙ С.О.	858	974	54.3104	65.8811	147			-17.2	-16.2	-8.7	4.5	12.8	17.9	20	17	11.7	2.7	-6.9	-13.4		19	13	13	21	29	45	58	42	32	30	24	21
	ТРОЕБРАТСКИЙ С.О.	1531	900	54.4413	66.0735	456			-17.2	-16.2	-8.7	4.5	12.8	17.9	20	17	11.7	2.7	-6.9	-13.4		19	13	13	21	29	45	58	42	32	30	24	21
	УЗУНКОЛЬСКИЙ С.О.	2441	862	54.0451	65.3434	423			-17.2	-16.2	-8.7	4.5	12.8	17.9	20	17	11.7	2.7	-6.9	-13.4		19	13	13	21	29	45	58	42	32	30	24	21
	ФЕДОРОВСКИЙ С.О.	2334	1392	54.2275	65.5001	412			-17.2	-16.2	-8.7	4.5	12.8	17.9	20	17	11.7	2.7	-6.9	-13.4		19	13	13	21	29	45	58	42	32	30	24	21
	ЧАПАЕВСКИЙ С.О.	2412	949	54.2192	65.8719	357			-17.2	-16.2	-8.7	4.5	12.8	17.9	20	17	11.7	2.7	-6.9	-13.4		19	13	13	21	29	45	58	42	32	30	24	21
	БАННОВСКИЙ С.О.	888	2362	53.7377	62.9471	424			-16.4	-15.4	-8.1	5	13.3	18.5	20.5	17.7	12.1	3.3	-6	-12.6		18	13	13	23	35	48	69	43	31	31	24	22
	ВИШНЕВЫЙ С.О.	702	1295	54.0942	63.491	309			-16.4	-15.4	-8.1	5	13.3	18.5	20.5	17.7	12.1	3.3	-6	-12.6		18	13	13	23	35	48	69	43	31	31	24	22
	ВОРОНЕЖСКИЙ С.О.	2025	2272	53.5112	63.0856	339			-16.4	-15.4	-8.1	5	13.3	18.5	20.5	17.7	12.1	3.3	-6	-12.6		18	13	13	23	35	48	69	43	31	31	24	22
	КАМЫШИНСКИЙ С.О.	1059	4154	53.7633	63.1533	422			-16.4	-15.4	-8.1	5	13.3	18.5	20.5	17.7	12.1	3.3	-6	-12.6		18	13	13	23	35	48	69	43	31	31	24	22
	КОРЖИНКОЛЬСКИЙ С.О.	1629	4728	53.2471	62.7026	459			-16.4	-15.4	-8.1	5	13.3	18.5	20.5	17.7	12.1	3.3	-6	-12.6		18	13	13	23	35	48	69	43	31	31	24	22
	КОСАРАЛСКИЙ С.О.	1467	1156	54.097	63.0849	458			-16.4	-15.4	-8.1	5	13.3	18.5	20.5	17.7	12.1	3.3	-6	-12.6		18	13	13	23	35	48	69	43	31	31	24	22
	КОСТРЯКОВСКИЙ С.О.	618	2360	53.8266	62.6181	651			-16.4	-15.4	-8.1	5	13.3	18.5	20.5	17.7	12.1	3.3	-6	-12.6		18	13	13	23	35	48	69	43	31	31	24	22
	ЛЕНИНСКИЙ С.О.	1527	1353	52.5234	65,424626в.д	312			-16.4	-15.4	-8.1	5	13.3	18.5	20.5	17.7	12.1	3.3	-6	-12.6		18	13	13	23	35	48	69	43	31	31	24	22
	НОВОШУМНЫЙ С.О.	666	1489	53.9233	62.8618	332			-16.4	-15.4	-8.1	5	13.3	18.5	20.5	17.7	12.1	3.3	-6	-12.6		18	13	13	23	35	48	69	43	31	31	24	22
	ПЕРВОМАЙСКИЙ С.О.	754	1143	53.3704	62.4822	448			-16.4	-15.4	-8.1	5	13.3	18.5	20.5	17.7	12.1	3.3	-6	-12.6		18	13	13	23	35	48	69	43	31	31	24	22
	ПЕШКОВСКИЙ С.О.	1116	2673	53.7325	62.3899	567			-16.4	-15.4	-8.1	5	13.3	18.5	20.5	17.7	12.1	3.3	-6	-12.6		18	13	13	23	35	48	69	43	31	31	24	22
	ФЕДОРОВСКИЙ С.О.	2531	4531	53.6354	62.7037	852			-16.4	-15.4	-8.1	5	13.3	18.5	20.5	17.7	12.1	3.3	-6	-12.6		18	13	13	23	35	48	69	43	31	31	24	22
	ЧАНДАКСКИЙ С.О.	460	902	53.7903	63.3726	562			-16.4	-15.4	-8.1	5	13.3	18.5	20.5	17.7	12.1	3.3	-6	-12.6		18	13	13	23	35	48	69	43	31	31	24	22
	АКИРЕКСКИЙ С.О.	1247	655	46.1447	62.0759	1669			-12.9	-11.9	-3.6	9.7	18.3	23.8	26.6	23.9	17.1	7.2	-1.4	-8.3		11	8	13	18	17	10	11	6	9	17	13	15
	АМАНОТКЕЛЬСКИЙ С.О.	3586	3393	46.8007	61.6561	6827			-12.9	-11.9	-3.6	9.7	18.3	23.8	26.6	23.9	17.1	7.2	-1.4	-8.3		11	8	13	18	17	10	11	6	9	17	13	15
	АРАЛКУМСКИЙ С.О.	7688	2099	46.4993	61.8929	18054			-12.9	-11.9	-3.6	9.7	18.3	23.8	26.6	23.9	17.1	7.2	-1.4	-8.3		11	8	13	18	17	10	11	6	9	17	13	15
	АРАЛЬСКАЯ Г.А.	2566	5457	46.8007	61.6562	422			-12.9	-11.9	-3.6	9.7	18.3	23.8	26.6	23.9	17.1	7.2	-1.4	-8.3		11	8	13	18	17	10	11	6	9	17	13	15
	АТАНШИНСКИЙ С.О.	7170	1916	47.1108	63.2558	8147			-12.9	-11.9	-3.6	9.7	18.3	23.8	26.6	23.9	17.1	7.2	-1.4	-8.3		11	8	13	18	17	10	11	6	9	17	13	15
	БЕКБАУЫЛСКИЙ С.О.	5002	3221	45.9797	61.9375	13344			-12.9	-11.9	-3.6	9.7	18.3	23.8	26.6	23.9	17.1	7.2	-1.4	-8.3		11	8	13	18	17	10	11	6	9	17	13	15
	БЕЛАРАНСКИЙ С.О.	1216	747	46.0956	59.5163	14512			-12.9	-11.9	-3.6	9.7	18.3	23.8	26.6	23.9	17.1	7.2	-1.4	-8.3		11	8	13	18	17	10	11	6	9	17	13	15
	БОГЕНСКИЙ С.О.	3426	2131	46.1408	61.2233	18254			-12.9	-11.9	-3.6	9.7	18.3	23.8	26.6	23.9	17.1	7.2	-1.4	-8.3		11	8	13	18	17	10	11	6	9	17	13	15
	ЖАКСЫКЫЛЫШСКИЙ С.О.	5030	2082	46.8247	61.8541	10261			-12.9	-11.9	-3.6	9.7	18.3	23.8	26.6	23.9	17.1	7.2	-1.4	-8.3		11	8	13	18	17	10	11	6	9	17	13	15
	ЖАНАКУРЫЛЫССКИЙ С.О.	2779	2429	46.0108	61.3117	585			-12.9	-11.9	-3.6	9.7	18.3	23.8	26.6	23.9	17.1	7.2	-1.4	-8.3		11	8	13	18	17	10	11	6	9	17	13	15
	ЖИНИШКЕКУМСКИЙ С.О.	4533	1586	46.8216	62.3005	10726			-12.9	-11.9	-3.6	9.7	18.3	23.8	26.6	23.9	17.1	7.2	-1.4	-8.3		11	8	13	18	17	10	11	6	9	17	13	15
	КАМЫСТЫБАССКИЙ С.О.	2876	833	46.1946	61.9553	6462			-12.9	-11.9	-3.6	9.7	18.3	23.8	26.6	23.9	17.1	7.2	-1.4	-8.3		11	8	13	18	17	10	11	6	9	17	13	15
	КАРАКУМСКИЙ С.О.	11211	7184	47.2472	62.3458	21288			-12.9	-11.9	-3.6	9.7	18.3	23.8	26.6	23.9	17.1	7.2	-1.4	-8.3		11	8	13	18	17	10	11	6	9	17	13	15
	КАРАТЕРЕНСКИЙ С.О.	1349	1189	45.9706	61.0202	8059			-12.9	-11.9	-3.6	9.7	18.3	23.8	26.6	23.9	17.1	7.2	-1.4	-8.3		11	8	13	18	17	10	11	6	9	17	13	15
	КОСАМАНСКИЙ С.О.	1474	1014	46.9322	60.5728	10144			-12.9	-11.9	-3.6	9.7	18.3	23.8	26.6	23.9	17.1	7.2	-1.4	-8.3		11	8	13	18	17	10	11	6	9	17	13	15
	КОСЖАРСКИЙ С.О.	739	376	46.1515	61.7618	2004			-12.9	-11.9	-3.6	9.7	18.3	23.8	26.6	23.9	17.1	7.2	-1.4	-8.3		11	8	13	18	17	10	11	6	9	17	13	15
	КУЛАНДИНСКИЙ С.О.	745	602	46.2666	60.0976	1834			-12.9	-11.9	-3.6	9.7	18.3	23.8	26.6	23.9	17.1	7.2	-1.4	-8.3		11	8	13	18	17	10	11	6	9	17	13	15
	МЕРГЕНСАЙСКИЙ С.О.	1298	577	46.6569	61.1369	34553			-12.9	-11.9	-3.6	9.7	18.3	23.8	26.6	23.9	17.1	7.2	-1.4	-8.3		11	8	13	18	17	10	11	6	9	17	13	15
	ОКТЯБРЬСКИЙ С.О.	10652	5975	46.9447	61.6176	29822			-12.9	-11.9	-3.6	9.7	18.3	23.8	26.6	23.9	17.1	7.2	-1.4	-8.3		11	8	13	18	17	10	11	6	9	17	13	15
	РАИМСКИЙ С.О.	3633	1936	46.0043	61.7334	9404			-12.9	-11.9	-3.6	9.7	18.3	23.8	26.6	23.9	17.1	7.2	-1.4	-8.3		11	8	13	18	17	10	11	6	9	17	13	15
	С.О. ЖЕТЕС БИ	818	592	46.0719	61.7406	8689			-12.9	-11.9	-3.6	9.7	18.3	23.8	26.6	23.9	17.1	7.2	-1.4	-8.3		11	8	13	18	17	10	11	6	9	17	13	15
	САЗДИНСКИЙ С.О.	4634	2055	47.3408	61.7689	8101			-12.9	-11.9	-3.6	9.7	18.3	23.8	26.6	23.9	17.1	7.2	-1.4	-8.3		11	8	13	18	17	10	11	6	9	17	13	15
	САКСАУЛЬСКИЙ С.О.	3678	1158	47.0827	61.1533	5595			-12.9	-11.9	-3.6	9.7	18.3	23.8	26.6	23.9	17.1	7.2	-1.4	-8.3		11	8	13	18	17	10	11	6	9	17	13	15
	САПАКСКИЙ С.О.	3227	1240	46.8007	61.6561	9449			-12.9	-11.9	-3.6	9.7	18.3	23.8	26.6	23.9	17.1	7.2	-1.4	-8.3		11	8	13	18	17	10	11	6	9	17	13	15
	АККУМСКИЙ С.О.	4351	2608	44.9167	64.7126	155.4			-8.4	-7.1	1.1	12.1	19.7	25.2	27.7	25	18.6	9.1	1.4	-4.9		15	13	17	19	14	6	5	5	3	12	15	19
	АККЫРСКИЙ С.О.	7199	1564	44.7617	64.0273	1852			-8.4	-7.1	1.1	12.1	19.7	25.2	27.7	25	18.6	9.1	1.4	-4.9		15	13	17	19	14	6	5	5	3	12	15	19
	АКСУСКИЙ С.О.	3074	1807	45.0514	64.6992	2549			-8.4	-7.1	1.1	12.1	19.7	25.2	27.7	25	18.6	9.1	1.4	-4.9		15	13	17	19	14	6	5	5	3	12	15	19
	АЛАМЕСЕКСКИЙ С.О.	2722	1810	44.8072	64.6253	1836			-8.4	-7.1	1.1	12.1	19.7	25.2	27.7	25	18.6	9.1	1.4	-4.9		15	13	17	19	14	6	5	5	3	12	15	19
	ЕНБЕКСКИЙ С.О.	3623	1757	44.8922	64.5747	103.44			-8.4	-7.1	1.1	12.1	19.7	25.2	27.7	25	18.6	9.1	1.4	-4.9		15	13	17	19	14	6	5	5	3	12	15	19
	ЖАЛАГАШСКИЙ С.О.	6400	5016	45.0781	64.6759	1478			-8.4	-7.1	1.1	12.1	19.7	25.2	27.7	25	18.6	9.1	1.4	-4.9		15	13	17	19	14	6	5	5	3	12	15	19
	ЖАНАДАРЬИНСКИЙ С.О.	1181	1272	44.6872	64.725	112.26			-8.4	-7.1	1.1	12.1	19.7	25.2	27.7	25	18.6	9.1	1.4	-4.9		15	13	17	19	14	6	5	5	3	12	15	19
	ЖАНАТАЛАПСКИЙ С.О.	1910	1248	44.8787	64.2405	38.29			-8.4	-7.1	1.1	12.1	19.7	25.2	27.7	25	18.6	9.1	1.4	-4.9		15	13	17	19	14	6	5	5	3	12	15	19
	ИМ.БУХАРБАЙ БАТЫРА С.О.	2264	2746	44.9929	64.6011	3654			-8.4	-7.1	1.1	12.1	19.7	25.2	27.7	25	18.6	9.1	1.4	-4.9		15	13	17	19	14	6	5	5	3	12	15	19
	КАРАКЕТКЕНСКИЙ С.О.	3580	2696	45.1906	64.515	804.05			-8.4	-7.1	1.1	12.1	19.7	25.2	27.7	25	18.6	9.1	1.4	-4.9		15	13	17	19	14	6	5	5	3	12	15	19
	МАДЕНИЕТСКИЙ С.О.	3275	2662	44.8628	64.4	106.33			-8.4	-7.1	1.1	12.1	19.7	25.2	27.7	25	18.6	9.1	1.4	-4.9		15	13	17	19	14	6	5	5	3	12	15	19
	МАКПАЛКОЛЬСКИЙ С.О.	4524	1943	44.8768	64.2949	1987			-8.4	-7.1	1.1	12.1	19.7	25.2	27.7	25	18.6	9.1	1.4	-4.9		15	13	17	19	14	6	5	5	3	12	15	19
	С.О.МЫРЗАБАЙ АХУНА	2303	1394	44.8525	64.4512	2548			-8.4	-7.1	1.1	12.1	19.7	25.2	27.7	25	18.6	9.1	1.4	-4.9		15	13	17	19	14	6	5	5	3	12	15	19
	ТАНСКИЙ С.О.	2959	2366	45.0684	64.4214	2698			-8.4	-7.1	1.1	12.1	19.7	25.2	27.7	25	18.6	9.1	1.4	-4.9		15	13	17	19	14	6	5	5	3	12	15	19
	ШАМЕНОВА С.О	2308	1003	45.1143	64.479	196.83			-8.4	-7.1	1.1	12.1	19.7	25.2	27.7	25	18.6	9.1	1.4	-4.9		15	13	17	19	14	6	5	5	3	12	15	19
	АККОРГАНСКИЙ С.О.	4616	4892	43.5927	67.4117	638			-5.6	-3.6	4	13.6	20	25.3	27.8	25.3	19.2	10.4	3	-2.8		18	18	22	25	18	5	3	2	2	12	18	24
	АККУИКСКИЙ С.О.	20352	1661	43.8574	67.444	659			-5.6	-3.6	4	13.6	20	25.3	27.8	25.3	19.2	10.4	3	-2.8		18	18	22	25	18	5	3	2	2	12	18	24
	БАЙКЕНЖЕНСКИЙ С.О.	2910	3474	43.8891	66.9186	698			-5.6	-3.6	4	13.6	20	25.3	27.8	25.3	19.2	10.4	3	-2.8		18	18	22	25	18	5	3	2	2	12	18	24
	БЕСАРЫКСКИЙ С.О.	31154	2823	43.5873	67.6421	687			-5.6	-3.6	4	13.6	20	25.3	27.8	25.3	19.2	10.4	3	-2.8		18	18	22	25	18	5	3	2	2	12	18	24
	ЕКПИНДИНСКИЙ С.О.	2263	1000	44.0796	66.9305	521			-5.6	-3.6	4	13.6	20	25.3	27.8	25.3	19.2	10.4	3	-2.8		18	18	22	25	18	5	3	2	2	12	18	24
	ЖАЙЫЛМИНСКИЙ С.О.	6971	1625	44.0419	67.2689	258			-5.6	-3.6	4	13.6	20	25.3	27.8	25.3	19.2	10.4	3	-2.8		18	18	22	25	18	5	3	2	2	12	18	24
	ЖАНАКОРГАНСКИЙ С.О.	43321	5616	43.8993	67.2357	753			-5.6	-3.6	4	13.6	20	25.3	27.8	25.3	19.2	10.4	3	-2.8		18	18	22	25	18	5	3	2	2	12	18	24
	ЖАНАРЫКСКИЙ С.О.	3542	2693	43.8278	67.1708	456			-5.6	-3.6	4	13.6	20	25.3	27.8	25.3	19.2	10.4	3	-2.8		18	18	22	25	18	5	3	2	2	12	18	24
	КАНДОЗСКИЙ С.О.	3611	2167	43.2867	67.6737	635			-5.6	-3.6	4	13.6	20	25.3	27.8	25.3	19.2	10.4	3	-2.8		18	18	22	25	18	5	3	2	2	12	18	24
	КАРАТОБИНСКИЙ С.О.	3087	2872	43.3583	67.5769	852			-5.6	-3.6	4	13.6	20	25.3	27.8	25.3	19.2	10.4	3	-2.8		18	18	22	25	18	5	3	2	2	12	18	24
	КЕЙДЕНСКИЙ С.О.	2507	1033	43.8282	67.2669	612			-5.6	-3.6	4	13.6	20	25.3	27.8	25.3	19.2	10.4	3	-2.8		18	18	22	25	18	5	3	2	2	12	18	24
	КЕЛИНТОБИНСКИЙ С.О.	6005	4313	43.4642	67.4639	609			-5.6	-3.6	4	13.6	20	25.3	27.8	25.3	19.2	10.4	3	-2.8		18	18	22	25	18	5	3	2	2	12	18	24
	КОЖАКЕНТСКИЙ С.О.	1356	4881	43.68	67.3143	685			-5.6	-3.6	4	13.6	20	25.3	27.8	25.3	19.2	10.4	3	-2.8		18	18	22	25	18	5	3	2	2	12	18	24
	КОЖАМБЕРДИНСКИЙ С.О.	10157	811	44.0652	67.0298	364			-5.6	-3.6	4	13.6	20	25.3	27.8	25.3	19.2	10.4	3	-2.8		18	18	22	25	18	5	3	2	2	12	18	24
	КОКТОБИНСКИЙ С.О.	3103	573	43.2011	67.7836	128			-5.6	-3.6	4	13.6	20	25.3	27.8	25.3	19.2	10.4	3	-2.8		18	18	22	25	18	5	3	2	2	12	18	24
	КЫРАШСКИЙ С.О.	10828	1655	43.8285	67.4922	856			-5.6	-3.6	4	13.6	20	25.3	27.8	25.3	19.2	10.4	3	-2.8		18	18	22	25	18	5	3	2	2	12	18	24
	КЫРКЕНСЕСКИЙ С.О.	8783	4162	43.7967	67.1255	756			-5.6	-3.6	4	13.6	20	25.3	27.8	25.3	19.2	10.4	3	-2.8		18	18	22	25	18	5	3	2	2	12	18	24
	МАНАПСКИЙ С.О.	11702	714	43.6515	67.6104	126			-5.6	-3.6	4	13.6	20	25.3	27.8	25.3	19.2	10.4	3	-2.8		18	18	22	25	18	5	3	2	2	12	18	24
	ОЗГЕНТСКИЙ С.О.	1246	2705	43.7664	67.2346	254			-5.6	-3.6	4	13.6	20	25.3	27.8	25.3	19.2	10.4	3	-2.8		18	18	22	25	18	5	3	2	2	12	18	24
	С.О. КОСУЙЕНКИ	15510	1665	43.8007	67.6579	136			-5.6	-3.6	4	13.6	20	25.3	27.8	25.3	19.2	10.4	3	-2.8		18	18	22	25	18	5	3	2	2	12	18	24
	С.О.ИМ.МАШБЕКА НАЛИБАЕВА	9813	2290	43.7894	67.1856	459			-5.6	-3.6	4	13.6	20	25.3	27.8	25.3	19.2	10.4	3	-2.8		18	18	22	25	18	5	3	2	2	12	18	24
	СУНАКАТИНСКИЙ С.О.	5949	3660	44.1357	66.9767	587			-5.6	-3.6	4	13.6	20	25.3	27.8	25.3	19.2	10.4	3	-2.8		18	18	22	25	18	5	3	2	2	12	18	24
	СУТТЫКУДЫКСКИЙ С.О.	9826	3459	44.0556	67.0675	369			-5.6	-3.6	4	13.6	20	25.3	27.8	25.3	19.2	10.4	3	-2.8		18	18	22	25	18	5	3	2	2	12	18	24
	ТАЛАПСКИЙ С.О.	8631	806	43.6819	67.7786	102			-5.6	-3.6	4	13.6	20	25.3	27.8	25.3	19.2	10.4	3	-2.8		18	18	22	25	18	5	3	2	2	12	18	24
	ТОМЕНАРЫКСКИЙ С.О.	6477	2996	44.0271	67.0109	258			-5.6	-3.6	4	13.6	20	25.3	27.8	25.3	19.2	10.4	3	-2.8		18	18	22	25	18	5	3	2	2	12	18	24
	ШАЛКИНСКИЙ С.О.	18505	1600	43.9671	67.4172	134			-5.6	-3.6	4	13.6	20	25.3	27.8	25.3	19.2	10.4	3	-2.8		18	18	22	25	18	5	3	2	2	12	18	24
	АЙТЕКЕ БИ П.А.	9803	4152	45.847	62.1512	309.35			-9.9	-9.3	-1.3	11.1	19.5	24.7	27	24.4	17.4	7.9	-0.3	-5.7		12	7	15	17	11	6	5	5	7	15	15	15
	АКЖОНСКИЙ С.О.	2213	924	45.7178	61.5064	285.95			-9.9	-9.3	-1.3	11.1	19.5	24.7	27	24.4	17.4	7.9	-0.3	-5.7		12	7	15	17	11	6	5	5	7	15	15	15
	АЛГИНСКИЙ С.О.	4522	2290	45.7236	61.4934	746.63			-9.9	-9.3	-1.3	11.1	19.5	24.7	27	24.4	17.4	7.9	-0.3	-5.7		12	7	15	17	11	6	5	5	7	15	15	15
	АРАНДИНСКИЙ С.О.	4015	1499	45.5914	61.6458	926.57			-9.9	-9.3	-1.3	11.1	19.5	24.7	27	24.4	17.4	7.9	-0.3	-5.7		12	7	15	17	11	6	5	5	7	15	15	15
	АРЫКБАЛЫКСКИЙ С.О.	5964	2792	45.7621	61.8195	985.19			-9.9	-9.3	-1.3	11.1	19.5	24.7	27	24.4	17.4	7.9	-0.3	-5.7		12	7	15	17	11	6	5	5	7	15	15	15
	БАСЫКАРИНСКИЙ С.О.	1817	1047	45.7649	62.3287	177.2			-9.9	-9.3	-1.3	11.1	19.5	24.7	27	24.4	17.4	7.9	-0.3	-5.7		12	7	15	17	11	6	5	5	7	15	15	15
	БИРЛИКСКИЙ С.О.	2125	851	45.6766	61.9029	110			-9.9	-9.3	-1.3	11.1	19.5	24.7	27	24.4	17.4	7.9	-0.3	-5.7		12	7	15	17	11	6	5	5	7	15	15	15
	БОЗКОЛЬСКИЙ С.О.	4081	1495	45.4911	61.7476	6504.8			-9.9	-9.3	-1.3	11.1	19.5	24.7	27	24.4	17.4	7.9	-0.3	-5.7		12	7	15	17	11	6	5	5	7	15	15	15
	КАЗАЛИНСКАЯ Г.А.	5852	2265	45.764	62.1047	41.39			-9.9	-9.3	-1.3	11.1	19.5	24.7	27	24.4	17.4	7.9	-0.3	-5.7		12	7	15	17	11	6	5	5	7	15	15	15
	КАРАШЕНГЕЛЬСКИЙ С.О.	3718	967	45.7715	62.1891	467.3			-9.9	-9.3	-1.3	11.1	19.5	24.7	27	24.4	17.4	7.9	-0.3	-5.7		12	7	15	17	11	6	5	5	7	15	15	15
	КОЛЬАРЫКСКИЙ С.О.	5138	2703	45.7835	61.976	307.37			-9.9	-9.3	-1.3	11.1	19.5	24.7	27	24.4	17.4	7.9	-0.3	-5.7		12	7	15	17	11	6	5	5	7	15	15	15
	КУМЖИЕКСКИЙ С.О.	14083	2060	45.7942	62.3012	3464.5			-9.9	-9.3	-1.3	11.1	19.5	24.7	27	24.4	17.4	7.9	-0.3	-5.7		12	7	15	17	11	6	5	5	7	15	15	15
	КЫЗЫЛКУМСКИЙ С.О.	7200	1123	45.2636	61.7566	8298.8			-9.9	-9.3	-1.3	11.1	19.5	24.7	27	24.4	17.4	7.9	-0.3	-5.7		12	7	15	17	11	6	5	5	7	15	15	15
	МАЙДАКОЛЬСКИЙ С.О.	4756	2615	45.7831	61.5822	1165.8			-9.9	-9.3	-1.3	11.1	19.5	24.7	27	24.4	17.4	7.9	-0.3	-5.7		12	7	15	17	11	6	5	5	7	15	15	15
	МАЙЛЫБАССКИЙ С.О.	9547	1605	45.739	62.8641	3485.9			-9.9	-9.3	-1.3	11.1	19.5	24.7	27	24.4	17.4	7.9	-0.3	-5.7		12	7	15	17	11	6	5	5	7	15	15	15
	МУРАТБАЕВСКИЙ С.О.	2693	1380	45.827	62.0715	981.5			-9.9	-9.3	-1.3	11.1	19.5	24.7	27	24.4	17.4	7.9	-0.3	-5.7		12	7	15	17	11	6	5	5	7	15	15	15
	САРБУЛАКСКИЙ С.О.	2574	340	45.1958	62.8175	1929			-9.9	-9.3	-1.3	11.1	19.5	24.7	27	24.4	17.4	7.9	-0.3	-5.7		12	7	15	17	11	6	5	5	7	15	15	15
	САРЫКОЛЬСКИЙ С.О.	8557	2998	45.7319	62.1164	1657			-9.9	-9.3	-1.3	11.1	19.5	24.7	27	24.4	17.4	7.9	-0.3	-5.7		12	7	15	17	11	6	5	5	7	15	15	15
	ТАСАРЫКСКИЙ С.О.	3605	1255	45.3564	61.8792	786			-9.9	-9.3	-1.3	11.1	19.5	24.7	27	24.4	17.4	7.9	-0.3	-5.7		12	7	15	17	11	6	5	5	7	15	15	15
	УРКЕНДЕУСКИЙ С.О.	3675	1808	45.6281	61.9311	683.4			-9.9	-9.3	-1.3	11.1	19.5	24.7	27	24.4	17.4	7.9	-0.3	-5.7		12	7	15	17	11	6	5	5	7	15	15	15
	ШАКЕНСКИЙ С.О.	8351	2031	46.6199	62.4731	3301			-9.9	-9.3	-1.3	11.1	19.5	24.7	27	24.4	17.4	7.9	-0.3	-5.7		12	7	15	17	11	6	5	5	7	15	15	15
	3 ИНТЕРНАЦИОНАЛЬНЫЙ С.О.	2882	2967	45.1917	64.1295	1031.6			-9.6	-8.7	-0.6	11.4	19.4	24.8	27.2	24.4	17.9	8.2	0.3	-5.8		12	9	15	17	12	6	5	5	6	14	14	16
	АКАЙСКИЙ С.О.	1464	479	45.6104	63.2723	6.79			-9.6	-8.7	-0.6	11.4	19.4	24.8	27.2	24.4	17.9	8.2	0.3	-5.8		12	9	15	17	12	6	5	5	6	14	14	16
	АКЖАРСКИЙ С.О.	5035	2547	45.0804	64.0859	299.7			-9.6	-8.7	-0.6	11.4	19.4	24.8	27.2	24.4	17.9	8.2	0.3	-5.8		12	9	15	17	12	6	5	5	6	14	14	16
	АКТОБИНСКИЙ С.О.	4235	1886	45.1467	64.1461	441			-9.6	-8.7	-0.6	11.4	19.4	24.8	27.2	24.4	17.9	8.2	0.3	-5.8		12	9	15	17	12	6	5	5	6	14	14	16
	ДАУЫЛКОЛЬСКИЙ С.О.	5962	2386	45.0736	63.9358	2218.2			-9.6	-8.7	-0.6	11.4	19.4	24.8	27.2	24.4	17.9	8.2	0.3	-5.8		12	9	15	17	12	6	5	5	6	14	14	16
	ЖАНАЖОЛСКИЙ С.О.	5545	2727	45.2622	64.2128	2174.6			-9.6	-8.7	-0.6	11.4	19.4	24.8	27.2	24.4	17.9	8.2	0.3	-5.8		12	9	15	17	12	6	5	5	6	14	14	16
	ЖОСАЛИНСКИЙ С.О.	8547	8879	45.4898	64.0893	255.3			-9.6	-8.7	-0.6	11.4	19.4	24.8	27.2	24.4	17.9	8.2	0.3	-5.8		12	9	15	17	12	6	5	5	6	14	14	16
	ИРКОЛЬСКИЙ С.О.	2748	1377	45.3658	64.1253	1962.5			-9.6	-8.7	-0.6	11.4	19.4	24.8	27.2	24.4	17.9	8.2	0.3	-5.8		12	9	15	17	12	6	5	5	6	14	14	16
	КАРМАКШИНСКИЙ С.О.	4422	1968	45.3846	64.258	441.2			-9.6	-8.7	-0.6	11.4	19.4	24.8	27.2	24.4	17.9	8.2	0.3	-5.8		12	9	15	17	12	6	5	5	6	14	14	16
	КОМЕКБАЕВСКИЙ С.О	6303	1257	44.8406	63.1942	307.8			-9.6	-8.7	-0.6	11.4	19.4	24.8	27.2	24.4	17.9	8.2	0.3	-5.8		12	9	15	17	12	6	5	5	6	14	14	16
	КУАНДАРЬИНСКИЙ С.О.	1385	1257	44.795	63.4133	3430			-9.6	-8.7	-0.6	11.4	19.4	24.8	27.2	24.4	17.9	8.2	0.3	-5.8		12	9	15	17	12	6	5	5	6	14	14	16
	С.О.ИМ.АЛДАШБАЙ АХУНА	3085	791	45.0181	63.8267	210			-9.6	-8.7	-0.6	11.4	19.4	24.8	27.2	24.4	17.9	8.2	0.3	-5.8		12	9	15	17	12	6	5	5	6	14	14	16
	ТОРЕТАМСКИЙ С.О.	3437	1074	45.6507	63.3173	2.72			-9.6	-8.7	-0.6	11.4	19.4	24.8	27.2	24.4	17.9	8.2	0.3	-5.8		12	9	15	17	12	6	5	5	6	14	14	16
	АКЖАРМИНСКИЙ С.О.	510	1476	44.9044	65.3464	258			-8	-6.5	1.6	12.5	19.8	25.1	27.7	25	18.7	9.3	1.7	-4.6		16	14	19	20	15	6	5	5	3	12	16	20
	АКСУАТСКИЙ С.О.	1584	2035	44.7592	65.482	182.3			-8	-6.5	1.6	12.5	19.8	25.1	27.7	25	18.7	9.3	1.7	-4.6		16	14	19	20	15	6	5	5	3	12	16	20
	БЕЛКОЛЬСКАЯ П.А.	1620	764	44.8089	65.5902	53.78			-8	-6.5	1.6	12.5	19.8	25.1	27.7	25	18.7	9.3	1.7	-4.6		16	14	19	20	15	6	5	5	3	12	16	20
	КАРАУЛТОБИНСКИЙ С.О.	885	1165	44.9043	65.5223	54.9			-8	-6.5	1.6	12.5	19.8	25.1	27.7	25	18.7	9.3	1.7	-4.6		16	14	19	20	15	6	5	5	3	12	16	20
	КОСШЫНЫРАУСКИЙ С.О.	2579	3795	44.9518	65.5425	533.13			-8	-6.5	1.6	12.5	19.8	25.1	27.7	25	18.7	9.3	1.7	-4.6		16	14	19	20	15	6	5	5	3	12	16	20
	КЫЗЫЛЖАРМИНСКИЙ С.О.	838	1650	44.891	65.4757	302.32			-8	-6.5	1.6	12.5	19.8	25.1	27.7	25	18.7	9.3	1.7	-4.6		16	14	19	20	15	6	5	5	3	12	16	20
	КЫЗЫЛОЗЕКСКИЙ С.О.	3752	3529	45.0421	65.268	909.88			-8	-6.5	1.6	12.5	19.8	25.1	27.7	25	18.7	9.3	1.7	-4.6		16	14	19	20	15	6	5	5	3	12	16	20
	ТАЛСУАТСКИЙ С.О.	618	805	44.9227	65.3609	9.25			-8	-6.5	1.6	12.5	19.8	25.1	27.7	25	18.7	9.3	1.7	-4.6		16	14	19	20	15	6	5	5	3	12	16	20
	ТАСБУГЕТСКАЯ П.А.	1191	1600	44.7731	65.5659	28.28			-8	-6.5	1.6	12.5	19.8	25.1	27.7	25	18.7	9.3	1.7	-4.6		16	14	19	20	15	6	5	5	3	12	16	20
	АЙДАРЛИНСКИЙ С.О.	1383	2735	44.4674	65.7665	1199.2			-8	-6.5	1.6	12.5	19.8	25.1	27.7	25	18.7	9.3	1.7	-4.6		16	14	19	20	15	6	5	5	3	12	16	20
	АКЖАРМИНСКИЙ С.О.	2468	3183	44.8706	64.7648	211.74			-8	-6.5	1.6	12.5	19.8	25.1	27.7	25	18.7	9.3	1.7	-4.6		16	14	19	20	15	6	5	5	3	12	16	20
	АМАНГЕЛЬДИНСКИЙ С.О.	2757	3614	45.0684	64.8916	73.44			-8	-6.5	1.6	12.5	19.8	25.1	27.7	25	18.7	9.3	1.7	-4.6		16	14	19	20	15	6	5	5	3	12	16	20
	БЕСАРЫКСКИЙ С.О.	7599	2712	44.6935	65.3866	1259			-8	-6.5	1.6	12.5	19.8	25.1	27.7	25	18.7	9.3	1.7	-4.6		16	14	19	20	15	6	5	5	3	12	16	20
	ЖЕТИКОЛЬСКИЙ С.О.	706	962	44.556	65.6412	204.68			-8	-6.5	1.6	12.5	19.8	25.1	27.7	25	18.7	9.3	1.7	-4.6		16	14	19	20	15	6	5	5	3	12	16	20
	ИНКАРДАРЬИНСКИЙ С.О.	1119	1711	44.6618	64.7862	470.86			-8	-6.5	1.6	12.5	19.8	25.1	27.7	25	18.7	9.3	1.7	-4.6		16	14	19	20	15	6	5	5	3	12	16	20
	КОГАЛЫКОЛЬСКИЙ С.О.	3918	4125	44.7722	65.188	2458			-8	-6.5	1.6	12.5	19.8	25.1	27.7	25	18.7	9.3	1.7	-4.6		16	14	19	20	15	6	5	5	3	12	16	20
	С.О.ИМ.ИЛЬЯСОВА	646	2334	44.909	65.1008	175.49			-8	-6.5	1.6	12.5	19.8	25.1	27.7	25	18.7	9.3	1.7	-4.6		16	14	19	20	15	6	5	5	3	12	16	20
	С.О.ИМ.КАЛЖАН АХУНА	908	684	45.0669	64.8919	1265			-8	-6.5	1.6	12.5	19.8	25.1	27.7	25	18.7	9.3	1.7	-4.6		16	14	19	20	15	6	5	5	3	12	16	20
	С.О.ИМ.ТОКМАГАНБЕТОВА	1169	2645	45.0602	65.053	362.329			-8	-6.5	1.6	12.5	19.8	25.1	27.7	25	18.7	9.3	1.7	-4.6		16	14	19	20	15	6	5	5	3	12	16	20
	СЕЙФУЛЛИНСКИЙ С.О.	978	1587	45.0764	64.9445	304.14			-8	-6.5	1.6	12.5	19.8	25.1	27.7	25	18.7	9.3	1.7	-4.6		16	14	19	20	15	6	5	5	3	12	16	20
	ТЕРЕНОЗЕКСКИЙ С.О.	3606	3818	45.0527	64.9808	1987			-8	-6.5	1.6	12.5	19.8	25.1	27.7	25	18.7	9.3	1.7	-4.6		16	14	19	20	15	6	5	5	3	12	16	20
	ШАГАНСКИЙ С.О.	2602	3124	44.8883	64.9627	240.38			-8	-6.5	1.6	12.5	19.8	25.1	27.7	25	18.7	9.3	1.7	-4.6		16	14	19	20	15	6	5	5	3	12	16	20
	ШИРКЕЙЛИЙСКИЙ С.О.	506	2473	44.828	65.1191	261.15			-8	-6.5	1.6	12.5	19.8	25.1	27.7	25	18.7	9.3	1.7	-4.6		16	14	19	20	15	6	5	5	3	12	16	20
	АКМАЯНСКИЙ С.О.	3641	3585	44.0881	66.8652	129			-6.4	-4.5	3.3	13.3	20.1	25.2	27.9	25.3	19	10.2	2.7	-3.4		17	17	20	23	17	5	4	2	2	12	17	22
	АКТОГАНСКИЙ С.О.	1399	1053	44.2383	66.6525	105			-6.4	-4.5	3.3	13.3	20.1	25.2	27.9	25.3	19	10.2	2.7	-3.4		17	17	20	23	17	5	4	2	2	12	17	22
	АЛМАЛИНСКИЙ С.О.	1218	1763	44.2403	66.6225	29			-6.4	-4.5	3.3	13.3	20.1	25.2	27.9	25.3	19	10.2	2.7	-3.4		17	17	20	23	17	5	4	2	2	12	17	22
	БАЙГЕКУМСКИЙ С.О.	1619	2125	44.3129	66.4793	33			-6.4	-4.5	3.3	13.3	20.1	25.2	27.9	25.3	19	10.2	2.7	-3.4		17	17	20	23	17	5	4	2	2	12	17	22
	БЕСТАМСКИЙ С.О.	1774	1527	44.2852	66.7232	48			-6.4	-4.5	3.3	13.3	20.1	25.2	27.9	25.3	19	10.2	2.7	-3.4		17	17	20	23	17	5	4	2	2	12	17	22
	ГИГАНТСКИЙ С.О.	6664	4009	44.137	66.7442	215			-6.4	-4.5	3.3	13.3	20.1	25.2	27.9	25.3	19	10.2	2.7	-3.4		17	17	20	23	17	5	4	2	2	12	17	22
	ЕНБЕКШИНСКИЙ С.О.	17137	3204	44.2367	66.8408	498			-6.4	-4.5	3.3	13.3	20.1	25.2	27.9	25.3	19	10.2	2.7	-3.4		17	17	20	23	17	5	4	2	2	12	17	22
	ЖАНАТУРМЫССКИЙ С.О.	1758	1573	44.1455	66.7025	194			-6.4	-4.5	3.3	13.3	20.1	25.2	27.9	25.3	19	10.2	2.7	-3.4		17	17	20	23	17	5	4	2	2	12	17	22
	ЖИДЕЛИАРЫКСКИЙ С.О.	1321	1426	44.2483	66.7911	27			-6.4	-4.5	3.3	13.3	20.1	25.2	27.9	25.3	19	10.2	2.7	-3.4		17	17	20	23	17	5	4	2	2	12	17	22
	ЖОЛЕКСКИЙ С.О.	2721	2721	44.2878	66.4311	708			-6.4	-4.5	3.3	13.3	20.1	25.2	27.9	25.3	19	10.2	2.7	-3.4		17	17	20	23	17	5	4	2	2	12	17	22
	ЖУАНТОБИНСКИЙ С.О.	3272	2042	44.2676	66.3112	66			-6.4	-4.5	3.3	13.3	20.1	25.2	27.9	25.3	19	10.2	2.7	-3.4		17	17	20	23	17	5	4	2	2	12	17	22
	ИРКОЛЬСКИЙ С.О.	1261	2225	44.1711	66.6903	196			-6.4	-4.5	3.3	13.3	20.1	25.2	27.9	25.3	19	10.2	2.7	-3.4		17	17	20	23	17	5	4	2	2	12	17	22
	КАРГАЛИНСКИЙ С.О.	2344	1720	43.8999	66.6089	418			-6.4	-4.5	3.3	13.3	20.1	25.2	27.9	25.3	19	10.2	2.7	-3.4		17	17	20	23	17	5	4	2	2	12	17	22
	КЕРДЕЛИНСКИЙ С.О.	4321	3416	44.1908	66.7845	70			-6.4	-4.5	3.3	13.3	20.1	25.2	27.9	25.3	19	10.2	2.7	-3.4		17	17	20	23	17	5	4	2	2	12	17	22
	КОГАЛИНСКИЙ С.О.	4152	1730	44.3516	66.1995	415			-6.4	-4.5	3.3	13.3	20.1	25.2	27.9	25.3	19	10.2	2.7	-3.4		17	17	20	23	17	5	4	2	2	12	17	22
	МАЙЛЫТОГАЙСКИЙ С.О.	5778	1295	44.5047	66.1826	926			-6.4	-4.5	3.3	13.3	20.1	25.2	27.9	25.3	19	10.2	2.7	-3.4		17	17	20	23	17	5	4	2	2	12	17	22
	ОРТАКШЫЛСКИЙ С.О.	3728	2450	44.2045	66.4995	689			-6.4	-4.5	3.3	13.3	20.1	25.2	27.9	25.3	19	10.2	2.7	-3.4		17	17	20	23	17	5	4	2	2	12	17	22
	СУЛУТЮБИНСКИЙ С.О.	6976	3979	44.6315	66.044	608			-6.4	-4.5	3.3	13.3	20.1	25.2	27.9	25.3	19	10.2	2.7	-3.4		17	17	20	23	17	5	4	2	2	12	17	22
	ТАЛАПТАНСКИЙ С.О.	2434	4152	44.3384	66.5167	416			-6.4	-4.5	3.3	13.3	20.1	25.2	27.9	25.3	19	10.2	2.7	-3.4		17	17	20	23	17	5	4	2	2	12	17	22
	ТАРТОГАЙСКИЙ С.О.	6651	2536	44.4448	66.2405	388			-6.4	-4.5	3.3	13.3	20.1	25.2	27.9	25.3	19	10.2	2.7	-3.4		17	17	20	23	17	5	4	2	2	12	17	22
	ТЕЛИКОЛЬСКИЙ С.О.	4741	2369	44.1778	66.7314	847			-6.4	-4.5	3.3	13.3	20.1	25.2	27.9	25.3	19	10.2	2.7	-3.4		17	17	20	23	17	5	4	2	2	12	17	22
	ТОНКЕРИССКИЙ С.О.	4462	3417	44.1714	66.815	159			-6.4	-4.5	3.3	13.3	20.1	25.2	27.9	25.3	19	10.2	2.7	-3.4		17	17	20	23	17	5	4	2	2	12	17	22
	ШИЕЛИЙСКИЙ С.О.	2895	4819	44.1778	66.7314	36			-6.4	-4.5	3.3	13.3	20.1	25.2	27.9	25.3	19	10.2	2.7	-3.4		17	17	20	23	17	5	4	2	2	12	17	22
	УМИРЗАКСКИЙ С.О.	1116	279	43.5964	51.255	58			-1.2	-1.2	3.5	11.6	18.5	23.2	26.2	25.8	20	12.9	6.5	1.8		8	9	13	16	17	11	10	9	13	14	16	14
	HОГАЙТИНСКИЙ С.О.	0	0	45.3167	55.2	170.4
	АКЖИГИТСКИЙ С.О.	24330	427	45.0336	55.7493	424.6			-6.5	-6.7	0.4	11.8	19.7	25.1	27.7	25.6	18.5	9.3	2.6	-2.9		10	7	12	16	15	9	9	5	7	11	11	13
	БЕЙНЕУСКИЙ С.О.	25490	1137	45.3229	55.1889	561.1			-6.5	-6.7	0.4	11.8	19.7	25.1	27.7	25.6	18.5	9.3	2.6	-2.9		10	7	12	16	15	9	9	5	7	11	11	13
	БОРАНКУЛСКИЙ С.О.	20504	1072	46.2075	54.475	500			-6.5	-6.7	0.4	11.8	19.7	25.1	27.7	25.6	18.5	9.3	2.6	-2.9		10	7	12	16	15	9	9	5	7	11	11	13
	ЕСЕТСКИЙ С.О.	4701	258	45.7472	54.8373	221			-6.5	-6.7	0.4	11.8	19.7	25.1	27.7	25.6	18.5	9.3	2.6	-2.9		10	7	12	16	15	9	9	5	7	11	11	13
	САМСКИЙ С.О.	19126	720	45.2403	55.8658	102.9			-6.5	-6.7	0.4	11.8	19.7	25.1	27.7	25.6	18.5	9.3	2.6	-2.9		10	7	12	16	15	9	9	5	7	11	11	13
	САРГИНСКИЙ С.О.	12413	779	45.4664	55.0686	339.3			-6.5	-6.7	0.4	11.8	19.7	25.1	27.7	25.6	18.5	9.3	2.6	-2.9		10	7	12	16	15	9	9	5	7	11	11	13
	СЫНГЫРЛАУСКИЙ С.О.	2632	15	45.2084	55.3985	400			-6.5	-6.7	0.4	11.8	19.7	25.1	27.7	25.6	18.5	9.3	2.6	-2.9		10	7	12	16	15	9	9	5	7	11	11	13
	ТАЖЕНСКИЙ С.О.	609	11	44.8922	55.9819	130			-6.5	-6.7	0.4	11.8	19.7	25.1	27.7	25.6	18.5	9.3	2.6	-2.9		10	7	12	16	15	9	9	5	7	11	11	13
	ТОЛЕПСКИЙ С.О.	5622	331	44.8317	54.5464	127.9			-6.5	-6.7	0.4	11.8	19.7	25.1	27.7	25.6	18.5	9.3	2.6	-2.9		10	7	12	16	15	9	9	5	7	11	11	13
	ТУРЫШСКИЙ С.О.	11921	287	45.4483	56.1058	152.2			-6.5	-6.7	0.4	11.8	19.7	25.1	27.7	25.6	18.5	9.3	2.6	-2.9		10	7	12	16	15	9	9	5	7	11	11	13
	КЫЗЫЛСАЙСКИЙ С.О.	1350	100	43.4535	53.0446	89.9			-2.9	-2.7	2.8	11.5	18.7	23.5	26.6	25.7	19.5	11.6	5.1	0.3		8	8	14	16	16	9	8	6	7	11	13	12
	С.РАХАТ	596	144	43.3236	52.9028	45			-2.9	-2.7	2.8	11.5	18.7	23.5	26.6	25.7	19.5	11.6	5.1	0.3		8	8	14	16	16	9	8	6	7	11	13	12
	ТЕНГЕСКИЙ С.О.	1059	147	43.3146	52.8588	191.9			-2.9	-2.7	2.8	11.5	18.7	23.5	26.6	25.7	19.5	11.6	5.1	0.3		8	8	14	16	16	9	8	6	7	11	13	12
	А.О.БОЛАШАК	143	24	42.3305	53.679	150.4			-0.7	-0.7	4	12.1	18.8	23.6	26.7	26.3	20.3	13.1	6.8	2.2		8	9	13	16	16	9	8	7	11	14	16	14
	БОСТАНСКИЙ С.О.	12899	484	43.4556	53.0197	407			-0.7	-0.7	4	12.1	18.8	23.6	26.7	26.3	20.3	13.1	6.8	2.2		8	9	13	16	16	9	8	7	11	14	16	14
	ЖЕТЫБАЙСКИЙ С.О.	6501	257	43.5877	52.1022	250			-0.7	-0.7	4	12.1	18.8	23.6	26.7	26.3	20.3	13.1	6.8	2.2		8	9	13	16	16	9	8	7	11	14	16	14
	КУЛАНДИНСКИЙ С.О.	6863	218	43.2911	53.0158	189.9			-0.7	-0.7	4	12.1	18.8	23.6	26.7	26.3	20.3	13.1	6.8	2.2		8	9	13	16	16	9	8	7	11	14	16	14
	КУРЫКСКИЙ С.О.	7838	319	43.1782	51.6794	1687.8			-0.7	-0.7	4	12.1	18.8	23.6	26.7	26.3	20.3	13.1	6.8	2.2		8	9	13	16	16	9	8	7	11	14	16	14
	МУНАЙШИНСКИЙ С.О.	2868	93	43.5013	52.0893	444.9			-0.7	-0.7	4	12.1	18.8	23.6	26.7	26.3	20.3	13.1	6.8	2.2		8	9	13	16	16	9	8	7	11	14	16	14
	СЕНЕКСКИЙ С.О.	21837	684	43.3639	53.3929	468.4			-0.7	-0.7	4	12.1	18.8	23.6	26.7	26.3	20.3	13.1	6.8	2.2		8	9	13	16	16	9	8	7	11	14	16	14
	АКТЮБИНСКИЙ С.О.	16532	1145	43.8247	52.7233	342.5			-3.7	-3.6	1.9	11.1	18.1	22.9	25.8	25	18.7	11	4.3	-0.4		8	8	13	16	17	12	11	8	10	12	14	12
	АКШЫМРАУСКИЙ С.О.	17437	71	44.819	52.8343	84			-3.7	-3.6	1.9	11.1	18.1	22.9	25.8	25	18.7	11	4.3	-0.4		8	8	13	16	17	12	11	8	10	12	14	12
	ЖАРМЫШСКИЙ С.О.	9965	919	44.1475	52.4556	5889			-3.7	-3.6	1.9	11.1	18.1	22.9	25.8	25	18.7	11	4.3	-0.4		8	8	13	16	17	12	11	8	10	12	14	12
	ЖЫНГЫЛДИНСКИЙ С.О.	19805	530	44.1987	51.7002	174			-3.7	-3.6	1.9	11.1	18.1	22.9	25.8	25	18.7	11	4.3	-0.4		8	8	13	16	17	12	11	8	10	12	14	12
	КЫЗАНСКИЙ С.О.	14573	124	44.8944	52.6814	103			-3.7	-3.6	1.9	11.1	18.1	22.9	25.8	25	18.7	11	4.3	-0.4		8	8	13	16	17	12	11	8	10	12	14	12
	ОНДЫНСКИЙ С.О.	16983	1175	44.0686	52.4333	271.7			-3.7	-3.6	1.9	11.1	18.1	22.9	25.8	25	18.7	11	4.3	-0.4		8	8	13	16	17	12	11	8	10	12	14	12
	С.О.ОТПАН	4237	124	44.1486	51.9439	67			-3.7	-3.6	1.9	11.1	18.1	22.9	25.8	25	18.7	11	4.3	-0.4		8	8	13	16	17	12	11	8	10	12	14	12
	САЙОТЕССКИЙ С.О.	5530	986	44.3285	53.5336	142			-3.7	-3.6	1.9	11.1	18.1	22.9	25.8	25	18.7	11	4.3	-0.4		8	8	13	16	17	12	11	8	10	12	14	12
	ТУЩЫКУДУКСКИЙ С.О.	17252	1247	44.739	51.9655	117.9			-3.7	-3.6	1.9	11.1	18.1	22.9	25.8	25	18.7	11	4.3	-0.4		8	8	13	16	17	12	11	8	10	12	14	12
	ШАЙЫРСКИЙ С.О.	26424	870	44.2419	51.8186	208			-3.7	-3.6	1.9	11.1	18.1	22.9	25.8	25	18.7	11	4.3	-0.4		8	8	13	16	17	12	11	8	10	12	14	12
	ШЕБИРСКИЙ С.О.	15542	721	44.8142	52.0925	57			-3.7	-3.6	1.9	11.1	18.1	22.9	25.8	25	18.7	11	4.3	-0.4		8	8	13	16	17	12	11	8	10	12	14	12
	ШЕТПИНСКИЙ С.О.	16576	610	44.1386	52.1598	326			-3.7	-3.6	1.9	11.1	18.1	22.9	25.8	25	18.7	11	4.3	-0.4		8	8	13	16	17	12	11	8	10	12	14	12
	БАЯНДИНСКИЙ С.О.	7579	269	43.7611	51.3061	703			-1.2	-1.2	3.5	11.6	18.5	23.2	26.2	25.8	20	12.9	6.5	1.8		8	9	13	16	17	11	10	9	13	14	16	14
	КЫЗЫЛТОБИНСКИЙ С.О.	1796	194	43.693	51.3379	687			-1.2	-1.2	3.5	11.6	18.5	23.2	26.2	25.8	20	12.9	6.5	1.8		8	9	13	16	17	11	10	9	13	14	16	14
	МАНГИСТАУСКИЙ С.О.	5035	234	43.697	51.3092	598			-1.2	-1.2	3.5	11.6	18.5	23.2	26.2	25.8	20	12.9	6.5	1.8		8	9	13	16	17	11	10	9	13	14	16	14
	С.О.АТАМЕКЕН	558	116	43.6614	51.2017	784			-1.2	-1.2	3.5	11.6	18.5	23.2	26.2	25.8	20	12.9	6.5	1.8		8	9	13	16	17	11	10	9	13	14	16	14
	С.О.БАСКУДУК	212	72	43.6928	51.2047	164			-1.2	-1.2	3.5	11.6	18.5	23.2	26.2	25.8	20	12.9	6.5	1.8		8	9	13	16	17	11	10	9	13	14	16	14
	С.О.БАТЫР	1581	154	43.6303	51.4081	859			-1.2	-1.2	3.5	11.6	18.5	23.2	26.2	25.8	20	12.9	6.5	1.8		8	9	13	16	17	11	10	9	13	14	16	14
	С.О.ДАУЛЕТ	1830	213	43.7025	51.3133	984			-1.2	-1.2	3.5	11.6	18.5	23.2	26.2	25.8	20	12.9	6.5	1.8		8	9	13	16	17	11	10	9	13	14	16	14
	АКШУКУРСКИЙ С.О.	10009	424	43.7785	51.0668	53.36			-1.9	-1.9	3	11.3	18.3	22.9	25.9	24.8	19.4	12.6	5.8	1.1		6	8	13	16	18	13	13	11	16	14	15	15
	БАУТИНСКИЙ С.О.	6488	196	44.5442	50.2724	11.04			-1.9	-1.9	3	11.3	18.3	22.9	25.9	24.8	19.4	12.6	5.8	1.1		6	8	13	16	18	13	13	11	16	14	15	15
	Г.ФОРТ-ШЕВЧЕНКО	12926	463	44.5075	50.2628	54.5			-1.9	-1.9	3	11.3	18.3	22.9	25.9	24.8	19.4	12.6	5.8	1.1		6	8	13	16	18	13	13	11	16	14	15	15
	КЫЗЫЛОЗЕНСКИЙ С.О.	14354	794	44.2986	50.5044	82.76			-1.9	-1.9	3	11.3	18.3	22.9	25.9	24.8	19.4	12.6	5.8	1.1		6	8	13	16	18	13	13	11	16	14	15	15
	С.О.САИНА ШАПАГАТОВА	2983	204	43.8517	51.0326	56.69			-1.9	-1.9	3	11.3	18.3	22.9	25.9	24.8	19.4	12.6	5.8	1.1		6	8	13	16	18	13	13	11	16	14	15	15
	ТАУШЫКСКИЙ С.О.	20328	677	44.3403	51.3508	115.6			-1.9	-1.9	3	11.3	18.3	22.9	25.9	24.8	19.4	12.6	5.8	1.1		6	8	13	16	18	13	13	11	16	14	15	15
	АЛГАБАССКИЙ С.О.	9768	5726	52.2967	76.7779	340			-16.9	-16.5	-8.9	4.6	13.3	19.1	21.2	18.3	12.6	3.6	-6.9	-13.4		17	12	10	16	26	28	48	32	21	26	20	16
	ДОСТЫКСКИЙ С.О.	10320	4993	52.782	76.6507	369			-16.9	-16.5	-8.9	4.6	13.3	19.1	21.2	18.3	12.6	3.6	-6.9	-13.4		17	12	10	16	26	28	48	32	21	26	20	16
	ЕВГЕНЬЕВСКИЙ С.О.	8734	6222	51.9621	76.7648	452			-16.9	-16.5	-8.9	4.6	13.3	19.1	21.2	18.3	12.6	3.6	-6.9	-13.4		17	12	10	16	26	28	48	32	21	26	20	16
	КАЛКАМАНСКИЙ С.О.	3678	2869	51.9477	76.0247	1152			-16.9	-16.5	-8.9	4.6	13.3	19.1	21.2	18.3	12.6	3.6	-6.9	-13.4		17	12	10	16	26	28	48	32	21	26	20	16
	КЫЗЫЛЖАРСКИЙ С.О.	7491	5355	52.4666	76.6582	102			-16.9	-16.5	-8.9	4.6	13.3	19.1	21.2	18.3	12.6	3.6	-6.9	-13.4		17	12	10	16	26	28	48	32	21	26	20	16
	С.О.ИМ.МАМАИТА ОМАРОВА	13383	7409	51.9164	77.0578	2204			-16.9	-16.5	-8.9	4.6	13.3	19.1	21.2	18.3	12.6	3.6	-6.9	-13.4		17	12	10	16	26	28	48	32	21	26	20	16
	АКТОГАЙСКИЙ С.О.	7281	4200	53.0093	75.981	867			-17.9	-17.4	-9.8	3.7	12.7	18.8	20.7	17.8	12	2.9	-7.9	-14.3		15	11	10	15	25	34	51	38	23	28	21	16
	АУЕЛЬБЕКСКИЙ С.О.	4743	2731	52.6613	76.5179	587			-17.9	-17.4	-9.8	3.7	12.7	18.8	20.7	17.8	12	2.9	-7.9	-14.3		15	11	10	15	25	34	51	38	23	28	21	16
	БАСКАМЫССКИЙ С.О.	1915	1936	52.5107	75.2894	918.5			-17.9	-17.4	-9.8	3.7	12.7	18.8	20.7	17.8	12	2.9	-7.9	-14.3		15	11	10	15	25	34	51	38	23	28	21	16
	ЖАЛАУЛИНСКИЙ С.О.	5553	5409	52.7653	74.5969	117			-17.9	-17.4	-9.8	3.7	12.7	18.8	20.7	17.8	12	2.9	-7.9	-14.3		15	11	10	15	25	34	51	38	23	28	21	16
	ЖОЛБОЛДИНСКИЙ С.О.	5121	5041	52.7937	74.8983	121			-17.9	-17.4	-9.8	3.7	12.7	18.8	20.7	17.8	12	2.9	-7.9	-14.3		15	11	10	15	25	34	51	38	23	28	21	16
	КАРАОБИНСКИЙ С.О.	6999	2609	52.6855	76.4909	554			-17.9	-17.4	-9.8	3.7	12.7	18.8	20.7	17.8	12	2.9	-7.9	-14.3		15	11	10	15	25	34	51	38	23	28	21	16
	КОЖАМЖАРСКИЙ С.О.	4260	3191	53.032	75.8648	656			-17.9	-17.4	-9.8	3.7	12.7	18.8	20.7	17.8	12	2.9	-7.9	-14.3		15	11	10	15	25	34	51	38	23	28	21	16
	МУТКЕНОВСКИЙ С.О.	8363	4182	52.9014	76.2362	624			-17.9	-17.4	-9.8	3.7	12.7	18.8	20.7	17.8	12	2.9	-7.9	-14.3		15	11	10	15	25	34	51	38	23	28	21	16
	РАЗУМОВСКИЙ С.О.	3968	3316	52.7647	75.4519	160			-17.9	-17.4	-9.8	3.7	12.7	18.8	20.7	17.8	12	2.9	-7.9	-14.3		15	11	10	15	25	34	51	38	23	28	21	16
	ХАРЬКОВСКИЙ С.О.	2541	1887	52.7983	75.9623	391			-17.9	-17.4	-9.8	3.7	12.7	18.8	20.7	17.8	12	2.9	-7.9	-14.3		15	11	10	15	25	34	51	38	23	28	21	16
	ШОЛАКСОРСКИЙ С.О.	3481	2329	52.7079	73.722	1027			-17.9	-17.4	-9.8	3.7	12.7	18.8	20.7	17.8	12	2.9	-7.9	-14.3		15	11	10	15	25	34	51	38	23	28	21	16
	АКСАНСКИЙ С.О.	6032	4771	50.7128	75.6675	1321			-17	-16.8	-9.3	3.8	12.4	18.2	20.3	17.4	11.8	2.8	-7.1	-13.7		13	12	11	19	34	34	49	33	23	27	19	14
	БАЯНАУЛЬСКИЙ С.О.	1121	1658	50.7931	75.7008	643.71			-17	-16.8	-9.3	3.8	12.4	18.2	20.3	17.4	11.8	2.8	-7.1	-13.7		13	12	11	19	34	34	49	33	23	27	19	14
	БИРЛИКСКИЙ С.О.	7012	5765	51.1391	75.7406	1458			-17	-16.8	-9.3	3.8	12.4	18.2	20.3	17.4	11.8	2.8	-7.1	-13.7		13	12	11	19	34	34	49	33	23	27	19	14
	ЖАНАЖОЛЬСКИЙ С.О.	2234	2552	50.9989	74.9942	1456			-17	-16.8	-9.3	3.8	12.4	18.2	20.3	17.4	11.8	2.8	-7.1	-13.7		13	12	11	19	34	34	49	33	23	27	19	14
	ЖАНАТИЛЕКСКИЙ С.О.	8750	7609	50.4978	75.2083	1582			-17	-16.8	-9.3	3.8	12.4	18.2	20.3	17.4	11.8	2.8	-7.1	-13.7		13	12	11	19	34	34	49	33	23	27	19	14
	КАРАТОМАРСКИЙ С.О.	4367	6439	50.1645	75.205	1236			-17	-16.8	-9.3	3.8	12.4	18.2	20.3	17.4	11.8	2.8	-7.1	-13.7		13	12	11	19	34	34	49	33	23	27	19	14
	КУНДЫКОЛЬСКИЙ С.О.	8375	3623	50.7252	75.0937	1269			-17	-16.8	-9.3	3.8	12.4	18.2	20.3	17.4	11.8	2.8	-7.1	-13.7		13	12	11	19	34	34	49	33	23	27	19	14
	КУРКЕЛИНСКИЙ С.О.	7319	7560	50.2478	75.7319	1616			-17	-16.8	-9.3	3.8	12.4	18.2	20.3	17.4	11.8	2.8	-7.1	-13.7		13	12	11	19	34	34	49	33	23	27	19	14
	КЫЗЫЛТАУСКИЙ С.О.	22317	10162	50.7275	74.1948	1587			-17	-16.8	-9.3	3.8	12.4	18.2	20.3	17.4	11.8	2.8	-7.1	-13.7		13	12	11	19	34	34	49	33	23	27	19	14
	МАЙКАИНСКАЯ П.А.	2430	1948	51.4587	75.7963	459			-17	-16.8	-9.3	3.8	12.4	18.2	20.3	17.4	11.8	2.8	-7.1	-13.7		13	12	11	19	34	34	49	33	23	27	19	14
	САТПАЕВСКИЙ С.О.	9413	7504	50.555	74.6732	108			-17	-16.8	-9.3	3.8	12.4	18.2	20.3	17.4	11.8	2.8	-7.1	-13.7		13	12	11	19	34	34	49	33	23	27	19	14
	ТОРАЙГЫРОВСКИЙ С.О.	6622	5007	50.8634	75.6315	1478			-17	-16.8	-9.3	3.8	12.4	18.2	20.3	17.4	11.8	2.8	-7.1	-13.7		13	12	11	19	34	34	49	33	23	27	19	14
	УЗУНБУЛАКСКИЙ С.О.	8109	7497	50.8074	74.265	954			-17	-16.8	-9.3	3.8	12.4	18.2	20.3	17.4	11.8	2.8	-7.1	-13.7		13	12	11	19	34	34	49	33	23	27	19	14
	ШОПТЫКОЛЬСКИЙ С.О.	854	1996	51.2537	75.7641	0.6			-17	-16.8	-9.3	3.8	12.4	18.2	20.3	17.4	11.8	2.8	-7.1	-13.7		13	12	11	19	34	34	49	33	23	27	19	14
	HОВОМИРСКИЙ С.О.	1895	2041	53.6037	75.9159	365			-18.2	-17.6	-10	3.3	12.2	18.4	20.3	17.2	11.7	2.4	-8.3	-14.7		16	12	11	15	28	41	55	44	26	29	23	17
	АКТАУСКИЙ С.О.	2248	1309	53.7181	76.6202	588.6			-18.2	-17.6	-10	3.3	12.2	18.4	20.3	17.2	11.7	2.4	-8.3	-14.7		16	12	11	15	28	41	55	44	26	29	23	17
	АЛАКОЛЬСКИЙ С.О.	4285	5155	54.0213	75.9325	573.3			-18.2	-17.6	-10	3.3	12.2	18.4	20.3	17.2	11.7	2.4	-8.3	-14.7		16	12	11	15	28	41	55	44	26	29	23	17
	БАШМАЧИНСКИЙ С.О.	3406	1579	53.636	75.157	485.5			-18.2	-17.6	-10	3.3	12.2	18.4	20.3	17.2	11.7	2.4	-8.3	-14.7		16	12	11	15	28	41	55	44	26	29	23	17
	ВЕСЕЛОРОЩИНСКИЙ С.О.	4662	1877	53.79	76.356	697.7			-18.2	-17.6	-10	3.3	12.2	18.4	20.3	17.2	11.7	2.4	-8.3	-14.7		16	12	11	15	28	41	55	44	26	29	23	17
	ЕНБЕКШИНСКИЙ С.О.	2481	1589	53.8728	75.8082	569.5			-18.2	-17.6	-10	3.3	12.2	18.4	20.3	17.2	11.7	2.4	-8.3	-14.7		16	12	11	15	28	41	55	44	26	29	23	17
	ЖЕЛЕЗИНСКИЙ С.О.	4555	5304	53.5385	75.3211	664.4			-18.2	-17.6	-10	3.3	12.2	18.4	20.3	17.2	11.7	2.4	-8.3	-14.7		16	12	11	15	28	41	55	44	26	29	23	17
	КАЗАХСТАНСКИЙ С.О.	3239	3122	54.1853	76.4097	755.6			-18.2	-17.6	-10	3.3	12.2	18.4	20.3	17.2	11.7	2.4	-8.3	-14.7		16	12	11	15	28	41	55	44	26	29	23	17
	ЛЕСНОЙ С.О.	4026	2047	53.9426	75.462	865			-18.2	-17.6	-10	3.3	12.2	18.4	20.3	17.2	11.7	2.4	-8.3	-14.7		16	12	11	15	28	41	55	44	26	29	23	17
	МИХАЙЛОВСКИЙ С.О.	3397	1951	53.8281	76.5374	887.9			-18.2	-17.6	-10	3.3	12.2	18.4	20.3	17.2	11.7	2.4	-8.3	-14.7		16	12	11	15	28	41	55	44	26	29	23	17
	ОЗЕРНОВСКИЙ С.О.	1674	1187	54.2516	76.596	764.7			-18.2	-17.6	-10	3.3	12.2	18.4	20.3	17.2	11.7	2.4	-8.3	-14.7		16	12	11	15	28	41	55	44	26	29	23	17
	ПРИИРТЫШСКИЙ С.О.	2864	1590	53.7109	75.0935	582.5			-18.2	-17.6	-10	3.3	12.2	18.4	20.3	17.2	11.7	2.4	-8.3	-14.7		16	12	11	15	28	41	55	44	26	29	23	17
	АБАЙСКИЙ С.О.	1742	2855	53.1225	74.1916	564.8			-18.2	-17.6	-10	3.3	12.2	18.4	20.3	17.2	11.7	2.4	-8.3	-14.7		16	12	11	15	28	41	55	44	26	29	23	17
	АГАШОРЫНСКИЙ С.О.	2155	1644	53.4531	74.239	573.55			-18.2	-17.6	-10	3.3	12.2	18.4	20.3	17.2	11.7	2.4	-8.3	-14.7		16	12	11	15	28	41	55	44	26	29	23	17
	АМАНГЕЛЬДИНСКАЯ С.А.	1249	269	53.5582	73.8456	433.3			-18.2	-17.6	-10	3.3	12.2	18.4	20.3	17.2	11.7	2.4	-8.3	-14.7		16	12	11	15	28	41	55	44	26	29	23	17
	ИРТЫШСКИЙ С.О.	5272	2349	53.333	75.4587	142.18			-18.2	-17.6	-10	3.3	12.2	18.4	20.3	17.2	11.7	2.4	-8.3	-14.7		16	12	11	15	28	41	55	44	26	29	23	17
	ИСА БАЙЗАКОВСКИЙ С.О.	2291	1582	53.5447	75.1498	540			-18.2	-17.6	-10	3.3	12.2	18.4	20.3	17.2	11.7	2.4	-8.3	-14.7		16	12	11	15	28	41	55	44	26	29	23	17
	КАРАКУДУКСКИЙ С.О.	3648	1923	53.2147	75.4311	781.64			-18.2	-17.6	-10	3.3	12.2	18.4	20.3	17.2	11.7	2.4	-8.3	-14.7		16	12	11	15	28	41	55	44	26	29	23	17
	КОСАГАШСКИЙ С.О.	2484	1363	53.1146	74.871	825.9			-18.2	-17.6	-10	3.3	12.2	18.4	20.3	17.2	11.7	2.4	-8.3	-14.7		16	12	11	15	28	41	55	44	26	29	23	17
	КОСКОЛЬСКИЙ С.О.	3731	3470	53.1527	73.9872	110			-18.2	-17.6	-10	3.3	12.2	18.4	20.3	17.2	11.7	2.4	-8.3	-14.7		16	12	11	15	28	41	55	44	26	29	23	17
	КЫЗЫЛЖАРСКИЙ С.О.	2086	2824	53.3851	75.4203	47			-18.2	-17.6	-10	3.3	12.2	18.4	20.3	17.2	11.7	2.4	-8.3	-14.7		16	12	11	15	28	41	55	44	26	29	23	17
	ЛЕНИНСКИЙ С.О.	1108	1214	53.5498	74.0825	431			-18.2	-17.6	-10	3.3	12.2	18.4	20.3	17.2	11.7	2.4	-8.3	-14.7		16	12	11	15	28	41	55	44	26	29	23	17
	ЛУГОВСКОЙ С.О.	1247	694	53.4742	75.3025	513			-18.2	-17.6	-10	3.3	12.2	18.4	20.3	17.2	11.7	2.4	-8.3	-14.7		16	12	11	15	28	41	55	44	26	29	23	17
	МАЙКОНЫРСКАЯ С.А.	1732	659	53.5885	74.5293	340			-18.2	-17.6	-10	3.3	12.2	18.4	20.3	17.2	11.7	2.4	-8.3	-14.7		16	12	11	15	28	41	55	44	26	29	23	17
	ПАНФИЛОВСКИЙ С.О.	3271	2398	53.2413	74.897	1211			-18.2	-17.6	-10	3.3	12.2	18.4	20.3	17.2	11.7	2.4	-8.3	-14.7		16	12	11	15	28	41	55	44	26	29	23	17
	СЕВЕРНЫЙ С.О.	2630	2257	53.7447	74.9632	599			-18.2	-17.6	-10	3.3	12.2	18.4	20.3	17.2	11.7	2.4	-8.3	-14.7		16	12	11	15	28	41	55	44	26	29	23	17
	СЕЛЕТИНСКИЙ С.О.	4425	3486	52.9658	73.9007	10.18			-18.2	-17.6	-10	3.3	12.2	18.4	20.3	17.2	11.7	2.4	-8.3	-14.7		16	12	11	15	28	41	55	44	26	29	23	17
	УЗУНСУСКИЙ С.О.	1482	853	53.3067	74.6883	591			-18.2	-17.6	-10	3.3	12.2	18.4	20.3	17.2	11.7	2.4	-8.3	-14.7		16	12	11	15	28	41	55	44	26	29	23	17
	БАЙКОНЫССКИЙ С.О.	4758	4174	52.9558	76.4221	566			-17.9	-17.4	-9.8	3.7	12.7	18.8	20.7	17.8	12	2.9	-7.9	-14.3		15	11	10	15	25	34	51	38	23	28	21	16
	БЕРЕГОВОЙ С.О.	6199	4662	53.1326	75.8776	687			-17.9	-17.4	-9.8	3.7	12.7	18.8	20.7	17.8	12	2.9	-7.9	-14.3		15	11	10	15	25	34	51	38	23	28	21	16
	БОБРОВСКИЙ С.О.	1964	1352	53.2249	75.693	265			-17.9	-17.4	-9.8	3.7	12.7	18.8	20.7	17.8	12	2.9	-7.9	-14.3		15	11	10	15	25	34	51	38	23	28	21	16
	ВЕРНЕНСКИЙ С.О.	3253	3672	53.2427	76.5024	365			-17.9	-17.4	-9.8	3.7	12.7	18.8	20.7	17.8	12	2.9	-7.9	-14.3		15	11	10	15	25	34	51	38	23	28	21	16
	ВОСКРЕСЕНСКИЙ С.О.	3113	2658	53.3555	76.7144	459			-17.9	-17.4	-9.8	3.7	12.7	18.8	20.7	17.8	12	2.9	-7.9	-14.3		15	11	10	15	25	34	51	38	23	28	21	16
	ЖАНАКУРЛЫССКИЙ С.О.	4624	2870	53.5539	77.1338	426			-17.9	-17.4	-9.8	3.7	12.7	18.8	20.7	17.8	12	2.9	-7.9	-14.3		15	11	10	15	25	34	51	38	23	28	21	16
	ИВАНОВСКИЙ С.О.	551	2265	53.221	76.2519	587			-17.9	-17.4	-9.8	3.7	12.7	18.8	20.7	17.8	12	2.9	-7.9	-14.3		15	11	10	15	25	34	51	38	23	28	21	16
	КАЛИНОВСКИЙ С.О.	3228	2649	53.5445	76.3031	698			-17.9	-17.4	-9.8	3.7	12.7	18.8	20.7	17.8	12	2.9	-7.9	-14.3		15	11	10	15	25	34	51	38	23	28	21	16
	ОКТЯБРЬСКИЙ С.О.	3888	3576	53.3011	75.8981	459			-17.9	-17.4	-9.8	3.7	12.7	18.8	20.7	17.8	12	2.9	-7.9	-14.3		15	11	10	15	25	34	51	38	23	28	21	16
	ПЕСЧАНСКИЙ С.О.	3179	3361	52.9989	76.3053	954			-17.9	-17.4	-9.8	3.7	12.7	18.8	20.7	17.8	12	2.9	-7.9	-14.3		15	11	10	15	25	34	51	38	23	28	21	16
	ТЕРЕНКОЛЬСКИЙ С.О.	7237	6406	53.0647	76.1081	640			-17.9	-17.4	-9.8	3.7	12.7	18.8	20.7	17.8	12	2.9	-7.9	-14.3		15	11	10	15	25	34	51	38	23	28	21	16
	ФЕДОРОВСКИЙ С.О.	2132	3096	53.37	76.3161	459			-17.9	-17.4	-9.8	3.7	12.7	18.8	20.7	17.8	12	2.9	-7.9	-14.3		15	11	10	15	25	34	51	38	23	28	21	16
	БАЙМУЛЬДИНСКИЙ С.О.	3337	3441	52.1057	77.9772	736			-16.9	-16.5	-8.9	4.6	13.3	19.1	21.2	18.3	12.6	3.6	-6.9	-13.4		17	12	10	16	26	28	48	32	21	26	20	16
	ЖАМБЫЛСКИЙ С.О.	4224	3088	51.5003	77.6913	705			-16.9	-16.5	-8.9	4.6	13.3	19.1	21.2	18.3	12.6	3.6	-6.9	-13.4		17	12	10	16	26	28	48	32	21	26	20	16
	КЫЗЫЛАГАШСКИЙ С.О.	1219	2631	51.3737	77.8998	659			-16.9	-16.5	-8.9	4.6	13.3	19.1	21.2	18.3	12.6	3.6	-6.9	-13.4		17	12	10	16	26	28	48	32	21	26	20	16
	КЫЗЫЛАСКЕРСКИЙ С.О.	4477	3910	51.7222	77.533	365			-16.9	-16.5	-8.9	4.6	13.3	19.1	21.2	18.3	12.6	3.6	-6.9	-13.4		17	12	10	16	26	28	48	32	21	26	20	16
	ЛЕБЯЖИНСКИЙ С.О.	4350	2221	51.4697	77.7811	852			-16.9	-16.5	-8.9	4.6	13.3	19.1	21.2	18.3	12.6	3.6	-6.9	-13.4		17	12	10	16	26	28	48	32	21	26	20	16
	МАЙКАРАГАЙСКИЙ С.О.	2444	3101	51.7532	78.7505	698			-16.9	-16.5	-8.9	4.6	13.3	19.1	21.2	18.3	12.6	3.6	-6.9	-13.4		17	12	10	16	26	28	48	32	21	26	20	16
	МАЛЫБАЙСКИЙ С.О.	8237	5326	51.6414	78.3346	854			-16.9	-16.5	-8.9	4.6	13.3	19.1	21.2	18.3	12.6	3.6	-6.9	-13.4		17	12	10	16	26	28	48	32	21	26	20	16
	ШАКИНСКИЙ С.О.	964	1319	51.7136	78.9906	842			-16.9	-16.5	-8.9	4.6	13.3	19.1	21.2	18.3	12.6	3.6	-6.9	-13.4		17	12	10	16	26	28	48	32	21	26	20	16
	ШАРБАКТИНСКИЙ С.О.	4681	5549	51.3867	78.2925	654			-16.9	-16.5	-8.9	4.6	13.3	19.1	21.2	18.3	12.6	3.6	-6.9	-13.4		17	12	10	16	26	28	48	32	21	26	20	16
	ЯМЫШЕВСКИЙ С.О.	7364	3265	51.8939	77.3744	265			-16.9	-16.5	-8.9	4.6	13.3	19.1	21.2	18.3	12.6	3.6	-6.9	-13.4		17	12	10	16	26	28	48	32	21	26	20	16
	АКЖАРСКИЙ С.О.	773	2291	50.7941	78.467	184			-16.9	-16.5	-8.9	4.6	13.3	19.1	21.2	18.3	12.6	3.6	-6.9	-13.4		17	12	10	16	26	28	48	32	21	26	20	16
	АКШИМАНСКИЙ С.О.	18751	3749	50.7928	76.7393	2052			-16.9	-16.5	-8.9	4.6	13.3	19.1	21.2	18.3	12.6	3.6	-6.9	-13.4		17	12	10	16	26	28	48	32	21	26	20	16
	БАСКОЛЬСКИЙ С.О.	6492	4535	51.1883	79.3011	763			-16.9	-16.5	-8.9	4.6	13.3	19.1	21.2	18.3	12.6	3.6	-6.9	-13.4		17	12	10	16	26	28	48	32	21	26	20	16
	КАЗАНСКИЙ С.О.	5272	2420	51.2444	77.8716	845			-16.9	-16.5	-8.9	4.6	13.3	19.1	21.2	18.3	12.6	3.6	-6.9	-13.4		17	12	10	16	26	28	48	32	21	26	20	16
	КАРАТЕРЕКСКИЙ С.О.	10218	2511	51.1257	78.0448	569			-16.9	-16.5	-8.9	4.6	13.3	19.1	21.2	18.3	12.6	3.6	-6.9	-13.4		17	12	10	16	26	28	48	32	21	26	20	16
	КЕНТУБЕКСКИЙ С.О.	5587	2350	51.508	77.4864	16			-16.9	-16.5	-8.9	4.6	13.3	19.1	21.2	18.3	12.6	3.6	-6.9	-13.4		17	12	10	16	26	28	48	32	21	26	20	16
	КОКТОБИНСКИЙ С.О.	9503	4339	51.5289	77.469	60			-16.9	-16.5	-8.9	4.6	13.3	19.1	21.2	18.3	12.6	3.6	-6.9	-13.4		17	12	10	16	26	28	48	32	21	26	20	16
	МАЙСКИЙ С.О.	4718	1565	50.9126	78.2411	249			-16.9	-16.5	-8.9	4.6	13.3	19.1	21.2	18.3	12.6	3.6	-6.9	-13.4		17	12	10	16	26	28	48	32	21	26	20	16
	МАЙТУБЕКСКИЙ С.О.	3662	1044	51.2625	77.8672	709			-16.9	-16.5	-8.9	4.6	13.3	19.1	21.2	18.3	12.6	3.6	-6.9	-13.4		17	12	10	16	26	28	48	32	21	26	20	16
	МАЛАЙСАРИНСКИЙ С.О.	4210	2847	51.4308	77.5475	1232			-16.9	-16.5	-8.9	4.6	13.3	19.1	21.2	18.3	12.6	3.6	-6.9	-13.4		17	12	10	16	26	28	48	32	21	26	20	16
	САТИНСКИЙ С.О.	3048	3391	51.3189	77.7517	654			-16.9	-16.5	-8.9	4.6	13.3	19.1	21.2	18.3	12.6	3.6	-6.9	-13.4		17	12	10	16	26	28	48	32	21	26	20	16
	ЖЕТЕКШИНСКАЯ С.А.	1017	670	52.3214	77.1264	52			-17.1	-16.9	-9.1	4.3	13.1	19	21.1	18	12.3	3.4	-7.1	-13.8		18	12	10	16	26	28	50	33	21	26	21	17
	КЕНЖЕКОЛЬСКИЙ С.О.	5178	2569	52.1843	77.0257	113			-17.1	-16.9	-9.1	4.3	13.1	19	21.1	18	12.3	3.4	-7.1	-13.8		18	12	10	16	26	28	50	33	21	26	21	17
	ЛЕНИНСКАЯ П.А.	2379	1390	52.2523	76.7829	76.08			-17.1	-16.9	-9.1	4.3	13.1	19	21.1	18	12.3	3.4	-7.1	-13.8		18	12	10	16	26	28	50	33	21	26	21	17
[truncated: 468 more rows]

## Sheet: Sheet2
Поголовье мелкого рогатого скота в разрезе сельсктх округов и координаты сельских окуругов					Feb	March	April	May	June	July	August	Sept	Oct	Nov		Feb	March	April	May	June	July	August	Sept	Oct	Nov
															1.50324
Регион	координаты
А.О. ЖИБЕК ЖОЛЫ	51.0815	71.7442			0	0	0.0017083	0	0.0807603	0.181352	0.225071	0.0757976	0	0		0	0	0.113641	0	5.37242	12.0641	14.9724	5.04228	0	0
А.О.АРНАСАЙ	51.0059	72.0683			0	0	0.000723371	0	0.0341975	0.0767926	0.0953049	0.032096	0	0		0	0	0.0481208	0	2.27492	5.10847	6.33997	2.13512	0	0
А.О.ТУРГЕН	50.7609	72.3236			0	0	0.00138487	0	0.0654701	0.147017	0.182459	0.0614469	0	0		0	0	0.0921258	0	4.35526	9.78002	12.1377	4.08763	0	0
АКБУЛАКСКИЙ С.О.	50.8056	72.1167			0	0	0.00125979	0	0.0595567	0.133738	0.165979	0.055897	0	0		0	0	0.0838049	0	3.96189	8.89668	11.0414	3.71844	0	0
АНАРСКИЙ С.О.	50.665	72.3882			0	0	0.00097122	0	0.0459146	0.103104	0.127959	0.0430931	0	0		0	0	0.0646085	0	3.05438	6.85879	8.51224	2.86668	0	0
АРШАЛЫНСКАЯ П.А.	50.8339	72.1822			0	0	0.000439295	0	0.0207678	0.0466353	0.0578777	0.0194916	0	0		0	0	0.0292232	0	1.38153	3.10232	3.8502	1.29664	0	0
БЕРСУАТСКИЙ С.О.	50.6636	72.1206			0	0	0.00130074	0	0.0614926	0.138086	0.171374	0.0577139	0	0		0	0	0.086529	0	4.09067	9.18586	11.4003	3.8393	0	0
БУЛАКСАЙСКИЙ С.О.	51.2878	72.0937			0	0	0.000753694	0	0.035631	0.0800117	0.0993001	0.0334415	0	0		0	0	0.050138	0	2.37028	5.32262	6.60574	2.22463	0	0
ВОЛГОДОНОВСКИЙ С.О.	51.0331	71.9811			0	0	0.000219853	0	0.0103936	0.0233395	0.0289659	0.00975492	0	0		0	0	0.0146253	0	0.691414	1.55261	1.9269	0.648926	0	0
ИЖЕВСКИЙ С.О.	50.8842	72.1492			0	0	0.00153759	0	0.0726899	0.16323	0.20258	0.0682231	0	0		0	0	0.102285	0	4.83555	10.8585	13.4762	4.53841	0	0
КОНСТАНТИНОВСКИЙ С.О.	50.8522	72.6947			0	0	0.00124578	0	0.0588944	0.132251	0.164133	0.0552753	0	0		0	0	0.0828729	0	3.91783	8.79773	10.9186	3.67708	0	0
МИХАЙЛОВСКИЙ С.О.	51.0044	72.2725			0	0	0.00123067	0	0.0581803	0.130648	0.162143	0.0546051	0	0		0	0	0.0818681	0	3.87033	8.69107	10.7862	3.6325	0	0
САРАБИНСКИЙ С.О.	51.2044	72.1817			0	0	0.000781896	0	0.0369643	0.0830056	0.103016	0.0346928	0	0		0	0	0.052014	0	2.45897	5.52178	6.85291	2.30787	0	0
HАУМОВСКИЙ С.О.	52.1314	70.3539			0	0	0.00336973	0	0.0350197	0.227907	0.332319	0.0932666	0	0		0	0	0.224164	0	2.32961	15.161	22.1069	6.20438	0	0
HОВОРЫБИНСКИЙ С.О.	51.8503	71.2484			0	0	0.00369171	0	0.0383659	0.249684	0.364073	0.102179	0	0		0	0	0.245584	0	2.55222	16.6097	24.2193	6.79722	0	0
АККОЛЬСКАЯ Г.А.	51.9959	70.9529			0	0	0.00157707	0	0.0163896	0.106663	0.155529	0.0436499	0	0		0	0	0.104912	0	1.09029	7.09554	10.3463	2.90372	0	0
ЕНБЕКСКИЙ С.О.	51.8738	70.9472			0	0	0.004089	0	0.0424947	0.276554	0.403254	0.113175	0	0		0	0	0.272013	0	2.82688	18.3972	26.8257	7.52872	0	0
ЖАЛГЫЗКАРАГАЙСКИЙ А.О.	52.2844	71.1939			0	0	0.00107148	0	0.0111353	0.072468	0.105668	0.0296562	0	0		0	0	0.071278	0	0.740752	4.82078	7.02937	1.97282	0	0
ИВАНОВСКИЙ С.О.	52.0983	71.5289			0	0	0.000792321	0	0.00823415	0.0535875	0.078138	0.0219297	0	0		0	0	0.0527076	0	0.54776	3.5648	5.19797	1.45883	0	0
КАРАСАЙСКИЙ А.О.	51.9007	71.9655			0	0	0.000319163	0	0.00331688	0.0215861	0.0314755	0.00883372	0	0		0	0	0.0212317	0	0.220649	1.43597	2.09385	0.587646	0	0
КЕНЕССКИЙ С.О.	52.0803	71.2639			0	0	0.000220127	0	0.00228766	0.014888	0.0217088	0.00609264	0	0		0	0	0.0146435	0	0.152182	0.990394	1.44413	0.405301	0	0
УРЮПИНСКИЙ С.О.	51.9378	70.4172			0	0	0.000316615	0	0.0032904	0.0214138	0.0312243	0.0087632	0	0		0	0	0.0210622	0	0.218887	1.42451	2.07713	0.582954	0	0
HИКОЛАЕВСКИЙ С.О.	51.3233	70.1258			0	0	0.00218175	0	0.0405787	0.110838	0.152244	0.0414572	0	0		0	0	0.145137	0	2.69942	7.37329	10.1277	2.75786	0	0
HОВОЧЕРКАССКИЙ С.О.	51.425	69.8831			0	0	0.000825435	0	0.0153524	0.041934	0.0575992	0.0156847	0	0		0	0	0.0549104	0	1.02129	2.78958	3.83167	1.0434	0	0
АСТРАХАНСКИЙ С.О.	51.5294	69.8019			0	0	0.00139923	0	0.0260245	0.0710842	0.0976389	0.0265879	0	0		0	0	0.093081	0	1.73122	4.72873	6.49523	1.76871	0	0
БЕСБИДАИКСКИЙ С.О.	51.2075	69.3383			0	0	0.00087021	0	0.0161851	0.0442087	0.0607236	0.0165355	0	0		0	0	0.057889	0	1.07668	2.94089	4.03951	1.09999	0	0
ЕСИЛЬСКИЙ С.О.	51.4539	69.7742			0	0	0.00357799	0	0.0665475	0.18177	0.249674	0.0679882	0	0		0	0	0.238019	0	4.42694	12.0919	16.609	4.52278	0	0
ЖАЛТЫРСКИЙ С.О.	51.6285	69.8378			0	0	0.000542987	0	0.0100991	0.027585	0.0378899	0.0103177	0	0		0	0	0.0361211	0	0.671821	1.83504	2.52055	0.686366	0	0
ЖАРСУАТСКИЙ С.О.	51.7587	69.7885			0	0	0.00126759	0	0.0235761	0.0643967	0.0884532	0.0240865	0	0		0	0	0.0843242	0	1.56835	4.28386	5.88417	1.60231	0	0
КОЛУТОНСКИЙ С.О.	51.7345	69.4036			0	0	0.00227166	0	0.0422508	0.115405	0.158517	0.0431655	0	0		0	0	0.151117	0	2.81065	7.67711	10.545	2.8715	0	0
КЫЗЫЛЖАРСКИЙ С.О.	51.8404	69.9175			0	0	0.00240458	0	0.044723	0.122158	0.167792	0.0456913	0	0		0	0	0.15996	0	2.97511	8.12633	11.1621	3.03952	0	0
ОСТРОГОРСКИЙ С.О.	51.9019	69.5905			0	0	0.0017846	0	0.033192	0.090662	0.12453	0.0339106	0	0		0	0	0.118717	0	2.20803	6.03111	8.28413	2.25584	0	0
ПЕРВОМАЙСКИЙ С.О.	51.2869	70.1306			0	0	0.000772646	0	0.0143705	0.0392522	0.0539155	0.0146817	0	0		0	0	0.0513987	0	0.955971	2.61117	3.58662	0.976667	0	0
С.А. КАМЕНКА	51.2529	70.3946			0	0	0.00531244	0	0.0988068	0.269884	0.370704	0.100946	0	0		0	0	0.3534	0	6.57292	17.9535	24.6604	6.71522	0	0
СТАРОКОЛУТОНСКИЙ С.О.	51.7668	69.4482			0	0	0.0012287	0	0.0228528	0.062421	0.0857395	0.0233476	0	0		0	0	0.0817371	0	1.52024	4.15243	5.70365	1.55315	0	0
УЗУНКОЛЬСКИЙ С.О.	51.5008	69.3912			0	0	0.00259964	0	0.0483509	0.132068	0.181404	0.0493977	0	0		0	0	0.172936	0	3.21645	8.78553	12.0675	3.28608	0	0
Г.АТБАСАР	51.8158	68.3583			0	0	0.000482009	0	0.00898255	0.0209966	0.0284576	0.00830514	0.000145782	0		0	0	0.0320647	0	0.597546	1.39676	1.89308	0.552482	0.00969789	0
МАКЕЕВСКИЙ С.О.	52.1374	68.2944			0	0	0.0044271	0	0.0825019	0.192847	0.261374	0.07628	0.00133897	0		0	0	0.294504	0	5.48827	12.8288	17.3874	5.07438	0.089072	0
МАРИНОВСКИЙ С.О.	51.7902	69.1649			0	0	0.00162903	0	0.0303581	0.0709617	0.0961773	0.0280686	0.000492697	0		0	0	0.108368	0	2.01951	4.72058	6.398	1.86721	0.0327757	0
ПОКРОВСКИЙ С.О.	51.9781	68.5369			0	0	0.00273388	0	0.0509475	0.119089	0.161407	0.0471054	0.000826854	0		0	0	0.181866	0	3.38918	7.92219	10.7373	3.13359	0.0550048	0
ПОЛТАВСКИЙ С.О.	52.0715	68.6038			0	0	0.00324337	0	0.0604423	0.141283	0.191487	0.0558841	0.00098095	0		0	0	0.215759	0	4.0208	9.39859	12.7383	3.71758	0.0652557	0
С.А. БОРИСОВКА	51.8883	68.54			0	0	0.00287429	0	0.0535642	0.125206	0.169697	0.0495247	0.000869322	0		0	0	0.191206	0	3.56325	8.32907	11.2887	3.29453	0.0578299	0
С.А. ЕСЕНГЕЛЬДЫ	50.9969	68.6993			0	0	0.000756831	0	0.014104	0.0329681	0.044683	0.0130404	0.000228902	0		0	0	0.0503467	0	0.938242	2.19313	2.97244	0.867486	0.0152272	0
С.А. НОВОСЕЛЬСКОЕ	52.0293	68.3504			0	0	0.0026759	0	0.0498671	0.116564	0.157984	0.0461064	0.00080932	0		0	0	0.178009	0	3.31731	7.75419	10.5096	3.06714	0.0538384	0
С.А. СЕПЕ	51.2039	68.3118			0	0	0.000727676	0	0.0135607	0.0316981	0.0429617	0.012538	0.000220084	0		0	0	0.0484072	0	0.902099	2.10865	2.85794	0.834068	0.0146406	0
С.А. СОЧИНСКОЕ	50.9979	68.1591			0	0	0.00202063	0	0.0376557	0.08802	0.119297	0.034816	0.000611135	0		0	0	0.134418	0	2.50497	5.85535	7.936	2.31606	0.0406545	0
С.О. АКАНА КУРМАНОВА	51.6358	68.2431			0	0	0.00223533	0	0.0416569	0.0973726	0.131973	0.0385154	0.000676071	0		0	0	0.148701	0	2.77114	6.47752	8.77924	2.56216	0.0449743	0
С.О. БАСТАУ	51.7853	68.8403			0	0	0.0026282	0	0.0489782	0.114486	0.155168	0.0452845	0.000794893	0		0	0	0.174836	0	3.25818	7.61596	10.3222	3.01246	0.0528786	0
СЕРГЕЕВСКИЙ С.О.	51.66	68.1911			0	0	0.00174616	0	0.0325409	0.0760641	0.103093	0.0300868	0.000528123	0		0	0	0.11616	0	2.16472	5.06001	6.85804	2.00147	0.0351323	0
ТЕЛЬМАНСКИЙ С.О.	51.7367	68.5866			0	0	0.00202434	0	0.0377248	0.0881815	0.119516	0.0348798	0.000612256	0		0	0	0.134665	0	2.50957	5.86609	7.95056	2.32031	0.0407291	0
ШУНКЫРКОЛЬСКИЙ С.О.	51.3686	68.2413			0	0	0.00257465	0	0.0479803	0.112154	0.152006	0.0443619	0.000778698	0		0	0	0.171274	0	3.19179	7.46079	10.1119	2.95109	0.0518013	0
ЯРОСЛАВСКИЙ С.О.	51.6916	68.4308			0	0	0.00230072	0	0.0428754	0.100221	0.135834	0.039642	0.000695848	0		0	0	0.153051	0	2.8522	6.667	9.03606	2.63711	0.0462899	0
HИКОЛЬСКИЙ С.О.	52.2547	70.5803			0	0	0.00105274	0	0.00913447	0.0281565	0.0372616	0.00709886	0	0		0	0	0.0700314	0	0.607652	1.87305	2.47876	0.472237	0	0
HОВОБРАТСКИЙ С.О.	52.0442	69.5969			0	0	0.0048852	0	0.0423882	0.130659	0.172911	0.032942	0	0		0	0	0.324978	0	2.81979	8.69183	11.5026	2.1914	0	0
АЙНАКОЛЬСКИЙ С.О.	51.8676	69.6867			0	0	0.00265837	0	0.0230663	0.0711005	0.0940926	0.017926	0	0		0	0	0.176842	0	1.53444	4.72982	6.25932	1.19249	0	0
ВОЗНЕСЕНСКИЙ С.О.	52.4003	70.2137			0	0	0.00526452	0	0.0456795	0.140804	0.186337	0.0354998	0	0		0	0	0.350211	0	3.03874	9.36673	12.3957	2.36155	0	0
Г.МАКИНСК	52.6361	70.4163			0	0	0.0035169	0	0.0305156	0.0940626	0.12448	0.0237152	0	0		0	0	0.233954	0	2.02999	6.25733	8.2808	1.57761	0	0
ДАНИЛОВСКИЙ С.О.	52.3981	70.6459			0	0	0.00552357	0	0.0479272	0.147733	0.195506	0.0372467	0	0		0	0	0.367444	0	3.18826	9.82764	13.0057	2.47776	0	0
ЕРГОЛЬСКИЙ С.О.	52.4019	70.0303			0	0	0.0059442	0	0.051577	0.158983	0.210394	0.0400831	0	0		0	0	0.395426	0	3.43105	10.576	13.9961	2.66644	0	0
ЖУРАВЛЕВСКИЙ С.О.	51.9411	69.9497			0	0	0.00554566	0	0.0481189	0.148324	0.196288	0.0373956	0	0		0	0	0.368914	0	3.20101	9.86695	13.0577	2.48767	0	0
КАПИТОНОВСКИЙ С.О.	52.1781	70.1297			0	0	0.00526918	0	0.0457199	0.140929	0.186502	0.0355312	0	0		0	0	0.350521	0	3.04142	9.37502	12.4067	2.36364	0	0
КАРАМЫШЕВСКИЙ С.О.	52.3427	69.8038			0	0	0.00529313	0	0.0459278	0.14157	0.18735	0.0356928	0	0		0	0	0.352115	0	3.05525	9.41765	12.4631	2.37439	0	0
КАРАУЗЕКСКИЙ С.О.	52.589	70.2703			0	0	0.00599107	0	0.0519837	0.160237	0.212054	0.0403992	0	0		0	0	0.398544	0	3.45811	10.6594	14.1064	2.68747	0	0
А.О. АТАМЕКЕН	52.7229	70.2514			0	0	0.0035884	0	0.0238565	0.0826711	0.109403	0.013665	0	0		0	0	0.238711	0	1.587	5.49953	7.27781	0.909038	0	0
ВЕДЕНОВСКИЙ С.О.	52.6105	69.4919			0	0	0.00332298	0	0.0220919	0.0765562	0.101311	0.0126543	0	0		0	0	0.221054	0	1.46962	5.09275	6.7395	0.841799	0	0
ЗЕЛЕНОБОРСКИЙ С.О.	53.103	70.3643			0	0	0.00339881	0	0.0225961	0.0783034	0.103623	0.0129431	0	0		0	0	0.226099	0	1.50316	5.20898	6.89331	0.861011	0	0
ЗЛАТОПОЛЬСКИЙ С.О.	52.8632	69.9493			0	0	0.00369491	0	0.0245646	0.0851251	0.11265	0.0140706	0	0		0	0	0.245797	0	1.63411	5.66278	7.49385	0.936021	0	0
КАТАРКОЛЬСКИЙ С.О.	52.946	70.4299			0	0	0.00510614	0	0.0339467	0.117637	0.155676	0.0194447	0	0		0	0	0.339675	0	2.25824	7.8256	10.356	1.29352	0	0
КЕНЕСАРИНСКИЙ С.О.	53.0922	69.8692			0	0	0.00335669	0	0.022316	0.0773329	0.102339	0.0127826	0	0		0	0	0.223297	0	1.48453	5.14442	6.80787	0.850339	0	0
С.А. НАУРЫЗБАЙ БАТЫРА	53.2728	70.4925			0	0	0.00480385	0	0.0319371	0.110673	0.14646	0.0182936	0	0		0	0	0.319566	0	2.12455	7.36232	9.74294	1.21694	0	0
УРУМКАЙСКИЙ С.О.	52.7032	69.9975			0	0	0.00188622	0	0.01254	0.0434557	0.0575071	0.00718295	0	0		0	0	0.125477	0	0.8342	2.8908	3.82555	0.477831	0	0
УСПЕНОЮРЬЕВСКИЙ С.О.	52.6544	69.8697			0	0	0.00449567	0	0.0298882	0.103573	0.137064	0.01712	0	0		0	0	0.299066	0	1.98826	6.89001	9.11791	1.13888	0	0
ЩУЧИНСКАЯ Г.А.	52.9421	70.2101			0	0	0.00191539	0	0.0127339	0.0441275	0.0583963	0.007294	0	0		0	0	0.127417	0	0.847098	2.9355	3.88469	0.485219	0	0
АБАЙСКИЙ С.О.	50.72	69.5198			0	0	0.0018687	0	0.0894806	0.195527	0.245496	0.0826762	0	0		0	0	0.124311	0	5.95252	13.0071	16.3311	5.49987	0	0
АЛАКОЛЬСКИЙ С.О.	51.1077	69.7671			0	0	0.000947701	0	0.0453796	0.0991606	0.124502	0.0419288	0	0		0	0	0.0630439	0	3.01879	6.59646	8.28225	2.78923	0	0
АРМАВИРСКИЙ С.О.	50.959	69.4458			0	0	0.00190823	0	0.0913735	0.199663	0.250689	0.0844251	0	0		0	0	0.126941	0	6.07844	13.2822	16.6766	5.61621	0	0
БУРЕВЕСТНИКСКИЙ С.О.	51.0209	69.8513			0	0	0.00180377	0	0.0863715	0.188733	0.236966	0.0798034	0	0		0	0	0.119992	0	5.74569	12.5551	15.7637	5.30876	0	0
ЕГИНДЫКОЛЬСКИЙ С.О.	51.0539	69.4761			0	0	0.000974816	0	0.046678	0.101998	0.128064	0.0431284	0	0		0	0	0.0648477	0	3.10516	6.78519	8.51921	2.86903	0	0
ЖАЛМАНКУЛАКСКИЙ С.О.	50.9366	69.0594			0	0	0.000622007	0	0.0297841	0.0650823	0.0817147	0.0275192	0	0		0	0	0.0413777	0	1.98133	4.32947	5.4359	1.83066	0	0
КОРЖИНКОЛЬСКИЙ С.О.	51.1137	68.9667			0	0	0.00151469	0	0.0725291	0.158486	0.198988	0.0670137	0	0		0	0	0.100761	0	4.82485	10.5429	13.2373	4.45795	0	0
С.А. БАУМАНСКОЕ	51.112	68.9142			0	0	0.00194819	0	0.0932868	0.203844	0.255938	0.0861929	0	0		0	0	0.129599	0	6.20572	13.5603	17.0258	5.73381	0	0
УЗУНКОЛЬСКИЙ С.О.	50.9389	69.9156			0	0	0.000962011	0	0.0460648	0.100658	0.126382	0.0425619	0	0		0	0	0.0639958	0	3.06437	6.69606	8.4073	2.83134	0	0
HОВОМАРКОВСКИЙ С.О.	51.7191	72.2926			0	0	0.000182395	0	0.0171342	0.0421678	0.0505191	0.0139578	0	0		0	0	0.0121335	0	1.13982	2.80513	3.36068	0.928514	0	0
АКМЫРЗИНСКИЙ С.О.	51.6974	72.3346			0	0	0.000474675	0	0.0445909	0.10974	0.131474	0.0363245	0	0		0	0	0.0315768	0	2.96632	7.30023	8.74602	2.41642	0	0
БЕСТОГАЙСКИЙ С.О.	51.9766	72.6436			0	0	0.000300866	0	0.0282634	0.0695571	0.0833328	0.0230238	0	0		0	0	0.0200145	0	1.88016	4.62715	5.54355	1.53161	0	0
БОЗТАЛЬСКИЙ С.О.	51.5371	73.8102			0	0	0.000446279	0	0.0419233	0.103175	0.123608	0.0341515	0	0		0	0	0.0296878	0	2.78887	6.8635	8.2228	2.27186	0	0
Г.ЕРЕЙМЕНТАУ	51.6196	73.1026			0	0	0.000247729	0	0.0232717	0.0572724	0.0686151	0.0189575	0	0		0	0	0.0164797	0	1.5481	3.80993	4.56448	1.26111	0	0
ЕРКИНШИЛИКСКИЙ А.О.	51.4138	72.6335			0	0	0.000147541	0	0.01386	0.0341098	0.0408652	0.0112906	0	0		0	0	0.00981485	0	0.922006	2.26909	2.71848	0.751081	0	0
КОЙТАССКИЙ С.О.	51.8009	73.7963			0	0	0.000139342	0	0.0130898	0.0322145	0.0385945	0.0106632	0	0		0	0	0.00926947	0	0.870772	2.143	2.56742	0.709346	0	0
КУНШАЛГАНСКИЙ С.О.	51.1326	73.0877			0	0	0.00023971	0	0.0225183	0.0554183	0.0663938	0.0183438	0	0		0	0	0.0159462	0	1.49798	3.68659	4.41671	1.22028	0	0
С.А. АКСУАТ	51.2049	72.5946			0	0	0.000199503	0	0.0187413	0.046123	0.0552576	0.015267	0	0		0	0	0.0132715	0	1.24673	3.06824	3.6759	1.0156	0	0
С.О. ОЛЖАБАЙ БАТЫРА	51.3	72.7971			0	0	0.000189361	0	0.0177885	0.0437782	0.0524483	0.0144908	0	0		0	0	0.0125968	0	1.18334	2.91225	3.48902	0.963972	0	0
СЕЛЕТИНСКИЙ С.О.	52.1624	72.737			0	0	0.000386107	0	0.0362708	0.0892638	0.106942	0.0295468	0	0		0	0	0.025685	0	2.41284	5.9381	7.11412	1.96554	0	0
ТАЙБАЙСКИЙ А.О.	51.5472	72.9735			0	0	0.000261577	0	0.0245725	0.0604738	0.0724505	0.0200172	0	0		0	0	0.0174009	0	1.63463	4.02289	4.81962	1.3316	0	0
ТУРГАЙСКИЙ С.О.	51.7631	72.7438			0	0	0.000207133	0	0.019458	0.0478869	0.0573709	0.0158508	0	0		0	0	0.0137791	0	1.29441	3.18558	3.81648	1.05445	0	0
УЛЕНТИНСКИЙ С.О.	51.6385	73.7363			0	0	0.000215915	0	0.020283	0.0499172	0.0598032	0.0165229	0	0		0	0	0.0143633	0	1.34929	3.32064	3.97829	1.09915	0	0
АКСАЙСКИЙ С.О.	51.9222	66.3765			0	0	0.013268	0	0.0351156	0.0958642	0.122935	0.0502058	0.00126691	0		0	0	0.882629	0	2.33599	6.37717	8.178	3.33984	0.0842784	0
БУЗУЛУКСКИЙ С.О.	51.9005	66.2184			0	0	0.0031106	0	0.00823261	0.0224747	0.0288212	0.0117704	0.000297018	0		0	0	0.206926	0	0.547658	1.49508	1.91728	0.783002	0.0197585	0
Г.ЕСИЛЬ	51.958	66.4062			0	0	0.0105237	0	0.0278522	0.0760355	0.0975069	0.0398212	0.00100486	0		0	0	0.700065	0	1.85281	5.05811	6.48645	2.64902	0.0668462	0
ДВУРЕЧНЫЙ С.О.	51.62	66.4225			0	0	0.0101405	0	0.0268383	0.0732675	0.0939572	0.0383715	0.000968277	0		0	0	0.674579	0	1.78536	4.87397	6.25032	2.55259	0.0644127	0
ЖАНЫСПАЙСКИЙ С.О.	52.0772	66.0703			0	0	0.0169437	0	0.0448438	0.122422	0.156992	0.0641145	0.00161788	0		0	0	1.12715	0	2.98314	8.14385	10.4436	4.26508	0.107626	0
ЗАРЕЧЕНСКИЙ С.О.	52.2302	66.3492			0	0	0.0186958	0	0.0494809	0.135081	0.173226	0.0707444	0.00178518	0		0	0	1.2437	0	3.29162	8.98599	11.5235	4.70613	0.118756	0
КАРАКОЛЬСКИЙ С.О.	51.7492	65.9524			0	0	0.0123016	0	0.0325578	0.0888815	0.11398	0.0465488	0.00117463	0		0	0	0.818339	0	2.16584	5.91266	7.58232	3.09657	0.0781396	0
КРАСИВИНСКИЙ С.О.	51.8894	66.7765			0	0	0.0127808	0	0.0338261	0.0923439	0.118421	0.0483622	0.00122038	0		0	0	0.850217	0	2.25021	6.14299	7.87769	3.2172	0.0811836	0
КРАСНОГОРСКАЯ П.А.	52.2444	66.504			0	0	0.0127114	0	0.0336424	0.0918425	0.117778	0.0480996	0.00121376	0		0	0	0.845602	0	2.238	6.10964	7.83492	3.19973	0.0807428	0
КУРСКИЙ С.О.	51.7397	66.3253			0	0	0.0188874	0	0.049988	0.136465	0.175001	0.0714693	0.00180348	0		0	0	1.25645	0	3.32535	9.07807	11.6416	4.75435	0.119973	0
МОСКОВСКИЙ С.О.	52.0187	66.0083			0	0	0.0122035	0	0.0322982	0.0881729	0.113072	0.0461777	0.00116526	0		0	0	0.811815	0	2.14857	5.86552	7.52187	3.07188	0.0775167	0
ОРЛОВСКИЙ С.О.	51.6411	66.7685			0	0	0.0168982	0	0.0447232	0.122093	0.15657	0.0639422	0.00161353	0		0	0	1.12412	0	2.97512	8.12197	10.4155	4.25362	0.107337	0
РАЗДОЛЬНЕНСКИЙ С.О.	52.1085	66.8131			0	0	0.0175898	0	0.0465538	0.12709	0.162979	0.0665594	0.00167958	0		0	0	1.17013	0	3.0969	8.45442	10.8418	4.42773	0.111731	0
С.А. ЗНАМЕНКА	52.1311	66.2116			0	0	0.0156052	0	0.0413012	0.112751	0.14459	0.0590496	0.00149007	0		0	0	1.0381	0	2.74748	7.50051	9.61856	3.92815	0.0991241	0
СВОБОДНЕНСКИЙ С.О.	51.9923	66.5677			0	0	0.0209365	0	0.0554113	0.151271	0.193987	0.0792231	0.00199914	0		0	0	1.39276	0	3.68612	10.063	12.9046	5.27016	0.132989	0
ЮБИЛЕЙНЫЙ С.О.	51.6495	65.791			0	0	0.0226684	0	0.0599949	0.163784	0.210034	0.0857766	0.00216451	0		0	0	1.50797	0	3.99104	10.8954	13.9721	5.70611	0.14399	0
ЯРОСЛАВСКИЙ С.О.	52.0035	66.8867			0	0	0.0160913	0	0.0425877	0.116263	0.149094	0.0608889	0.00153649	0		0	0	1.07044	0	2.83306	7.73414	9.91816	4.05051	0.102212	0
HОВОКИЕНСКИЙ С.О.	52.1019	67.4651			0	0	0.00723283	0	0.0475165	0.118182	0.15224	0.053907	0.00132938	0		0	0	0.48115	0	3.16094	7.86179	10.1275	3.58605	0.0884341	0
БЕЛАГАШСКИЙ С.О.	51.8445	67.3692			0	0	0.00806914	0	0.0530107	0.131846	0.169843	0.06014	0.00148309	0		0	0	0.536783	0	3.52643	8.77082	11.2985	4.00069	0.0986594	0
БЕЛОВОДСКИЙ С.О.	51.8114	67.9183			0	0	0.00623407	0	0.0409551	0.101862	0.131218	0.0464631	0.00114581	0		0	0	0.414709	0	2.72446	6.77618	8.72899	3.09087	0.0762225	0
ЖАКСЫНСКИЙ С.О.	51.9085	67.3162			0	0	0.00577991	0	0.0379715	0.0944415	0.121658	0.0430782	0.00106233	0		0	0	0.384497	0	2.52598	6.28253	8.09308	2.86569	0.0706696	0
ЖАНАКИИМИНСКИЙ С.О.	51.5964	67.5807			0	0	0.00449039	0	0.0294999	0.0733712	0.0945159	0.0334673	0.000825323	0		0	0	0.298714	0	1.96242	4.88087	6.28748	2.22635	0.0549029	0
ЗАПОРОЖСКИЙ С.О.	51.6115	67.4277			0	0	0.00441651	0	0.0290145	0.072164	0.0929607	0.0329166	0.000811743	0		0	0	0.293799	0	1.93013	4.80056	6.18402	2.18971	0.0539996	0
ИШИМСКИЙ С.О.	51.3919	67.1277			0	0	0.00357202	0	0.0234666	0.0583654	0.0751855	0.0266226	0.000656528	0		0	0	0.237621	0	1.56107	3.88264	5.00156	1.77101	0.0436742	0
КАЙРАКТИНСКИЙ С.О.	51.8766	67.8098			0	0	0.0124836	0	0.0820116	0.203977	0.26276	0.0930413	0.00229445	0		0	0	0.830445	0	5.45566	13.5691	17.4796	6.18938	0.152634	0
КАЛИНИНСКИЙ С.О.	52.2488	67.5685			0	0	0.00662827	0	0.0435448	0.108303	0.139515	0.0494011	0.00121826	0		0	0	0.440932	0	2.89673	7.20466	9.28095	3.28631	0.0810423	0
КИЕВСКИЙ С.О.	52.0487	67.6755			0	0	0.0104083	0	0.0683779	0.170068	0.219079	0.077574	0.00191302	0		0	0	0.692391	0	4.5487	11.3134	14.5738	5.16046	0.12726	0
КЫЗЫЛСАЙСКИЙ С.О.	51.9854	67.2688			0	0	0.00841142	0	0.0552593	0.137439	0.177048	0.0626911	0.001546	0		0	0	0.559553	0	3.67601	9.14287	11.7777	4.1704	0.102844	0
ПОДГОРНЕНСКИЙ С.О.	51.8178	67.4198			0	0	0.0102438	0	0.0672975	0.16738	0.215617	0.0763483	0.00188279	0		0	0	0.681451	0	4.47683	11.1346	14.3435	5.07892	0.125249	0
ТАРАСОВСКИЙ С.О.	51.9449	67.701			0	0	0.00848039	0	0.0557124	0.138566	0.178499	0.0632052	0.00155868	0		0	0	0.564141	0	3.70616	9.21784	11.8743	4.2046	0.103688	0
ТЕРСАКАНСКИЙ С.О.	51.2683	67.2164			0	0	0.00648136	0	0.0425796	0.105903	0.136423	0.0483062	0.00119126	0		0	0	0.431159	0	2.83253	7.04497	9.07524	3.21347	0.079246	0
ЧАПАЕВСКИЙ С.О.	51.7868	67.0476			0	0	0.00798472	0	0.0524561	0.130467	0.168066	0.0595109	0.00146757	0		0	0	0.531167	0	3.48954	8.67907	11.1803	3.95884	0.0976273	0
HАХИМОВСКИЙ С.О.	51.1162	66.6727			0	0	0.0184193	0	0.0429569	0.105237	0.124623	0.0456588	0.00405398	0		0	0	1.22531	0	2.85762	7.0007	8.29032	3.03736	0.269683	0
ВАЛИХАНОВСКИЙ С.О.	50.9235	66.4678			0	0	0.0206171	0	0.0480827	0.117795	0.139494	0.051107	0.00453771	0		0	0	1.37151	0	3.19861	7.83605	9.27956	3.39979	0.301862	0
Г.ДЕРЖАВИНСК	51.0987	66.3147			0	0	0.0129065	0	0.0301003	0.0737406	0.0873246	0.0319935	0.00284065	0		0	0	0.858581	0	2.00236	4.90545	5.8091	2.1283	0.188969	0
ЖАНАДАЛИНСКИЙ С.О.	50.7328	66.6119			0	0	0.00329633	0	0.00768761	0.0188334	0.0223027	0.00817114	0.000725504	0		0	0	0.219282	0	0.511403	1.25285	1.48365	0.543569	0.0482627	0
КОСТЫЧЕВСКИЙ С.О.	51.2844	66.0442			0	0	0.0323904	0	0.07554	0.18506	0.219151	0.0802913	0.00712894	0		0	0	2.15471	0	5.02515	12.3108	14.5786	5.34121	0.474239	0
ОТРАДНЫЙ С.О.	51.3736	66.4857			0	0	0.0139395	0	0.0325094	0.0796426	0.0943138	0.0345541	0.00306801	0		0	0	0.927299	0	2.16262	5.29806	6.27403	2.29864	0.204093	0
С.А. БИРСУАТ	50.7877	66.9161			0	0	0.0434254	0	0.101276	0.248108	0.293813	0.107645	0.00955768	0		0	0	2.88879	0	6.73715	16.5049	19.5453	7.1609	0.635806	0
С.А. ГАСТЕЛЛО	51.1506	66.3298			0	0	0.0185669	0	0.0433011	0.106081	0.125622	0.0460247	0.00408646	0		0	0	1.23512	0	2.88052	7.0568	8.35676	3.0617	0.271844	0
С.А. ДАЛАБАЙ	51.2108	66.7636			0	0	0.0184812	0	0.0431013	0.105591	0.125042	0.0458123	0.00406761	0		0	0	1.22942	0	2.86723	7.02424	8.3182	3.04757	0.270589	0
С.А. КУМСУАТ	51.1992	67.0448			0	0	0.0249949	0	0.0582925	0.142807	0.169114	0.0619589	0.00550124	0		0	0	1.66274	0	3.87779	9.49995	11.25	4.12169	0.365959	0
С.А. ЛЬВОВСКОЕ	51.0375	66.4889			0	0	0.0207456	0	0.0483824	0.118529	0.140363	0.0514255	0.004566	0		0	0	1.38006	0	3.21854	7.88489	9.33739	3.42098	0.303744	0
С.А. ПРИГОРОДНОЕ	51.0596	66.3209			0	0	0.0240699	0	0.0561351	0.137522	0.162855	0.0596658	0.00529764	0		0	0	1.6012	0	3.73427	9.14835	10.8336	3.96915	0.352415	0
С.А. ПЯТИГОРСКОЕ	51.4635	66.3941			0	0	0.0207043	0	0.0482861	0.118293	0.140084	0.0513231	0.0045569	0		0	0	1.37731	0	3.21213	7.86919	9.3188	3.41417	0.303139	0
С.А. ТАСОТКЕЛЬ	51.3609	66.5649			0	0	0.0173894	0	0.0405551	0.0993534	0.117656	0.043106	0.00382731	0		0	0	1.1568	0	2.69785	6.60928	7.8268	2.86754	0.254604	0
С.А. ТАССУАТ	51.1416	66.6651			0	0	0.00813362	0	0.018969	0.0464709	0.0550314	0.0201621	0.00179016	0		0	0	0.541072	0	1.26187	3.09138	3.66086	1.34124	0.119087	0
С.А. УШКАРАСУ	51.6239	66.4759			0	0	0.0151865	0	0.0354176	0.0867673	0.102751	0.0376453	0.00334247	0		0	0	1.01025	0	2.35608	5.77202	6.8353	2.50428	0.222351	0
С.А. ШОЙЫНДЫКОЛЬ	50.4898	67.3076			0	0	0.015406	0	0.0359294	0.088021	0.104236	0.0381892	0.00339077	0		0	0	1.02485	0	2.39013	5.85542	6.93407	2.54046	0.225564	0
А.О.МАЛИКА ГАБДУЛЛИНА	52.901	69.5006			0	0	0.00280143	0	0.0376719	0.0979376	0.126296	0.0319672	0	0		0	0	0.186359	0	2.50605	6.5151	8.40158	2.12655	0	0
АККОЛЬСКИЙ С.О.	53.2961	69.597			0	0	0.00241921	0	0.032532	0.0845753	0.109064	0.0276057	0	0		0	0	0.160933	0	2.16413	5.6262	7.25529	1.83641	0	0
АЛЕКСЕЕВСКАЯ П.А.	53.5097	69.5202			0	0	0.00349024	0	0.0469347	0.122019	0.15735	0.0398273	0	0		0	0	0.232181	0	3.12223	8.11704	10.4674	2.64943	0	0
БАЙТЕРЕКСКИЙ С.О.	52.9075	68.9492			0	0	0.0027002	0	0.0363106	0.0943987	0.121732	0.0308121	0	0		0	0	0.179625	0	2.41549	6.27969	8.098	2.04971	0	0
БУЛАКСКИЙ С.О.	53.3587	68.9544			0	0	0.00212368	0	0.0285579	0.0742436	0.0957411	0.0242334	0	0		0	0	0.141273	0	1.89976	4.9389	6.36899	1.61208	0	0
ВИКТОРОВСКИЙ С.О.	52.7539	69.1127			0	0	0.00248406	0	0.0334041	0.0868424	0.111988	0.0283457	0	0		0	0	0.165247	0	2.22214	5.77701	7.44977	1.88564	0	0
ЗЕРЕНДИНСКИЙ С.О.	52.9069	69.1504			0	0	0.00171009	0	0.0229963	0.0597847	0.0770956	0.0195139	0	0		0	0	0.11376	0	1.52978	3.97705	5.12863	1.29812	0	0
ИСАКОВСКИЙ С.О.	52.6052	69.3354			0	0	0.00175676	0	0.0236238	0.0614161	0.0791994	0.0200464	0	0		0	0	0.116865	0	1.57153	4.08558	5.26858	1.33355	0	0
КОНЫСБАЙСКИЙ С.О.	53.4101	69.2876			0	0	0.00248725	0	0.0334471	0.0869541	0.112132	0.0283821	0	0		0	0	0.165459	0	2.225	5.78445	7.45936	1.88806	0	0
КУСЕПСКИЙ С.О.	53.5714	69.5909			0	0	0.00242121	0	0.032559	0.0846453	0.109155	0.0276285	0	0		0	0	0.161066	0	2.16592	5.63086	7.2613	1.83793	0	0
КЫЗЫЛЕГИССКИЙ С.О.	52.7715	69.3665			0	0	0.00210599	0	0.02832	0.073625	0.0949435	0.0240315	0	0		0	0	0.140096	0	1.88393	4.89776	6.31592	1.59865	0	0
КЫЗЫЛСАЯНСКИЙ С.О.	53.5482	68.8498			0	0	0.00223018	0	0.0299901	0.0779668	0.100542	0.0254486	0	0		0	0	0.148358	0	1.99503	5.18658	6.68838	1.69292	0	0
ОРТАКСКИЙ С.О.	53.4928	69.9432			0	0	0.00365305	0	0.0491239	0.12771	0.164689	0.041685	0	0		0	0	0.243011	0	3.26787	8.49566	10.9556	2.77301	0	0
ПРИРЕЧЕНСКИЙ С.О.	53.1426	69.0558			0	0	0.0024098	0	0.0324055	0.0842463	0.10864	0.0274983	0	0		0	0	0.160307	0	2.15571	5.60431	7.22707	1.82927	0	0
С.А.АЙДАБОЛ	52.6913	68.9871			0	0	0.00263887	0	0.0354859	0.0922545	0.118967	0.0301122	0	0		0	0	0.175545	0	2.36062	6.13704	7.91405	2.00315	0	0
С.О.ИМ.КОНАЙ-БИЯ	52.9247	69.6032			0	0	0.00167372	0	0.0225071	0.058513	0.0754557	0.0190988	0	0		0	0	0.111341	0	1.49724	3.89246	5.01954	1.27051	0	0
С.О.ИМ.САКЕНА СЕЙФУЛЛИНА	53.5341	69.0255			0	0	0.00222341	0	0.0298991	0.0777302	0.100237	0.0253714	0	0		0	0	0.147908	0	1.98898	5.17085	6.66809	1.68778	0	0
САДОВЫЙ С.О.	53.27	69.2495			0	0	0.00250251	0	0.0336522	0.0874874	0.11282	0.0285562	0	0		0	0	0.166474	0	2.23864	5.81993	7.50511	1.89964	0	0
САРЫОЗЕКСКИЙ С.О.	53.315	68.6489			0	0	0.0020208	0	0.0271745	0.070647	0.0911032	0.0230594	0	0		0	0	0.13443	0	1.80773	4.69965	6.06045	1.53398	0	0
СИМФЕРОПОЛЬСКИЙ С.О.	53.3418	69.0302			0	0	0.00164372	0	0.0221038	0.0574645	0.0741035	0.0187566	0	0		0	0	0.109345	0	1.47041	3.82271	4.92959	1.24775	0	0
ТРОИЦКИЙ С.О.	53.0117	68.8975			0	0	0.00167954	0	0.0225855	0.0587167	0.0757184	0.0191654	0	0		0	0	0.111728	0	1.50245	3.90601	5.03701	1.27494	0	0
ЧАГЛИНСКИЙ С.О.	53.3814	69.4393			0	0	0.00164761	0	0.0221561	0.0576004	0.0742788	0.018801	0	0		0	0	0.109604	0	1.47389	3.83175	4.94125	1.2507	0	0
КОКШЕТАУ Г.А.	53.2846	69.3775			0	0	0.00121579	0	0.0149714	0.0839019	0.125747	0.0343826	0	0		0	0	0.0808779	0	0.995941	5.5814	8.36507	2.28723	0	0
КРАСНОЯРСКИЙ С.О.	53.3266	69.2574			0	0	0.000502677	0	0.00619003	0.0346899	0.0519911	0.0142157	0	0		0	0	0.0334396	0	0.411779	2.30767	3.4586	0.945673	0	0
СТАНЦИОННАЯ П.А.	53.356	69.4957			0	0	0.00164145	0	0.020213	0.113277	0.169773	0.0464203	0	0		0	0	0.109194	0	1.34463	7.53551	11.2938	3.08801	0	0
АМАНГЕЛЬДИНСКИЙ С.О.	50.6964	69.7979			0	0	0.00743881	0	0.0156122	0.0380808	0.0460761	0.0184121	0.00223102	0		0	0	0.494852	0	1.03857	2.53325	3.06512	1.22483	0.148414	0
АРЫКТИНСКИЙ С.О.	50.6371	70.5633			0	0	0.00549199	0	0.0115263	0.0281146	0.0340175	0.0135934	0.00164714	0		0	0	0.365343	0	0.766765	1.87027	2.26294	0.904276	0.109572	0
КАРАШАЛГИНСКИЙ С.О.	50.6526	70.3306			0	0	0.00451836	0	0.00948292	0.0231304	0.0279868	0.0111836	0.00135513	0		0	0	0.300575	0	0.630832	1.5387	1.86177	0.743965	0.0901473	0
КЕНБИДАИКСКИЙ С.О.	50.7397	70.6096			0	0	0.00556594	0	0.0116815	0.0284932	0.0344755	0.0137765	0.00166932	0		0	0	0.370263	0	0.777091	1.89545	2.29342	0.916453	0.111048	0
КОММУНАРСКИЙ С.О.	50.7315	69.9878			0	0	0.00755481	0	0.0158557	0.0386746	0.0467946	0.0186992	0.00226581	0		0	0	0.502569	0	1.05477	2.57275	3.11292	1.24393	0.150729	0
КОРГАЛЖЫНСКИЙ С.О.	50.5883	70.0241			0	0	0.00371764	0	0.00780241	0.0190314	0.0230271	0.00920169	0.00111498	0		0	0	0.247309	0	0.51904	1.26602	1.53183	0.612124	0.0741719	0
КЫЗЫЛСАЙСКИЙ С.О.	50.367	69.8018			0	0	0.0065672	0	0.0137829	0.0336189	0.0406774	0.0162548	0.00196961	0		0	0	0.43687	0	0.916882	2.23643	2.70598	1.08131	0.131024	0
САБУНДИНСКИЙ С.О.	50.8794	70.5533			0	0	0.0126814	0	0.0266152	0.0649189	0.078549	0.0313883	0.00380337	0		0	0	0.843607	0	1.77052	4.3186	5.22532	2.08805	0.253012	0
АКСУСКИЙ С.О.	52.5169	72.3154			0	0	0.00354147	0	0.0793781	0.211933	0.267844	0.0773126	0	0		0	0	0.235589	0	5.28047	14.0984	17.8178	5.14306	0	0
АНГАЛБАТЫРСКИЙ С.О.	53.2284	70.9022			0	0	0.00262673	0	0.0588753	0.157192	0.198662	0.0573433	0	0		0	0	0.174738	0	3.91656	10.4569	13.2156	3.81465	0	0
БАЙМЫРЗИНСКИЙ С.О.	52.4712	70.7497			0	0	0.00255638	0	0.0572985	0.152982	0.193342	0.0558075	0	0		0	0	0.170058	0	3.81167	10.1768	12.8617	3.71248	0	0
БИРСУАТСКИЙ С.О.	52.7046	70.9699			0	0	0.00304025	0	0.0681439	0.181938	0.229937	0.0663707	0	0		0	0	0.202246	0	4.53313	12.1031	15.2961	4.41518	0	0
ВАЛИХАНОВСКИЙ С.О.	52.7876	71.8367			0	0	0.00203622	0	0.0456396	0.121854	0.154001	0.044452	0	0		0	0	0.135455	0	3.03608	8.10608	10.2446	2.95708	0	0
ДОНСКОЙ С.О.	53.1384	70.7305			0	0	0.00141013	0	0.0316064	0.0843865	0.106649	0.030784	0	0		0	0	0.0938057	0	2.10255	5.61364	7.09462	2.04784	0	0
ЕНБЕКШИЛЬДЕРСКИЙ С.О.	52.765	71.5066			0	0	0.00198892	0	0.0445796	0.119024	0.150424	0.0434195	0	0		0	0	0.132309	0	2.96557	7.91781	10.0067	2.8884	0	0
ЗАУРАЛЬСКИЙ С.О.	52.5459	70.7767			0	0	0.00157036	0	0.035198	0.0939755	0.118768	0.034282	0	0		0	0	0.104465	0	2.34147	6.25153	7.9008	2.28054	0	0
МАКИНСКИЙ С.О.	52.5694	70.6017			0	0	0.000977396	0	0.0219073	0.0584905	0.0739214	0.0213372	0	0		0	0	0.0650193	0	1.45734	3.89096	4.91747	1.41941	0	0
С.А. ЗАОЗЕРНОЕ	53.1087	71.1575			0	0	0.00815228	0	0.182725	0.487859	0.616565	0.17797	0	0		0	0	0.542314	0	12.1554	32.4538	41.0157	11.8391	0	0
С.А. КЕНАЩИ	52.9105	71.0747			0	0	0.00267338	0	0.0599209	0.159984	0.20219	0.0583617	0	0		0	0	0.177841	0	3.98612	10.6426	13.4503	3.88239	0	0
С.А. КРАСНОФЛОТСКОЕ	53.1561	71.4885			0	0	0.00366682	0	0.0821878	0.219434	0.277325	0.0800492	0	0		0	0	0.243928	0	5.46738	14.5974	18.4485	5.32511	0	0
С.А. МАМАЙ	52.596	71.2045			0	0	0.00223377	0	0.0500675	0.133676	0.168942	0.0487647	0	0		0	0	0.148597	0	3.33064	8.89252	11.2385	3.24397	0	0
СТЕПНЯКСКАЯ Г.А.	52.832	70.7834			0	0	0.000690614	0	0.0154794	0.0413286	0.0522318	0.0150766	0	0		0	0	0.0459417	0	1.02973	2.7493	3.47461	1.00294	0	0
УЛЬГИНСКИЙ С.О.	52.8919	70.7119			0	0	0.00200303	0	0.0448958	0.119868	0.151491	0.0437275	0	0		0	0	0.133248	0	2.9866	7.97397	10.0776	2.90888	0	0
HОВОНИКОЛЬСКИЙ С.О.	52.7313	68.7375			0	0	0.00538673	0	0.0367367	0.117932	0.165202	0.0335234	0	0		0	0	0.358341	0	2.44384	7.84516	10.9897	2.23008	0	0
БАЛКАШИНСКИЙ С.О.	52.5206	68.7534			0	0	0.00604379	0	0.0412178	0.132317	0.185353	0.0376125	0	0		0	0	0.402051	0	2.74193	8.8021	12.3302	2.5021	0	0
БАРАКПАЙСКИЙ С.О.	52.2422	67.94			0	0	0.00849848	0	0.0579584	0.186057	0.260634	0.0528888	0	0		0	0	0.565344	0	3.85557	12.3771	17.3381	3.51832	0	0
БЕЛГОРОДСКИЙ С.О.	52.4809	69.1718			0	0	0.00827235	0	0.0564163	0.181106	0.253699	0.0514816	0	0		0	0	0.550302	0	3.75298	12.0477	16.8768	3.42471	0	0
ВАСИЛЬЕВСКИЙ С.О.	52.27	69.2667			0	0	0.0049049	0	0.0334507	0.107383	0.150425	0.0305248	0	0		0	0	0.326289	0	2.22524	7.14343	10.0067	2.0306	0	0
ВЕСЕЛОВСКИЙ С.О.	52.3478	68.323			0	0	0.00458715	0	0.0312837	0.100426	0.14068	0.0285473	0	0		0	0	0.305151	0	2.08109	6.68066	9.35846	1.89905	0	0
ЖАМБЫЛСКИЙ С.О.	52.5788	68.2043			0	0	0.00485497	0	0.0331102	0.10629	0.148894	0.0302141	0	0		0	0	0.322967	0	2.20259	7.07071	9.90485	2.00993	0	0
КАМЕНСКИЙ С.О.	52.3683	69.0522			0	0	0.00476199	0	0.0324761	0.104254	0.146042	0.0296354	0	0		0	0	0.316782	0	2.16041	6.93529	9.71516	1.97144	0	0
ЛЕСНОЙ С.О.	52.5751	68.6067			0	0	0.00513978	0	0.0350526	0.112525	0.157628	0.0319865	0	0		0	0	0.341913	0	2.3318	7.4855	10.4859	2.12784	0	0
МАДЕНИЕТСКИЙ А.О.	52.0999	68.9903			0	0	0.00392199	0	0.0267474	0.0858641	0.120281	0.0244078	0	0		0	0	0.260903	0	1.77932	5.71193	8.00144	1.62368	0	0
МАКСИМОВСКИЙ С.О.	52.3958	68.6299			0	0	0.00476152	0	0.0324729	0.104244	0.146028	0.0296325	0	0		0	0	0.31675	0	2.16019	6.93461	9.7142	1.97124	0	0
САНДЫКТАУСКИЙ С.О.	52.6079	68.8419			0	0	0.00512213	0	0.0349323	0.112139	0.157087	0.0318767	0	0		0	0	0.34074	0	2.3238	7.45981	10.4499	2.12054	0	0
ШИРОКОВСКИЙ С.О.	52.2508	68.9544			0	0	0.00476587	0	0.0325026	0.104339	0.146161	0.0296596	0	0		0	0	0.31704	0	2.16217	6.94096	9.72309	1.97305	0	0
АКСУСКАЯ П.А.	52.4399	71.935			0	0	0.000849858	0	0.0190486	0.0508582	0.0642755	0.018553	0	0		0	0	0.0565351	0	1.26717	3.38324	4.2758	1.2342	0	0
БЕСТОБИНСКАЯ П.А.	52.4998	73.0993			0	0	0.001795	0	0.040233	0.107419	0.135758	0.039186	0	0		0	0	0.119409	0	2.67642	7.1458	9.031	2.60677	0	0
БОГЕМБАЙСКИЙ С.О.	52.4427	72.3206			0	0	0.0007545	0	0.0169113	0.0451517	0.0570636	0.0164713	0	0		0	0	0.0501916	0	1.12499	3.00363	3.79604	1.09572	0	0
ЗАВОДСКАЯ П.А.	52.4684	72.0145			0	0	0.000193719	0	0.00434201	0.0115928	0.0146512	0.00422902	0	0		0	0	0.0128868	0	0.288844	0.771187	0.97464	0.281327	0	0
ИЗОБИЛЬНЕНСКИЙ С.О.	52.4889	73.3038			0	0	0.000927083	0	0.0207796	0.0554796	0.0701162	0.0202388	0	0		0	0	0.0616723	0	1.38232	3.69067	4.66434	1.34635	0	0
КАРАБУЛАКСКАЯ С.А.	52.3074	71.813			0	0	0.00221783	0	0.0497102	0.132722	0.167736	0.0484167	0	0		0	0	0.147536	0	3.30687	8.82906	11.1583	3.22082	0	0
ЧЕРНЯКОВСКИЙ С.О.	52.5133	71.6531			0	0	0.000586263	0	0.0131404	0.0350839	0.0443396	0.0127985	0	0		0	0	0.039	0	0.874142	2.33388	2.9496	0.851395	0	0
ШАНТОБИНСКАЯ П.А.	52.4535	68.1736			0	0	0.000328512	0	0.00736324	0.0196592	0.0248457	0.00717164	0	0		0	0	0.0218536	0	0.489825	1.30779	1.65281	0.477079	0	0
HОВОИШИМСКИЙ С.О.	51.2724	70.7724			0	0	0.000907224	0	0.0434414	0.0949254	0.119184	0.040138	0	0		0	0	0.0603513	0	2.88985	6.31472	7.9285	2.6701	0	0
А.О.АКМОЛ	51.0643	70.9755			0	0	0.000940442	0	0.045032	0.098401	0.123548	0.0416076	0	0		0	0	0.062561	0	2.99567	6.54593	8.2188	2.76786	0	0
А.О.РАХЫМЖАНА КОШКАРБАЕВА	50.8203	71.3298			0	0	0.00113782	0	0.0544835	0.119054	0.149479	0.0503403	0	0		0	0	0.0756915	0	3.6244	7.91981	9.94379	3.34879	0	0
А.О.РОДИНА	51.2975	70.5481			0	0	0.000875125	0	0.0419044	0.0915668	0.114967	0.0387178	0	0		0	0	0.0582159	0	2.78761	6.09129	7.64798	2.57563	0	0
А.О.ТАСТЫ	51.343	70.6669			0	0	0.00134212	0	0.064266	0.14043	0.176318	0.0593789	0	0		0	0	0.0892819	0	4.27516	9.34181	11.7292	3.95006	0	0
НУРЕСИЛЬСКИЙ С.О.	51.212	71.1148			0	0	0.000693272	0	0.0331965	0.0725389	0.0910769	0.0306722	0	0		0	0	0.0461185	0	2.20833	4.82551	6.05871	2.0404	0	0
КАРАОТКЕЛЬСКИЙ С.О.	51.1193	71.2147			0	0	0.00114525	0	0.0548389	0.11983	0.150454	0.0506688	0	0		0	0	0.0761853	0	3.64805	7.97148	10.0087	3.37064	0	0
КОСШЫНСКИЙ А.О.	50.9703	71.3554			0	0	0.000812648	0	0.0389127	0.0850296	0.10676	0.0359537	0	0		0	0	0.0540598	0	2.58859	5.65642	7.10197	2.39175	0	0
КОЯНДИНСКИЙ С.О.	51.2765	71.6465			0	0	0.00109523	0	0.052444	0.114597	0.143884	0.048456	0	0		0	0	0.0728582	0	3.48873	7.62335	9.57157	3.22344	0	0
КРАСНОЯРСКИЙ С.О.	50.6828	71.0341			0	0	0.00104401	0	0.0499913	0.109238	0.137154	0.0461897	0	0		0	0	0.0694507	0	3.32557	7.26682	9.12392	3.07268	0	0
МАКСИМОВСКИЙ С.О.	51.3041	71.0036			0	0	0.000726051	0	0.0347662	0.0759687	0.0953833	0.0321224	0	0		0	0	0.0482991	0	2.31275	5.05367	6.34518	2.13688	0	0
МАНШУКСКИЙ С.О.	50.7399	70.8467			0	0	0.00232497	0	0.111329	0.243268	0.305437	0.102863	0	0		0	0	0.154664	0	7.40591	16.1829	20.3186	6.84274	0	0
ОРАЗАКСКИЙ С.О.	50.9349	70.7099			0	0	0.000870977	0	0.0417058	0.0911327	0.114423	0.0385343	0	0		0	0	0.05794	0	2.77439	6.06242	7.61173	2.56342	0	0
ПРИРЕЧЕНСКИЙ С.О.	51.5328	71.9437			0	0	0.00107846	0	0.0516409	0.112842	0.14168	0.0477139	0	0		0	0	0.0717423	0	3.4353	7.5066	9.42498	3.17407	0	0
С.О.КАБАНБАЙ БАТЫРА	50.8546	71.3585			0	0	0.000900134	0	0.0431019	0.0941835	0.118253	0.0398243	0	0		0	0	0.0598796	0	2.86727	6.26537	7.86654	2.64923	0	0
СОФИЕВСКИЙ С.О.	51.3994	71.7007			0	0	0.000980057	0	0.0469289	0.102546	0.128753	0.0433603	0	0		0	0	0.0651963	0	3.12185	6.82167	8.56501	2.88446	0	0
ТАЛАПКЕРСКИЙ С.О.	51.2426	71.159			0	0	0.00117444	0	0.0562368	0.122885	0.154289	0.0519603	0	0		0	0	0.0781273	0	3.74104	8.17467	10.2638	3.45656	0	0
ШАЛКАРСКИЙ А.О.	50.8447	70.8374			0	0	0.00108344	0	0.0518793	0.113363	0.142334	0.0479342	0	0		0	0	0.0720736	0	3.45117	7.54126	9.4685	3.18873	0	0
HОВОКУБАНСКИЙ С.О.	51.6721	70.7292			0	0	0.00381281	0	0.0502986	0.134511	0.169617	0.046863	0	0		0	0	0.25364	0	3.34602	8.94808	11.2834	3.11747	0	0
HОВОСЕЛОВСКИЙ С.О.	51.7429	71.6507			0	0	0.000432697	0	0.00570815	0.015265	0.019249	0.00531825	0	0		0	0	0.0287843	0	0.379723	1.01547	1.2805	0.353786	0	0
А.О. БЕКТАУ	51.7728	71.2235			0	0	0.00354083	0	0.0467107	0.124916	0.157517	0.0435201	0	0		0	0	0.235547	0	3.10733	8.30979	10.4785	2.89509	0	0
А.О.БОЗАЙГЫР	51.472	71.2068			0	0	0.00213263	0	0.0281336	0.0752364	0.0948721	0.026212	0	0		0	0	0.141869	0	1.87153	5.00495	6.31117	1.7437	0	0
АНДРЕЕВСКИЙ С.О.	51.6668	70.4118			0	0	0.00577175	0	0.076141	0.20362	0.256762	0.0709402	0	0		0	0	0.383954	0	5.06512	13.5454	17.0806	4.71915	0	0
ДАМСИНСКИЙ С.О.	51.6651	71.0422			0	0	0.00434465	0	0.0573147	0.153274	0.193276	0.0533998	0	0		0	0	0.289019	0	3.81274	10.1962	12.8573	3.55232	0	0
ЖОЛЫМБЕТСКАЯ П.А.	51.7419	71.7161			0	0	0.00149605	0	0.0197359	0.0527788	0.0665533	0.0183879	0	0		0	0	0.0995217	0	1.31289	3.511	4.42732	1.22321	0	0
ПЕТРОВСКИЙ С.О.	51.6348	70.4509			0	0	0.00457909	0	0.0604073	0.161544	0.203705	0.0562812	0	0		0	0	0.304614	0	4.01848	10.7464	13.5511	3.744	0	0
ПРИГОРОДНЫЙ С.О.	51.7856	70.2602			0	0	0.00434348	0	0.0572993	0.153233	0.193224	0.0533854	0	0		0	0	0.288941	0	3.81172	10.1935	12.8538	3.55136	0	0
РАЕВСКИЙ С.О.	51.6892	70.8126			0	0	0.00363898	0	0.0480055	0.128379	0.161884	0.0447265	0	0		0	0	0.242076	0	3.19347	8.54013	10.769	2.97534	0	0
ШОРТАНДИНСКАЯ П.А.	51.7021	70.9977			0	0	0.00486892	0	0.0642308	0.171769	0.216599	0.0598435	0	0		0	0	0.323895	0	4.27283	11.4266	14.4088	3.98097	0	0
АЙКЕНСКИЙ С.О.	50.9676	61.6456			0	0	0.0265852	0	0.0939613	0.189463	0.172393	0.05957	0.0071564	0		0	0	1.76853	0	6.25058	12.6036	11.4681	3.96278	0.476065	0
АККОЛЬСКИЙ С.О.	49.9406	60.5568			0	0	0.0218223	0	0.0771273	0.155519	0.141507	0.0488975	0.00587427	0		0	0	1.45168	0	5.13074	10.3456	9.41348	3.25281	0.390774	0
АКТАСТЫНСКИЙ С.О.	50.6631	61.5201			0	0	0.0250535	0	0.0885475	0.178546	0.16246	0.0561378	0.00674407	0		0	0	1.66663	0	5.89044	11.8774	10.8073	3.73445	0.448636	0
АРАЛТОГАЙСКИЙ С.О.	49.8263	60.0982			0	0	0.0112702	0	0.0398328	0.0803185	0.0730821	0.0252534	0.0030338	0		0	0	0.749729	0	2.6498	5.34303	4.86164	1.67993	0.201817	0
БАСКУДУКСКИЙ С.О.	49.9857	61.4867			0	0	0.00921128	0	0.0325558	0.0656453	0.0597308	0.0206399	0.00247956	0		0	0	0.612762	0	2.16571	4.36692	3.97347	1.37303	0.164948	0
ЖАБАСАКСКИЙ С.О.	50.3637	61.6742			0	0	0.0115992	0	0.0409954	0.0826628	0.0752151	0.0259904	0.00312234	0		0	0	0.771611	0	2.72714	5.49897	5.00354	1.72896	0.207708	0
ЖАМБЫЛСКИЙ С.О.	50.5685	60.1862			0	0	0.0224195	0	0.0792381	0.159775	0.14538	0.0502357	0.00603503	0		0	0	1.49141	0	5.27115	10.6287	9.6711	3.34183	0.401468	0
КАЙРАКТИНСКИЙ С.О.	49.0767	59.8542			0	0	0.00727012	0	0.0256951	0.0518114	0.0471434	0.0162903	0.00195702	0		0	0	0.48363	0	1.70931	3.44665	3.13612	1.08368	0.130187	0
КАРАБУТАКСКИЙ С.О.	49.9561	60.1165			0	0	0.0174026	0	0.0615067	0.124022	0.112848	0.0389943	0.00468455	0		0	0	1.15767	0	4.09161	8.25029	7.50697	2.59402	0.31163	0
КОМСОМОЛЬСКИЙ С.О.	50.4328	60.5029			0	0	0.0110464	0	0.0390419	0.0787237	0.071631	0.0247519	0.00297356	0		0	0	0.734842	0	2.59718	5.23694	4.76511	1.64657	0.19781	0
КУМКУДУКСКИЙ С.О.	50.4685	61.2209			0	0	0.0200114	0	0.0707273	0.142614	0.129765	0.04484	0.00538682	0		0	0	1.33122	0	4.70499	9.4871	8.63235	2.98289	0.358348	0
КЫЗЫЛЖУЛДУЗСКИЙ С.О.	50.1756	60.1896			0	0	0.0192737	0	0.0681198	0.137356	0.124981	0.0431869	0.00518823	0		0	0	1.28214	0	4.53153	9.13734	8.3141	2.87292	0.345136	0
САРАТСКИЙ С.О.	50.1033	61.0374			0	0	0.0236111	0	0.0834495	0.168267	0.153107	0.0529057	0.00635579	0		0	0	1.57068	0	5.55131	11.1936	10.1851	3.51945	0.422806	0
СУЛУКОЛЬСКИЙ С.О.	51.1296	61.8557			0	0	0.0267383	0	0.0945024	0.190554	0.173386	0.0599131	0.00719762	0		0	0	1.77871	0	6.28658	12.6762	11.5341	3.9856	0.478807	0
УШКАТТИНСКИЙ С.О.	50.8312	60.1609			0	0	0.0558517	0	0.197399	0.398034	0.362172	0.125148	0.0150346	0		0	0	3.71542	0	13.1316	26.4784	24.0928	8.32521	1.00014	0
HОВЫЙ С.О.	50.2899	57.0769			0	0	0.00644517	0.00948814	0.0372077	0.0602947	0.0529113	0.0202263	0.00271296	0		0	0	0.428752	0.631179	2.47517	4.01099	3.51981	1.34552	0.180474	0
БЛАГОДАРНЫЙ С.О.	50.3661	57.3969			0	0	0.00933227	0.0137383	0.0538748	0.0873036	0.0766127	0.0292867	0.00392822	0		0	0	0.62081	0.913915	3.58391	5.8077	5.09651	1.94824	0.261317	0
КАРГАЛИНСКИЙ С.О.	50.3228	57.3243			0	0	0.00994235	0.0146364	0.0573968	0.0930109	0.0816212	0.0312012	0.00418502	0		0	0	0.661395	0.97366	3.81821	6.18737	5.42968	2.0756	0.2784	0
КУРАЙЛИНСКИЙ С.О.	50.4575	57.0269			0	0	0.00813311	0.011973	0.0469521	0.0760855	0.0667684	0.0255235	0.00342346	0		0	0	0.541039	0.796481	3.1234	5.06144	4.44163	1.6979	0.227739	0
САЗДИНСКИЙ С.О.	50.1701	57.0774			0	0	0.00912033	0.0134263	0.0526513	0.0853209	0.0748728	0.0286216	0.00383901	0		0	0	0.606712	0.89316	3.50252	5.6758	4.98076	1.90399	0.255382	0
АКАЙСКИЙ С.О.	49.979	56.3562			0	0	0.00698105	0.0107645	0.0407249	0.064744	0.0524767	0.0189295	0.0032063	0		0	0	0.4644	0.716086	2.70914	4.30697	3.4909	1.25925	0.213293	0
АЛГИНСКАЯ Г.А.	49.8967	57.3286			0	0	0.00351615	0.00542176	0.0205119	0.0326097	0.026431	0.00953424	0.00161492	0		0	0	0.233905	0.360672	1.36451	2.16929	1.75827	0.634246	0.107429	0
БЕСКОСПИНСКИЙ С.О.	50.0094	57.4386			0	0	0.00791987	0.0122121	0.0462016	0.0734509	0.0595338	0.0214752	0.00363749	0		0	0	0.526854	0.812387	3.07347	4.88617	3.96037	1.42859	0.241977	0
БЕСТАМАКСКИЙ С.О.	50.0471	57.3498			0	0	0.00841837	0.0129808	0.0491097	0.0780741	0.0632811	0.0228269	0.00386644	0		0	0	0.560015	0.863521	3.26692	5.19372	4.20964	1.51851	0.257207	0
КАРААГАШСКИЙ С.О.	49.985	57.2048			0	0	0.00642657	0.0099095	0.0374902	0.0596016	0.0483086	0.017426	0.00295163	0		0	0	0.427514	0.65921	2.49396	3.96488	3.21363	1.15923	0.196351	0
КАРАБУЛАКСКИЙ С.О.	49.7744	56.8563			0	0	0.0106018	0.0163475	0.061847	0.0983238	0.0796939	0.0287474	0.00486926	0		0	0	0.705263	1.08749	4.11425	6.54079	5.30148	1.91236	0.323918	0
КАРАКУДЫКСКИЙ А.О.	50.1792	56.7933			0	0	0.0103985	0.0160341	0.0606612	0.0964386	0.0781659	0.0281962	0.0047759	0		0	0	0.691741	1.06664	4.03536	6.41538	5.19983	1.8757	0.317707	0
КАРАХОБДИНСКИЙ С.О.	50.0478	56.6877			0	0	0.00876535	0.0135158	0.0511338	0.0812921	0.0658893	0.0237677	0.0040258	0		0	0	0.583097	0.899112	3.40157	5.40779	4.38315	1.5811	0.267809	0
МАРЖАНБУЛАКСКИЙ С.О.	50.254	56.8512			0	0	0.00364035	0.00561326	0.0212364	0.0337615	0.0273645	0.009871	0.00167196	0		0	0	0.242167	0.373411	1.41271	2.24591	1.82037	0.656648	0.111224	0
САРЫХОБДИНСКИЙ С.О.	49.8096	56.4475			0	0	0.0112433	0.0173367	0.0655891	0.104273	0.0845158	0.0304867	0.00516388	0		0	0	0.747936	1.15329	4.36318	6.93654	5.62224	2.02807	0.343517	0
ТАМДИНСКИЙ С.О.	49.8146	57.3459			0	0	0.00752523	0.0116036	0.0438994	0.0697909	0.0565673	0.0204051	0.00345624	0		0	0	0.500601	0.771906	2.92032	4.6427	3.76302	1.35741	0.229919	0
ТОКМАНСАЙСКИЙ С.О.	49.834	57.9356			0	0	0.00905235	0.0139583	0.0528081	0.0839538	0.0680467	0.024546	0.00415762	0		0	0	0.602189	0.928551	3.51295	5.58486	4.52667	1.63287	0.276577	0
УШКУДУКСКИЙ С.О.	50.0996	56.8217			0	0	0.0106497	0.0164214	0.0621263	0.0987679	0.0800539	0.0288772	0.00489126	0		0	0	0.708449	1.0924	4.13283	6.57034	5.32542	1.921	0.325381	0
ЖАНАЖОЛСКИЙ С.О.	47.2597	55.8842			0	0	0.0299146	0.013679	0.125725	0.16991	0.0898662	0	0.0212652	0		0	0	1.99001	0.909965	8.3636	11.303	5.97817	0	1.41463	0
ЖАРКАМЫССКИЙ С.О.	47.937	56.456			0	0	0.0186481	0.00852719	0.0783743	0.105919	0.0560208	0	0.0132563	0		0	0	1.24053	0.567254	5.2137	7.04603	3.72667	0	0.881849	0
КАРАУЫЛКЕЛДИНСКИЙ С.О.	48.6977	55.884			0	0	0.0179472	0.00820666	0.0754283	0.101937	0.053915	0	0.012758	0		0	0	1.1939	0.545931	5.01772	6.78118	3.58659	0	0.848701	0
КОЛЬТАБАНСКИЙ С.О.	48.66	55.5525			0	0	0.0139087	0.00635999	0.0584554	0.0789994	0.041783	0	0.0098872	0		0	0	0.925248	0.423086	3.88863	5.25528	2.77953	0	0.657726	0
КОПИНСКИЙ С.О.	48.2207	55.7905			0	0	0.0116631	0.00533317	0.0490177	0.0662449	0.0350371	0	0.0082909	0		0	0	0.775866	0.354778	3.26081	4.40681	2.33077	0	0.551535	0
КЫЗЫЛБУЛАКСКИЙ С.О.	48.0783	56.7658			0	0	0.0247419	0.0113136	0.103985	0.14053	0.0743269	0	0.0175881	0		0	0	1.6459	0.752618	6.9174	9.34849	4.94445	0	1.17001	0
МИЯЛИНСКИЙ С.О.	47.2614	55.5644			0	0	0.0248776	0.0113757	0.104555	0.141301	0.0747346	0	0.0176846	0		0	0	1.65493	0.756746	6.95534	9.39977	4.97157	0	1.17643	0
САРЫТОГАЙСКИЙ С.О.	48.2208	55.7897			0	0	0.0243987	0.0111567	0.102543	0.138581	0.073296	0	0.0173442	0		0	0	1.62307	0.742179	6.82145	9.21883	4.87587	0	1.15379	0
HУРИНСКИЙ С.О.	48.8932	62.3079			0	0	0.0225567	0	0.0300528	0.0789144	0.0686542	0	0.0174302	0		0	0	1.50054	0	1.9992	5.24962	4.56708	0	1.15951	0
АМАНКОЛЬСКИЙ С.О.	48.5352	61.4152			0	0	0.0111433	0	0.0148464	0.0389847	0.033916	0	0.00861071	0		0	0	0.741286	0	0.987629	2.59338	2.25619	0	0.57281	0
ЖАЙСАНБАЙСКИЙ С.О.	48.0365	62.513			0	0	0.0216124	0	0.0287946	0.0756105	0.0657799	0	0.0167004	0		0	0	1.43772	0	1.9155	5.02984	4.37588	0	1.11096	0
ИРГИЗСКИЙ С.О.	48.6195	61.2602			0	0	0.0191498	0	0.0255137	0.0669954	0.0582849	0	0.0147976	0		0	0	1.2739	0	1.69725	4.45673	3.87728	0	0.984378	0
КУМТОГАЙСКИЙ С.О.	49.1325	60.3467			0	0	0.00816355	0	0.0108764	0.02856	0.0248467	0	0.00630817	0		0	0	0.543063	0	0.723534	1.8999	1.65288	0	0.419639	0
КЫЗЫЛЖАРСКИЙ С.О.	48.6421	60.7414			0	0	0.0182498	0	0.0243145	0.0638466	0.0555455	0	0.0141021	0		0	0	1.21403	0	1.61748	4.24726	3.69505	0	0.938112	0
ТАУИПСКИЙ С.О.	48.2439	62.0658			0	0	0.0180026	0	0.0239851	0.0629816	0.054793	0	0.013911	0		0	0	1.19758	0	1.59556	4.18972	3.64499	0	0.925402	0
АЛИМБЕТОВСКИЙ С.О.	50.9916	58.4272			0	0	0.00986881	0.0219222	0.11895	0.219061	0.182843	0.0600487	0.00217205	0		0	0	0.656503	1.45833	7.91292	14.5726	12.1633	3.99462	0.144491	0
АЩЫЛЫСАЙСКИЙ С.О.	50.8037	58.3103			0	0	0.00572666	0.012721	0.0690242	0.127117	0.1061	0.0348449	0.00126039	0		0	0	0.380954	0.846237	4.5917	8.45618	7.05808	2.31799	0.083845	0
БАДАМШИНСКИЙ С.О.	50.5623	58.279			0	0	0.00665838	0.0147907	0.0802544	0.147798	0.123362	0.0405141	0.00146546	0		0	0	0.442935	0.983919	5.33876	9.83198	8.20642	2.69512	0.0974865	0
ВЕЛИХОВСКИЙ С.О.	50.8067	58.0376			0	0	0.00785743	0.0174542	0.0947068	0.174414	0.145577	0.04781	0.00172936	0		0	0	0.5227	1.16111	6.30018	11.6025	9.68425	3.18047	0.115042	0
ЖЕЛТАУСКИЙ С.О.	50.5355	57.4501			0	0	0.0050964	0.0113209	0.0614276	0.113126	0.0944228	0.03101	0.00112168	0		0	0	0.339028	0.753102	4.08635	7.52551	6.28129	2.06288	0.0746172	0
КЕМПИРСАЙСКИЙ С.О.	50.6151	58.2455			0	0	0.0116245	0.0258222	0.140112	0.258033	0.215371	0.0707314	0.00255846	0		0	0	0.773296	1.71777	9.32064	17.1651	14.3271	4.70526	0.170196	0
КОС-ИСТЕКСКИЙ С.О.	50.7486	57.8894			0	0	0.00267365	0.00593914	0.0322259	0.0593479	0.0495356	0.0162683	0.000588448	0		0	0	0.177859	0.395089	2.14376	3.948	3.29526	1.08222	0.0391453	0
СТЕПНОЙ С.О.	50.7192	58.6758			0	0	0.00276165	0.00613462	0.0332866	0.0613013	0.0511661	0.0168038	0.000607817	0		0	0	0.183713	0.408093	2.21432	4.07794	3.40372	1.11784	0.0404338	0
А.О. КУРМАНСАЙ	50.4179	56.488			0	0	0.0087274	0.00713619	0.0445012	0.0797311	0.0757103	0.0316256	0.00329624	0		0	0	0.580573	0.474721	2.96035	5.30395	5.03648	2.10383	0.219275	0
А.О.БАЙНАССАЙ	50.5133	56.0968			0	0	0.0105671	0.00864045	0.0538817	0.0965378	0.0916695	0.0382921	0.00399105	0		0	0	0.702953	0.574788	3.58437	6.42198	6.09813	2.5473	0.265497	0
А.О.ТАНИРБЕРГЕН	50.6403	56.6963			0	0	0.0119489	0.00977037	0.0609279	0.109162	0.103657	0.0432996	0.00451297	0		0	0	0.794879	0.649954	4.05311	7.26179	6.89559	2.88042	0.300216	0
АККУДЫКСКИЙ С.О.	50.9073	56.4001			0	0	0.00854785	0.00698937	0.0435856	0.0780907	0.0741527	0.030975	0.00322842	0		0	0	0.568628	0.464954	2.89945	5.19483	4.93286	2.06055	0.214764	0
БАЙТОРЫСАЙСКИЙ С.О.	50.9592	56.7805			0	0	0.0112103	0.00916642	0.0571617	0.102414	0.0972497	0.040623	0.004234	0		0	0	0.745744	0.609777	3.80256	6.81291	6.46934	2.70236	0.281658	0
ЖАЙСАНСКИЙ С.О.	50.8474	56.2058			0	0	0.00476745	0.00389823	0.0243093	0.0435541	0.0413577	0.0172759	0.00180061	0		0	0	0.317145	0.259322	1.61713	2.89735	2.75124	1.14924	0.119782	0
КАРАТОГАЙСКИЙ С.О.	50.6202	56.817			0	0	0.0140566	0.0114938	0.071675	0.128417	0.121941	0.0509372	0.00530901	0		0	0	0.935088	0.7646	4.76803	8.5427	8.1119	3.38849	0.353171	0
КАРАШАЙСКИЙ С.О.	50.7628	56.8747			0	0	0.0126988	0.0103835	0.0647515	0.116013	0.110162	0.0460169	0.00479618	0		0	0	0.844762	0.690742	4.30746	7.71751	7.32832	3.06118	0.319057	0
КЫЗЫЛЖАРСКИЙ С.О.	50.9014	57.0965			0	0	0.0148406	0.0121348	0.0756725	0.13558	0.128742	0.0537781	0.00560512	0		0	0	0.987241	0.807244	5.03396	9.01916	8.56433	3.57748	0.372869	0
МАРТУКСКИЙ С.О.	50.746	56.5041			0	0	0.00653857	0.00534644	0.0333403	0.0597346	0.0567222	0.0236939	0.00246954	0		0	0	0.434965	0.355661	2.2179	3.97372	3.77333	1.57619	0.164281	0
РОДНИКОВСКИЙ С.О.	50.6439	57.1752			0	0	0.00875439	0.00715826	0.0446388	0.0799777	0.0759445	0.0317234	0.00330643	0		0	0	0.582368	0.476189	2.96951	5.32035	5.05205	2.11034	0.219953	0
ХАЗРЕТОВСКИЙ С.О.	50.7978	57.4802			0	0	0.00822039	0.00672163	0.041916	0.0750992	0.071312	0.0297884	0.00310474	0		0	0	0.546845	0.447143	2.78838	4.99582	4.74389	1.98161	0.206537	0
ХЛЕБОДАРОВСКИЙ С.О.	50.508	56.9164			0	0	0.00721416	0.00589885	0.0367852	0.0659065	0.0625829	0.0261421	0.0027247	0		0	0	0.479907	0.392409	2.44706	4.3843	4.1632	1.73905	0.181255	0
АККЕМЕРСКИЙ С.О.	49.6535	57.3414			0	0	0.0100234	0.0149455	0.0542932	0.0802861	0.0547786	0.00773133	0.00467137	0		0	0	0.66679	0.994218	3.61175	5.34087	3.64403	0.514311	0.310753	0
АЩЫСАЙСКИЙ С.О.	49.4165	58.2934			0	0	0.00924181	0.01378	0.0500594	0.0740253	0.0505069	0.00712843	0.00430709	0		0	0	0.614793	0.916688	3.3301	4.92439	3.35987	0.474204	0.28652	0
БАТПАККОЛЬСКИЙ С.О.	48.2814	57.8111			0	0	0.011838	0.0176511	0.0641221	0.0948205	0.0646953	0.00913095	0.00551703	0		0	0	0.7875	1.1742	4.26559	6.30774	4.30372	0.607418	0.36701	0
ЕГИНДЫБУЛАКСКИЙ С.О.	49.1806	58.4195			0	0	0.016699	0.024899	0.090452	0.133756	0.0912605	0.0128803	0.00778245	0		0	0	1.11086	1.65636	6.01713	8.89784	6.07092	0.856837	0.517712	0
ЕНБЕКСКИЙ С.О.	49.5682	56.7364			0	0	0.00376413	0.00561251	0.0203889	0.03015	0.0205711	0.00290336	0.00175425	0		0	0	0.250401	0.373361	1.35633	2.00567	1.36845	0.19314	0.116698	0
ЖУРЫНСКИЙ С.О.	49.2555	57.5873			0	0	0.014326	0.0213608	0.0775985	0.114749	0.0782921	0.01105	0.00667654	0		0	0	0.953007	1.42098	5.16208	7.63343	5.20823	0.735077	0.444143	0
КАЙЫНДИНСКИЙ С.О.	48.9244	59.1085			0	0	0.0164639	0.0245486	0.0891788	0.131873	0.089976	0.012699	0.0076729	0		0	0	1.09523	1.63304	5.93244	8.77259	5.98547	0.844776	0.510424	0
КАНДЫАГАШСКАЯ Г.А.	49.4724	57.4241			0	0	0.0047502	0.0070828	0.02573	0.0380483	0.02596	0.00366394	0.0022138	0		0	0	0.315998	0.471169	1.71164	2.53109	1.72694	0.243736	0.147269	0
КУМЖАРГАНСКИЙ С.О.	48.7016	57.8619			0	0	0.0113733	0.0169582	0.0616049	0.0910983	0.0621556	0.00877251	0.00530046	0		0	0	0.756587	1.12811	4.09814	6.06013	4.13478	0.583573	0.352602	0
КУМСАЙСКИЙ С.О.	49.4911	58.5137			0	0	0.0114259	0.0170366	0.0618897	0.0915193	0.0624429	0.00881305	0.00532496	0		0	0	0.760084	1.13332	4.11709	6.08814	4.15389	0.586271	0.354232	0
МУГАЛЖАРСКИЙ С.О.	48.5789	58.4658			0	0	0.00571271	0.00851794	0.0309436	0.0457578	0.0312202	0.00440635	0.00266237	0		0	0	0.380026	0.566639	2.05846	3.04395	2.07686	0.293123	0.177109	0
С.О.ИМ.КУДАЙБЕРГЕНА ЖУБАНОВА	49.2843	58.0059			0	0	0.0139851	0.0208525	0.0757521	0.112018	0.0764292	0.0107871	0.00651767	0		0	0	0.930332	1.38717	5.03925	7.4518	5.0843	0.717587	0.433575	0
ТАЛДЫСАЙСКИЙ С.О.	49.405	56.7199			0	0	0.00734551	0.0109525	0.0397879	0.0588363	0.0401435	0.00566577	0.00342333	0		0	0	0.488645	0.728596	2.64681	3.91397	2.67047	0.376904	0.22773	0
ЭМБИНСКАЯ Г.А.	48.831	58.1488			0	0	0.00632741	0.00943449	0.0342732	0.0506814	0.0345795	0.00488048	0.00294885	0		0	0	0.420918	0.62761	2.27995	3.37148	2.30033	0.324664	0.196166	0
АКСАЙСКИЙ С.О.	49.441	56.4775			0	0	0.0119618	0.00672921	0.0476647	0.0716591	0.0477357	0	0.00794925	0		0	0	0.795737	0.447647	3.1708	4.76698	3.17552	0	0.528808	0
АЛТЫКАРАСУСКИЙ С.О.	49.1995	55.8676			0	0	0.00808183	0.00454649	0.0322039	0.0484154	0.0322519	0	0.00537079	0		0	0	0.537627	0.302446	2.1423	3.22073	2.14549	0	0.357281	0
КАЙЫНДИНСКИЙ С.О.	49.2634	55.5479			0	0	0.00613033	0.00344866	0.0244277	0.0367246	0.0244641	0	0.00407392	0		0	0	0.407808	0.229415	1.62501	2.44303	1.62742	0	0.271009	0
КЕНЕСТУСКИЙ С.О.	49.2175	56.6381			0	0	0.016566	0.00931933	0.0660112	0.0992412	0.0661095	0	0.011009	0		0	0	1.10202	0.61995	4.39126	6.60182	4.3978	0	0.732349	0
КЕНКИЯКСКИЙ С.О.	48.6061	57.1116			0	0	0.0190612	0.010723	0.0759538	0.114189	0.0760669	0	0.0126671	0		0	0	1.26801	0.713327	5.05267	7.59619	5.0602	0	0.842656	0
САРКОЛЬСКИЙ С.О.	48.5923	57.1845			0	0	0.0110797	0.00623297	0.0441497	0.0663747	0.0442155	0	0.00736304	0		0	0	0.737056	0.414636	2.93697	4.41544	2.94135	0	0.489811	0
ТАСКОПИНСКИЙ С.О.	48.8605	55.5888			0	0	0.0110059	0.00619146	0.0438557	0.0659326	0.043921	0	0.007314	0		0	0	0.732147	0.411874	2.91741	4.38603	2.92175	0	0.486549	0
ТЕМИРСКАЯ Г.А.	49.1431	57.1263			0	0	0.0143492	0.00807227	0.0571779	0.0859612	0.057263	0	0.0095358	0		0	0	0.954555	0.536991	3.80365	5.7184	3.80931	0	0.63435	0
ШУБАРКУДУКСКИЙ С.О.	49.146	56.4866			0	0	0.015562	0.00875452	0.0620105	0.0932265	0.0621028	0	0.0103418	0		0	0	1.03523	0.582377	4.12512	6.20171	4.13127	0	0.687964	0
ШУБАРШИЙСКИЙ С.О.	49.1386	55.7481			0	0	0.00699286	0.00393388	0.0278647	0.0418917	0.0279062	0	0.00464711	0		0	0	0.465186	0.261694	1.85364	2.78676	1.8564	0	0.30914	0
ШЫГЫРЛИЙСКИЙ С.О.	49.6234	56.2163			0	0	0.00505073	0.00284132	0.0201258	0.0302571	0.0201558	0	0.00335647	0		0	0	0.33599	0.189013	1.33883	2.01279	1.34082	0	0.223282	0
КАИНДИНСКИЙ С.О.	49.5142	55.2717			0	0	0.0132979	0	0.0398609	0.0639754	0.0383291	0	0.00995703	0		0	0	0.884613	0	2.65167	4.25584	2.54976	0	0.662371	0
КАРАОЙСКИЙ С.О.	49.483	54.0147			0	0	0.0107238	0	0.0321449	0.0515915	0.0309096	0	0.00802962	0		0	0	0.713376	0	2.13838	3.43202	2.0562	0	0.534154	0
КОПТОГАЙСКИЙ С.О.	48.9087	54.4096			0	0	0.00980523	0	0.0293916	0.0471726	0.0282621	0	0.00734186	0		0	0	0.652273	0	1.95522	3.13806	1.88008	0	0.488402	0
С.О.ИМ. Ш.БЕРСИЕВА	48.941	54.76			0	0	0.0127263	0	0.0381475	0.0612255	0.0366815	0	0.00952903	0		0	0	0.846588	0	2.53769	4.0729	2.44016	0	0.6339	0
САРАЛЖЫНСКИЙ С.О.	49.5094	54.9029			0	0	0.0124622	0	0.0373561	0.0599553	0.0359205	0	0.00933134	0		0	0	0.829025	0	2.48504	3.98841	2.38954	0	0.620749	0
САРЫБИЙСКИЙ С.О.	49.2639	53.9441			0	0	0.0123973	0	0.0371616	0.0596431	0.0357335	0	0.00928274	0		0	0	0.824707	0	2.4721	3.96763	2.3771	0	0.617516	0
УИЛСКИЙ С.О.	49.0735	54.6632			0	0	0.0084981	0	0.0254735	0.040884	0.0244945	0	0.00636312	0		0	0	0.565319	0	1.69457	2.71973	1.62945	0	0.423294	0
А.О.ИМ.И.КУРМАНОВА	50.1492	55.6715			0	0	0.0103549	0.0152437	0.0597782	0.09687	0.0850076	0.0324958	0.00435866	0		0	0	0.688836	1.01406	3.97662	6.44408	5.65496	2.16172	0.289951	0
А.О.ИМАНГАЛИ БИЛТАБАНОВА	50.0197	55.6446			0	0	0.0100042	0.0147275	0.0577538	0.0935895	0.0821289	0.0313953	0.00421105	0		0	0	0.665509	0.979717	3.84196	6.22585	5.46346	2.08851	0.280132	0
АКРАБСКИЙ А.О.	50.5565	55.1875			0	0	0.00788123	0.0116022	0.0454981	0.0737292	0.0647006	0.024733	0.00331744	0		0	0	0.524283	0.771814	3.02667	4.90468	4.30407	1.64531	0.220686	0
БЕГАЛИНСКИЙ С.О.	49.976	55.3613			0	0	0.0109805	0.0161647	0.06339	0.102723	0.0901438	0.0344592	0.00462201	0		0	0	0.730455	1.07533	4.21689	6.83343	5.99663	2.29233	0.30747	0
БЕСТАУСКИЙ А.О.	50.3215	56.0147			0	0	0.0105468	0.0155262	0.0608861	0.0986654	0.0865832	0.0330981	0.00443944	0		0	0	0.701603	1.03285	4.05033	6.56351	5.75977	2.20178	0.295325	0
БУЛАКСКИЙ С.О.	50.095	56.1147			0	0	0.00987859	0.0145426	0.0570287	0.0924145	0.0810977	0.0310011	0.00415818	0		0	0	0.657153	0.967416	3.79372	6.14769	5.39486	2.06229	0.276615	0
ЖАРСАЙСКИЙ С.О.	50.3705	55.6542			0	0	0.00642004	0.00945114	0.0370626	0.0600596	0.0527049	0.0201475	0.00270238	0		0	0	0.42708	0.628718	2.46552	3.99535	3.50609	1.34027	0.17977	0
ЖАРЫКСКИЙ А.О.	50.4457	55.3307			0	0	0.00629865	0.00927244	0.0363618	0.058924	0.0517084	0.0197665	0.00265128	0		0	0	0.419005	0.616831	2.4189	3.9198	3.4398	1.31493	0.176371	0
ЖИРЕНКОПИНСКИЙ А.О.	50.8459	54.8312			0	0	0.0123463	0.0181753	0.0712745	0.1155	0.101356	0.0387452	0.0051969	0		0	0	0.82131	1.20908	4.74139	7.68338	6.7425	2.57745	0.345713	0
КОБДИНСКИЙ С.О.	50.1492	55.6715			0	0	0.011446	0.01685	0.0660773	0.107078	0.0939653	0.03592	0.00481795	0		0	0	0.761422	1.12091	4.39566	7.12312	6.25085	2.38951	0.320504	0
КЫЗЫЛЖАРСКИЙ С.О.	50.6931	55.0137			0	0	0.00943882	0.0138952	0.05449	0.0883005	0.0774875	0.0296211	0.00397307	0		0	0	0.627899	0.92435	3.62483	5.87401	5.1547	1.97048	0.264301	0
ОТЕКСКИЙ С.О.	50.3172	55.1701			0	0	0.0126872	0.0186772	0.0732424	0.118689	0.104155	0.039815	0.00534039	0		0	0	0.843988	1.24246	4.87231	7.89553	6.92867	2.64861	0.355258	0
САРБУЛАКСКИЙ С.О.	49.8543	55.752			0	0	0.00893931	0.0131598	0.0516063	0.0836275	0.0733867	0.0280535	0.00376281	0		0	0	0.594669	0.875432	3.433	5.56315	4.88191	1.8662	0.250313	0
СОГАЛИНСКИЙ С.О.	50.8903	54.8046			0	0	0.010743	0.0158151	0.0620189	0.100501	0.0881941	0.0337139	0.00452204	0		0	0	0.714657	1.05207	4.12568	6.68563	5.86693	2.24275	0.300819	0
ТАЛДЫСАЙСКИЙ С.О.	50.2031	55.9641			0	0	0.00936383	0.0137848	0.054057	0.0875989	0.0768719	0.0293857	0.0039415	0		0	0	0.62291	0.917006	3.59604	5.82734	5.11375	1.95483	0.262201	0
ТЕРИСАККАНСКИЙ С.О.	50.4371	55.8313			0	0	0.00915621	0.0134792	0.0528584	0.0856566	0.0751674	0.0287342	0.00385411	0		0	0	0.609098	0.896673	3.5163	5.69813	5.00036	1.91148	0.256387	0
АБАЙСКИЙ С.О.	50.1812	58.3206			0	0	0.00594947	0.0126924	0.0627248	0.107687	0.0835427	0.0246841	0.000965715	0		0	0	0.395777	0.844337	4.17264	7.16366	5.55751	1.64206	0.0642422	0
АКЖАРСКИЙ С.О.	50.2345	57.9845			0	0	0.00620967	0.0132475	0.0654681	0.112397	0.0871965	0.0257637	0.00100795	0		0	0	0.413086	0.881264	4.35513	7.47696	5.80057	1.71388	0.0670519	0
АККУДЫКСКИЙ С.О.	50.3684	58.9035			0	0	0.0100644	0.0214711	0.106108	0.182169	0.141325	0.0417569	0.00163365	0		0	0	0.669516	1.42832	7.05865	12.1184	9.40137	2.7778	0.108675	0
БОГЕТСАЙСКИЙ С.О.	50.1253	59.0944			0	0	0.00563648	0.0120247	0.0594249	0.102022	0.0791476	0.0233855	0.000914909	0		0	0	0.374955	0.799917	3.95312	6.78678	5.26513	1.55568	0.0608625	0
Г.ХРОМТАУ	50.2579	58.433			0	0	0.0115156	0.0245671	0.121408	0.208436	0.161703	0.0477779	0.00186921	0		0	0	0.766054	1.63427	8.07645	13.8658	10.757	3.17833	0.124345	0
КОКТАУСКИЙ С.О.	50.4758	59.0787			0	0	0.0107107	0.0228498	0.112922	0.193866	0.1504	0.0444382	0.00173855	0		0	0	0.712507	1.52004	7.5119	12.8966	10.005	2.95616	0.115654	0
КОПИНСКИЙ С.О.	49.9346	59.003			0	0	0.00466835	0.00995929	0.049218	0.0844982	0.0655531	0.0193688	0.000757763	0		0	0	0.310552	0.662522	3.27413	5.62107	4.36079	1.28847	0.0504086	0
КУДУКСАЙСКИЙ С.О.	50.0245	58.7929			0	0	0.00446299	0.00952119	0.047053	0.0807813	0.0626695	0.0185168	0.00072443	0		0	0	0.296892	0.633378	3.1301	5.37381	4.16896	1.23179	0.0481912	0
КЫЗЫЛСУСКИЙ С.О.	50.4783	58.5188			0	0	0.00850436	0.0181429	0.0896607	0.153931	0.119418	0.0352843	0.00138042	0		0	0	0.565735	1.20692	5.9645	10.2399	7.94407	2.34721	0.0918297	0
НИКЕЛЬТАУСКИЙ С.О.	50.3964	58.2303			0	0	0.0158554	0.0338254	0.167162	0.286987	0.222642	0.0657836	0.00257364	0		0	0	1.05475	2.25017	11.1201	19.0912	14.8108	4.37612	0.171206	0
С.О.ДОН	50.2529	58.4964			0	0	0.0066188	0.0141203	0.0697815	0.119802	0.0929415	0.0274612	0.00107436	0		0	0	0.440303	0.939326	4.64208	7.96959	6.18274	1.8268	0.0714696	0
ТАБАНТАЛЬСКИЙ С.О.	50.1121	57.8282			0	0	0.00680597	0.0145196	0.0717548	0.12319	0.0955696	0.0282377	0.00110474	0		0	0	0.452753	0.965888	4.77334	8.19495	6.35758	1.87846	0.0734906	0
ТАСОТКЕЛЬСКИЙ С.О.	50.3184	59.6273			0	0	0.00617913	0.0131824	0.0651461	0.111844	0.0867676	0.025637	0.00100299	0		0	0	0.411054	0.876929	4.33371	7.44019	5.77204	1.70545	0.0667221	0
ТАССАЙСКИЙ С.О.	50.2781	58.3101			0	0	0.00986502	0.0210457	0.104006	0.178559	0.138525	0.0409296	0.00160128	0		0	0	0.65625	1.40002	6.91879	11.8783	9.21509	2.72276	0.106522	0
АЙШУАКСКИЙ С.О.	47.0898	59.066			0	0	0.00980719	0	0.0694388	0.138553	0.169231	0.0523237	0.000554959	0		0	0	0.652404	0	4.61927	9.21698	11.2578	3.48073	0.0369175	0
АКТОГАЙСКИЙ С.О.	48.3418	58.8257			0	0	0.00960223	0	0.0679876	0.135658	0.165694	0.0512302	0.000543361	0		0	0	0.638769	0	4.52274	9.02435	11.0225	3.40799	0.036146	0
БИРШОГЫРСКИЙ С.О.	48.461	58.5524			0	0	0.0112441	0	0.0796127	0.158854	0.194026	0.05999	0.00063627	0		0	0	0.747991	0	5.29607	10.5674	12.9072	3.99071	0.0423266	0
БОЗОЙСКИЙ С.О.	46.2208	58.8255			0	0	0.0046524	0	0.0329408	0.0657278	0.0802809	0.0248217	0.000263265	0		0	0	0.309491	0	2.19132	4.37241	5.34053	1.65121	0.0175132	0
ЖАНАКОНЫССКИЙ С.О.	47.4798	59.2921			0	0	0.00775692	0	0.054922	0.109588	0.133852	0.041385	0.00043894	0		0	0	0.516013	0	3.65358	7.29009	8.90422	2.75305	0.0291996	0
КАУЫЛЖЫРСКИЙ С.О.	48.0319	59.1906			0	0	0.00584045	0	0.0413527	0.0825122	0.100782	0.0311602	0.000330493	0		0	0	0.388524	0	2.7509	5.48896	6.70429	2.07287	0.0219854	0
КИШИКУМСКИЙ С.О.	47.5149	60.6582			0	0	0.0129006	0	0.0913417	0.182257	0.222611	0.068828	0.000730008	0		0	0	0.85819	0	6.07632	12.1243	14.8088	4.57865	0.0485623	0
МОНКЕБИЙСКИЙ С.О.	48.1599	59.0615			0	0	0.00930607	0	0.0658906	0.131474	0.160584	0.0496501	0.000526602	0		0	0	0.619067	0	4.38324	8.74601	10.6825	3.30287	0.0350311	0
С.О.ИМ.ЕСЕТА КОТИБАРОВА	47.3536	59.2316			0	0	0.00955778	0	0.0676728	0.13503	0.164927	0.050993	0.000540845	0		0	0	0.635812	0	4.5018	8.98257	10.9714	3.39221	0.0359787	0
ТОГЫЗСКИЙ С.О.	47.5554	60.542			0	0	0.00968554	0	0.0685774	0.136835	0.167132	0.0516746	0.000548075	0		0	0	0.644311	0	4.56197	9.10264	11.1181	3.43755	0.0364596	0
ЧЕЛКАРСКИЙ С.О.	47.8329	59.6205			0	0	0.00452696	0	0.0320527	0.0639557	0.0781164	0.0241524	0.000256167	0		0	0	0.301147	0	2.13224	4.25452	5.19654	1.60669	0.017041	0
ШАЛКАРСКАЯ Г.А.	47.8329	59.6205			0	0	0.00852085	0	0.0603309	0.12038	0.147034	0.0454607	0.000482169	0		0	0	0.566832	0	4.01339	8.00805	9.78114	3.02418	0.0320753	0
ШЕТИРГИЗСКИЙ С.О.	48.7161	59.6047			0	0	0.00822727	0	0.0582523	0.116233	0.141968	0.0438944	0.000465556	0		0	0	0.547303	0	3.87512	7.73214	9.44415	2.91999	0.0309702	0
АКСУСКИЙ С.О.	45.6156	79.4619			0	0	0	0.0340841	0.0769742	0.0852284	0.058373	0.0107722	0.0058725	0		0	0	0	2.26738	5.12055	5.66965	3.88315	0.7166	0.390656	0
АРАСАНСКИЙ С.О.	45.2774	79.3563			0	0	0	0.0225092	0.0508338	0.0562849	0.0385496	0.00711399	0.00387821	0		0	0	0	1.49738	3.38162	3.74424	2.56444	0.473244	0.25799	0
ЕГИНСУСКИЙ С.О.	45.5743	78.5274			0	0	0	0.0370998	0.0837847	0.0927693	0.0635378	0.0117253	0.00639209	0		0	0	0	2.46799	5.57361	6.17129	4.22672	0.780004	0.425221	0
ЕСЕБУЛАТОВСКИЙ С.О.	45.4122	79.5877			0	0	0	0.0198785	0.0448928	0.0497068	0.0340443	0.00628257	0.00342496	0		0	0	0	1.32238	2.9864	3.30665	2.26473	0.417935	0.227838	0
ЖАНАЛЫКСКИЙ С.О.	45.7532	79.6794			0	0	0	0.0410711	0.0927533	0.1027	0.0703391	0.0129804	0.00707632	0		0	0	0	2.73217	6.17022	6.83188	4.67916	0.863498	0.470738	0
ЖАНСУГУРОВСКИЙ С.О.	45.3971	79.5054			0	0	0	0.0481446	0.108728	0.120387	0.0824533	0.015216	0.00829504	0		0	0	0	3.20272	7.2329	8.00851	5.48504	1.01221	0.551811	0
КАПАЛЬСКИЙ С.О	45.1246	79.0435			0	0	0	0.0167576	0.0378447	0.0419029	0.0286994	0.00529621	0.00288724	0		0	0	0	1.11477	2.51754	2.78751	1.90917	0.35232	0.192068	0
КАРАКОЗСКИЙ С.О.	45.6431	79.745			0	0	0	0.052517	0.118602	0.13132	0.0899415	0.0165979	0.00904838	0		0	0	0	3.49359	7.88977	8.73582	5.98318	1.10414	0.601925	0
КАРАСУСКИЙ С.О.	45.5081	79.7497			0	0	0	0.0469888	0.106117	0.117497	0.0804738	0.0148507	0.0080959	0		0	0	0	3.12583	7.05925	7.81624	5.35336	0.987914	0.538563	0
КАРАШИЛИКСКИЙ С.О.	45.4662	79.1898			0	0	0	0.0376532	0.0850343	0.0941529	0.0644854	0.0119002	0.00648743	0		0	0	0	2.5048	5.65674	6.26333	4.28976	0.791638	0.431563	0
КОШКЕНТАЛЬСКИЙ С.О.	45.2129	78.7993			0	0	0	0.0213361	0.0481847	0.0533517	0.0365406	0.00674325	0.0036761	0		0	0	0	1.41934	3.20539	3.54911	2.43079	0.448581	0.244545	0
КЫЗЫЛАГАШСКИЙ С.О.	45.3828	78.7276			0	0	0	0.0142349	0.0321475	0.0355948	0.0243789	0.00449891	0.00245259	0		0	0	0	0.946948	2.13855	2.36787	1.62176	0.299281	0.163154	0
МАТАЙСКИЙ С.О.	45.8958	78.7222			0	0	0	0.0213543	0.0482257	0.0533972	0.0365718	0.00674899	0.00367923	0		0	0	0	1.42055	3.20812	3.55214	2.43286	0.448963	0.244753	0
МОЛАЛИНСКИЙ С.О.	45.4497	78.3151			0	0	0	0.032933	0.0743744	0.0823499	0.0564016	0.0104084	0.00567416	0		0	0	0	2.1908	4.94761	5.47816	3.752	0.692398	0.377462	0
ОЙТОГАНСКИЙ С.О.	45.7708	79.2408			0	0	0	0.0412585	0.0931765	0.103168	0.07066	0.0130397	0.00710861	0		0	0	0	2.74464	6.19838	6.86306	4.70052	0.867438	0.472886	0
С.О.БАРЛЫБЕКА СЫРТТАНОВА	45.5519	79.2775			0	0	0	0.0256991	0.0580377	0.0642613	0.0440127	0.00812214	0.0044278	0		0	0	0	1.70958	3.86084	4.27485	2.92785	0.540309	0.294551	0
СУЫКСАЙСКИЙ С.О.	45.2556	79.413			0	0	0	0.02082	0.0470189	0.0520609	0.0356566	0.00658011	0.00358716	0		0	0	0	1.38501	3.12784	3.46325	2.37198	0.437728	0.238629	0
АКЖАРСКИЙ С.О.	45.8017	80.6472			0	0	0.00164866	0.00681097	0.0164853	0.0216808	0.0155667	0.00254828	0.00258849	0		0	0	0.109674	0.453086	1.09665	1.44227	1.03554	0.169519	0.172194	0
АКТУБЕКСКИЙ С.О.	46.1595	81.1838			0	0	0.00287763	0.0118881	0.028774	0.0378424	0.0271706	0.00444785	0.00451803	0		0	0	0.191428	0.790831	1.91413	2.51739	1.80747	0.295884	0.300553	0
АРХАРЛИНСКИЙ С.О.	44.1783	77.9194			0	0	0.00516315	0.0213301	0.0516275	0.0678983	0.0487506	0.00798051	0.00810643	0		0	0	0.343468	1.41894	3.43441	4.5168	3.24303	0.530887	0.539264	0
БЕСКОЛЬСКИЙ С.О.	46.1818	81.0953			0	0	0.00676978	0.0279674	0.0676925	0.0890264	0.0639204	0.0104638	0.0106289	0		0	0	0.450346	1.86047	4.50311	5.9223	4.25217	0.696084	0.707068	0
ДОСТЫКСКИЙ С.О.	45.2521	82.4926			0	0	0.00161925	0.00668948	0.0161913	0.0212941	0.015289	0.00250282	0.00254232	0		0	0	0.107718	0.445004	1.07709	1.41655	1.01707	0.166495	0.169123	0
ЕКПЕНДИНСКИЙ С.О.	45.7382	80.624			0	0	0.00469784	0.0194078	0.0469748	0.0617793	0.0443571	0.0072613	0.00737588	0		0	0	0.312515	1.29106	3.1249	4.10974	2.95077	0.483043	0.490665	0
ЕНБЕКШИНСКИЙ С.О.	46.1613	80.7127			0	0	0.00401544	0.0165886	0.0401513	0.0528053	0.0379139	0.00620653	0.00630447	0		0	0	0.267119	1.10353	2.67098	3.51277	2.52214	0.412877	0.419392	0
ЖАГАТАЛЬСКИЙ С.О.	46.1981	81.0217			0	0	0.00725356	0.029966	0.0725299	0.0953884	0.0684882	0.0112116	0.0113885	0		0	0	0.482528	1.99343	4.82491	6.34552	4.55604	0.745828	0.757596	0
ЖАЙПАКСКИЙ С.О.	46.0184	81.2735			0	0	0.00127511	0.00526774	0.0127501	0.0167684	0.0120396	0.00197089	0.00200199	0		0	0	0.084824	0.350426	0.848174	1.11548	0.80091	0.13111	0.133178	0
ЖАНАМИНСКИЙ С.О.	46.2159	80.8473			0	0	0.00402447	0.0166259	0.0402416	0.0529241	0.0379991	0.00622049	0.00631865	0		0	0	0.26772	1.10601	2.67699	3.52067	2.52782	0.413806	0.420335	0
ЖЫЛАНДИНСКИЙ С.О.	45.6446	80.7113			0	0	0.00513299	0.0212055	0.0513259	0.0675017	0.0484658	0.00793389	0.00805908	0		0	0	0.341462	1.41065	3.41435	4.49042	3.22409	0.527786	0.536114	0
КАБАНБАЙСКИЙ С.О.	45.8352	80.6242			0	0	0.00420715	0.0173806	0.0420682	0.0553263	0.039724	0.00650284	0.00660545	0		0	0	0.279872	1.15621	2.7985	3.68047	2.64256	0.432589	0.439415	0
КАЙНАРСКИЙ С.О.	46.0869	81.2494			0	0	0.0113824	0.0470231	0.113815	0.149685	0.107473	0.0175934	0.017871	0		0	0	0.757192	3.12812	7.57132	9.95749	7.14942	1.17037	1.18883	0
КАМЫСКАЛИНСКИЙ С.О.	46.4698	81.5339			0	0	0.00738215	0.0304972	0.0738158	0.0970795	0.0697024	0.0114103	0.0115904	0		0	0	0.491083	2.02877	4.91045	6.45802	4.63681	0.75905	0.771027	0
КОЛЬБАЙСКИЙ С.О.	45.8082	80.2852			0	0	0.00277445	0.0114618	0.0277423	0.0364855	0.0261964	0.00428837	0.00435604	0		0	0	0.184565	0.762475	1.8455	2.42713	1.74266	0.285275	0.289777	0
КЫЗЫЛАЩИНСКИЙ С.О.	45.9989	80.7308			0	0	0.00663975	0.0274302	0.0663923	0.0873164	0.0626926	0.0102628	0.0104248	0		0	0	0.441696	1.82474	4.41661	5.80855	4.1705	0.682714	0.693487	0
ЛЕПСИНСКИЙ С.О.	45.5261	80.6141			0	0	0.00823503	0.0340207	0.0823439	0.108295	0.0777553	0.0127286	0.0129295	0		0	0	0.547819	2.26316	5.47776	7.20413	5.17252	0.846745	0.860106	0
С.О.САПАК	45.7881	80.8689			0	0	0.00914939	0.0377981	0.0914867	0.12032	0.0863887	0.0141419	0.014365	0		0	0	0.608645	2.51444	6.08597	8.00402	5.74683	0.940762	0.955606	0
ТЕРЕКТИНСКИЙ С.О.	45.8235	80.7029			0	0	0.00450118	0.0185953	0.0450082	0.059193	0.0425002	0.00695732	0.0070671	0		0	0	0.299432	1.23702	2.99408	3.93769	2.82724	0.462821	0.470124	0
ТОКЖАЙЛАУСКИЙ С.О.	45.82	81.0869			0	0	0.00320744	0.0132506	0.0320719	0.0421797	0.0302847	0.00495763	0.00503586	0		0	0	0.213369	0.881471	2.13352	2.80592	2.01463	0.329797	0.335001	0
УШАРАЛЬСКАЯ Г.А.	46.1741	80.9469			0	0	0.00236461	0.00976869	0.0236442	0.0310959	0.0223267	0.00365489	0.00371256	0		0	0	0.157301	0.649843	1.57288	2.06859	1.48524	0.243134	0.246971	0
УШБУЛАКСКИЙ С.О.	45.8038	81.306			0	0	0.00451179	0.0186392	0.0451144	0.0593325	0.0426004	0.00697372	0.00708376	0		0	0	0.300138	1.23993	3.00114	3.94698	2.83391	0.463913	0.471233	0
ЫНТАЛИНСКИЙ С.О.	46.0575	81.0428			0	0	0.0089564	0.0370008	0.089557	0.117782	0.0845665	0.0138436	0.0140621	0		0	0	0.595807	2.4614	5.9576	7.83519	5.62562	0.920918	0.93545	0
АКДАЛИНСКИЙ С.О.	44.8295	76.2269			0	0.000190601	0.00720353	0.0649483	0.183879	0.21169	0.132841	0	0.0203155	0.00285317		0	0.0126794	0.4792	4.32055	12.2322	14.0822	8.83701	0	1.35145	0.189801
АКЖАРСКИЙ С.О.	44.9348	75.8017			0	0.000151497	0.00572563	0.0516233	0.146154	0.168259	0.105587	0	0.0161475	0.00226781		0	0.010078	0.380886	3.43414	9.72258	11.1931	7.02398	0	1.07418	0.150861
АККОЛЬСКИЙ С.О.	45.0166	75.6644			0	9.25749e-05	0.00349874	0.0315453	0.0893096	0.102817	0.0645209	0	0.00986723	0.00138578		0	0.00615836	0.232747	2.09849	5.94114	6.83972	4.29212	0	0.656397	0.0921862
БАКАНАССКИЙ С.О.	44.8067	76.2742			0	0.000194381	0.00734636	0.0662361	0.187525	0.215887	0.135475	0	0.0207183	0.00290974		0	0.0129308	0.488702	4.40622	12.4747	14.3614	9.01222	0	1.37825	0.193565
БАКБАКТИНСКИЙ С.О.	44.5653	76.7181			0	0.000164708	0.0062249	0.0561248	0.158898	0.182931	0.114794	0	0.0175556	0.00246555		0	0.0109568	0.414099	3.73359	10.5704	12.1691	7.63646	0	1.16785	0.164016
БАЛАТОПАРСКИЙ С.О.	45.0503	74.6173			0	0.000129579	0.00489726	0.0441545	0.125008	0.143915	0.0903111	0	0.0138113	0.0019397		0	0.00861997	0.32578	2.93729	8.31593	9.57369	6.00776	0	0.918772	0.129035
БЕРЕКЕНСКИЙ С.О.	45.0346	76.1274			0	8.53063e-05	0.00322404	0.0290685	0.0822975	0.0947446	0.059455	0	0.0090925	0.00127697		0	0.00567483	0.214473	1.93372	5.47467	6.3027	3.95512	0	0.60486	0.0849482
БИРЛИКСКИЙ С.О.	44.7031	76.731			0	0.000129432	0.0048917	0.0441045	0.124867	0.143752	0.0902087	0	0.0137957	0.0019375		0	0.0086102	0.325411	2.93396	8.3065	9.56283	6.00095	0	0.91773	0.128888
ЖЕЛТОРАНГИНСКИЙ С.О.	45.0682	75.2565			0	0.000171737	0.00649056	0.05852	0.165679	0.190738	0.119693	0	0.0183048	0.00257078		0	0.0114244	0.431771	3.89293	11.0215	12.6884	7.96236	0	1.21769	0.171016
ЖИДЕЛИНСКИЙ С.О.	45.4305	74.3208			0	0.000250418	0.00946422	0.0853311	0.241586	0.278125	0.174531	0	0.0266912	0.00374858		0	0.0166586	0.629588	5.67648	16.071	18.5017	11.6103	0	1.77558	0.249367
КАРАОЙСКИЙ С.О.	45.8529	74.7875			0	0.000153503	0.00580142	0.0523067	0.148088	0.170486	0.106985	0	0.0163613	0.00229782		0	0.0102115	0.385928	3.4796	9.85128	11.3413	7.11696	0	1.0884	0.152858
КОКТАЛЬСКИЙ С.О.	45.3852	75.2492			0	0.000144372	0.00545635	0.0491954	0.13928	0.160345	0.100621	0	0.0153881	0.00216115		0	0.00960406	0.362973	3.27263	9.26531	10.6667	6.69364	0	1.02366	0.143766
КУЙГАНСКИЙ С.О.	45.3751	74.1337			0	0.000499127	0.0188638	0.17008	0.481522	0.55435	0.347871	0	0.0532001	0.00747157		0	0.0332034	1.25488	11.3142	32.0323	36.877	23.1414	0	3.53903	0.497031
МИЯЛИНСКИЙ С.О.	44.4946	76.7037			0	5.3972e-05	0.0020398	0.0183912	0.0520683	0.0599435	0.0376163	0	0.00575269	0.000807923		0	0.00359038	0.135694	1.22344	3.46374	3.98762	2.50235	0	0.382686	0.0537454
ТОПАРСКИЙ С.О.	45.035	75.0257			0	0.000246711	0.0093241	0.0840678	0.238009	0.274007	0.171947	0	0.026296	0.00369308		0	0.0164119	0.620267	5.59244	15.8331	18.2278	11.4384	0	1.74929	0.245675
АВАТСКИЙ С.О.	43.4016	77.269			0	0.000797236	0	0.0577396	0.174758	0.231181	0.168068	0.0575466	0	0		0	0.0530345	0	3.84101	11.6254	15.3788	11.1804	3.82817	0	0
АКШИЙСКИЙ С.О.	43.5158	77.6304			0	0.000405608	0	0.029376	0.0889111	0.117617	0.0855076	0.0292779	0	0		0	0.0269823	0	1.95418	5.91463	7.82425	5.68822	1.94765	0	0
АСИНСКИЙ С.О.	43.5181	78.3547			0	0.00038079	0	0.0275785	0.0834707	0.11042	0.0802755	0.0274864	0	0		0	0.0253313	0	1.83461	5.55272	7.34549	5.34016	1.82847	0	0
БАЙТЕРЕКСКИЙ С.О.	43.3996	77.2242			0	0.000482953	0	0.0349777	0.105865	0.140046	0.101813	0.0348608	0	0		0	0.0321275	0	2.32682	7.04248	9.31625	6.7729	2.31905	0	0
БАЛТАБАЙСКИЙ С.О.	43.5045	77.546			0	0.000522916	0	0.037872	0.114625	0.151634	0.110238	0.0377454	0	0		0	0.0347859	0	2.51936	7.62522	10.0871	7.33333	2.51094	0	0
БОЛЕКСКИЙ С.О.	43.4066	77.4203			0	0.000898206	0	0.0650522	0.19689	0.260459	0.189354	0.0648348	0	0		0	0.0597513	0	4.32747	13.0977	17.3265	12.5964	4.313	0	0
ЕСИКСКАЯ Г.А.	43.3649	77.4519			0	0.000625305	0	0.0452875	0.137069	0.181324	0.131823	0.0451361	0	0		0	0.0415971	0	3.01266	9.11827	12.0622	8.76923	3.00259	0	0
ЖАНАШАРСКИЙ С.О.	43.4415	77.2598			0	0.00120562	0	0.0873167	0.264277	0.349603	0.254161	0.0870249	0	0		0	0.0802016	0	5.80857	17.5805	23.2566	16.9075	5.78915	0	0
КАЗАХСТАНСКИЙ С.О.	43.5216	77.7698			0	0.000282729	0	0.0204766	0.0619755	0.0819852	0.0596031	0.0204081	0	0		0	0.018808	0	1.36216	4.12279	5.4539	3.96498	1.35761	0	0
КАРАЖОТИНСКИЙ С.О.	43.65	78.1831			0	0.000350671	0	0.0253972	0.0768686	0.101687	0.0739261	0.0253124	0	0		0	0.0233277	0	1.6895	5.11353	6.76451	4.91779	1.68385	0	0
КАРАКЕМЕРСКИЙ С.О.	43.424	77.6193			0	0.0012195	0	0.0883215	0.267318	0.353626	0.257086	0.0880263	0	0		0	0.0811245	0	5.87541	17.7828	23.5243	17.1021	5.85577	0	0
КАРАТУРЫКСКИЙ С.О.	43.5537	78.0043			0	0.0003883	0	0.0281225	0.085117	0.112598	0.0818588	0.0280285	0	0		0	0.0258309	0	1.87079	5.66224	7.49038	5.44549	1.86454	0	0
КОКТОБИНСКИЙ С.О.	43.365	77.5107			0	0.000291799	0	0.0211334	0.0639636	0.0846151	0.0615151	0.0210628	0	0		0	0.0194113	0	1.40586	4.25505	5.62885	4.09217	1.40116	0	0
КОРАМСКИЙ С.О.	43.5425	78.1691			0	0.000237322	0	0.0171879	0.0520219	0.068818	0.0500306	0.0171305	0	0		0	0.0157874	0	1.14339	3.46066	4.57798	3.32818	1.13957	0	0
КЫРБАЛТАБАЙСКИЙ С.О.	43.5849	77.4902			0	0.000312353	0	0.022622	0.068469	0.0905752	0.065848	0.0225464	0	0		0	0.0207786	0	1.50488	4.55476	6.02533	4.38041	1.49985	0	0
МАЛЫБАЙСКИЙ С.О.	43.4923	78.4081			0	0.000276027	0	0.0199912	0.0605063	0.0800416	0.0581901	0.0199243	0	0		0	0.0183621	0	1.32987	4.02506	5.32461	3.87098	1.32543	0	0
МАСАКСКИЙ С.О.	43.6203	78.3062			0	0.000380207	0	0.0275363	0.0833429	0.110251	0.0801526	0.0274443	0	0		0	0.0252925	0	1.8318	5.54422	7.33425	5.33199	1.82568	0	0
РАХАТСКИЙ С.О.	43.3744	77.3639			0	0.000280375	0	0.020306	0.0614593	0.0813024	0.0591067	0.0202382	0	0		0	0.0186514	0	1.35082	4.08846	5.40848	3.93195	1.3463	0	0
С.О.БАЙДИБЕК БИ	43.5122	77.6924			0	0.000569689	0	0.0412595	0.124878	0.165197	0.120098	0.0411216	0	0		0	0.0378974	0	2.7447	8.30727	10.9894	7.98927	2.73553	0	0
С.О.БАРТОГАЙ	43.3491	78.5053			0	0.00122556	0	0.0887606	0.268647	0.355384	0.258364	0.0884639	0	0		0	0.0815278	0	5.90462	17.8712	23.6412	17.1871	5.88488	0	0
С.О.СОГЕТЫ	43.5566	78.4701			0	0.000148088	0	0.0107252	0.0324616	0.0429423	0.031219	0.0106894	0	0		0	0.00985128	0	0.713475	2.15944	2.85665	2.07678	0.71109	0	0
САЙМАСАЙСКИЙ С.О.	43.4458	77.332			0	0.000361693	0	0.0261955	0.0792845	0.104883	0.0762496	0.0261079	0	0		0	0.0240609	0	1.7426	5.27424	6.97711	5.07235	1.73678	0	0
ТАШКЕНСАЗСКИЙ С.О.	43.4749	77.4026			0	0.00116655	0	0.084487	0.255713	0.338273	0.245924	0.0842046	0	0		0	0.0776024	0	5.62033	17.0108	22.5029	16.3596	5.60154	0	0
ТЕСКЕНСУСКИЙ С.О.	43.5466	77.869			0	0.000399853	0	0.0289592	0.0876495	0.115948	0.0842943	0.0288624	0	0		0	0.0265994	0	1.92645	5.83071	7.71323	5.60751	1.92001	0	0
ТУРГЕНСКИЙ С.О.	43.3957	77.593			0	0.000320495	0	0.0232118	0.070254	0.0929365	0.0675647	0.0231342	0	0		0	0.0213203	0	1.54412	4.6735	6.18241	4.4946	1.53895	0	0
ШЕЛЕКСКИЙ С.О.	43.5975	78.2506			0	0.000260777	0	0.0188867	0.0571635	0.0756195	0.0549753	0.0188236	0	0		0	0.0173477	0	1.2564	3.80269	5.03044	3.65712	1.2522	0	0
АЛДАБЕРГЕНОВСКИЙ С.О.	44.9039	78.3002			0	0	0.00568617	0.0231486	0.0605388	0.0796566	0.0580209	0.0107078	0.00960733	0		0	0	0.378261	1.53992	4.02722	5.299	3.85972	0.712314	0.639108	0
ЖАЛГЫЗАГАШСКИЙ С.О.	44.9039	78.3002			0	0	0.00261765	0.0106566	0.0278693	0.0366703	0.0267102	0.00492937	0.00442277	0		0	0	0.174134	0.708907	1.85395	2.43942	1.77684	0.327917	0.294216	0
КАЙНАРЛИНСКИЙ С.О.	44.9845	78.6776			0	0	0.00357126	0.0145387	0.038022	0.0500292	0.0364406	0.00672513	0.00603398	0		0	0	0.237571	0.96716	2.52934	3.32809	2.42414	0.447376	0.401398	0
КАРАБУЛАКСКИЙ С.О.	44.9091	78.4851			0	0	0.00272131	0.0110786	0.0289729	0.0381225	0.0277679	0.00512458	0.00459792	0		0	0	0.18103	0.73698	1.92737	2.53602	1.8472	0.340902	0.305867	0
КАРАТАЛЬСКИЙ С.О.	44.9398	78.2053			0	0	0.0072374	0.0294638	0.0770543	0.101388	0.0738494	0.013629	0.0122283	0		0	0	0.481453	1.96002	5.12588	6.74461	4.91269	0.906638	0.813462	0
КОКЖАЗЫКСКИЙ С.О.	44.9382	78.6195			0	0	0.00505598	0.0205831	0.0538294	0.0708284	0.0515905	0.00952106	0.00854256	0		0	0	0.336339	1.36925	3.58089	4.71172	3.43196	0.633369	0.568277	0
КОНЫРСКИЙ С.О.	45.1408	78.7186			0	0	0.00266428	0.0108464	0.0283658	0.0373235	0.027186	0.00501719	0.00450156	0		0	0	0.177236	0.721536	1.88698	2.48287	1.80849	0.333758	0.299457	0
С.О. АКЫН САРА	45.2331	78.6794			0	0	0.00282082	0.0114837	0.0300324	0.0395165	0.0287833	0.00531197	0.00476605	0		0	0	0.18765	0.763929	1.99784	2.62875	1.91475	0.353368	0.317052	0
С.О.ИМ.БАКТЫБАЯ ЖОЛБАРЫСУЛЫ	44.9346	78.254			0	0	0.00395637	0.0161066	0.0421222	0.0554242	0.0403703	0.00745036	0.00668467	0		0	0	0.26319	1.07146	2.8021	3.68698	2.68555	0.49562	0.444684	0
СЫРЫМБЕТОВСКИЙ С.О.	44.8565	78.6825			0	0	0.00404642	0.0164731	0.0430809	0.0566857	0.0412891	0.00761992	0.00683681	0		0	0	0.26918	1.09584	2.86587	3.7709	2.74667	0.5069	0.454805	0
ТУЛЕНГУТСКИЙ С.О.	44.8703	78.622			0	0	0.00325325	0.0132441	0.0346363	0.0455743	0.0331957	0.00612629	0.00549668	0		0	0	0.216416	0.881039	2.30411	3.03174	2.20828	0.407539	0.365656	0
АЙДАРЛИНСКИЙ С.О.	44.1965	75.8272			0	0.000607673	0	0.0342331	0.0922976	0.114006	0.0732867	0.0218098	0.00345584	0.000458626		0	0.0404242	0	2.27729	6.13991	7.584	4.87525	1.45085	0.229893	0.0305091
АККАЙНАРСКИЙ С.О.	43.1663	76.0464			0	8.94744e-05	0	0.00504052	0.01359	0.0167863	0.0107908	0.0032113	0.000508842	6.75285e-05		0	0.0059521	0	0.335311	0.904047	1.11668	0.717837	0.213625	0.0338497	0.0044922
АКСЕНГИРСКИЙ С.О.	43.4925	76.2784			0	0.000417597	0	0.0235252	0.0634276	0.0783455	0.0503631	0.0149878	0.00237488	0.000315171		0	0.0277798	0	1.56497	4.21939	5.21178	3.35031	0.997036	0.157984	0.0209661
АКТЕРЕКСКИЙ С.О.	43.272	75.4853			0	0.000374322	0	0.0210874	0.0568547	0.0702268	0.0451441	0.0134347	0.00212877	0.00028251		0	0.024901	0	1.40279	3.78214	4.67169	3.00312	0.893715	0.141612	0.0187934
БЕРИКТАССКИЙ С.О.	43.2671	75.7098			0	0.000484684	0	0.0273046	0.0736172	0.0909318	0.058454	0.0173956	0.0027564	0.000365803		0	0.0322426	0	1.81638	4.89724	6.04905	3.88854	1.15721	0.183364	0.0243343
БОЗОЙСКИЙ С.О.	44.1604	76.0988			0	0.00111196	0	0.0626423	0.168893	0.208616	0.134106	0.0399092	0.00632375	0.000839227		0	0.0739712	0	4.16716	11.2353	13.8778	8.9211	2.65488	0.420675	0.0558279
ДЕГЕРЕССКИЙ С.О.	43.2439	75.8055			0	0.000422383	0	0.0237949	0.0641546	0.0792435	0.0509404	0.0151596	0.0024021	0.000318783		0	0.0280982	0	1.58291	4.26775	5.27152	3.38871	1.00846	0.159795	0.0212064
ЖАМБЫЛСКИЙ С.О.	43.1447	76.181			0	0.000593703	0	0.0334461	0.0901758	0.111385	0.0716019	0.0213084	0.00337639	0.000448082		0	0.0394949	0	2.22494	5.99876	7.40965	4.76317	1.4175	0.224608	0.0298078
КАРАКАСТЕКСКИЙ С.О.	43.1285	76.1008			0	0.000838092	0	0.0472138	0.127295	0.157235	0.101076	0.0300797	0.00476624	0.000632529		0	0.0557524	0	3.1408	8.46807	10.4597	6.72387	2.00099	0.317064	0.0420777
КАРАСУСКИЙ С.О.	43.1949	76.2316			0	0.000611634	0	0.0344563	0.0928994	0.114749	0.0737645	0.021952	0.00347837	0.000461616		0	0.0406878	0	2.29214	6.17994	7.63345	4.90704	1.46031	0.231392	0.030708
КАРГАЛИНСКИЙ С.О.	43.1673	76.4077			0	0.00115472	0	0.0650508	0.175387	0.216637	0.139262	0.0414436	0.00656689	0.000871494		0	0.0768153	0	4.32738	11.6672	14.4114	9.2641	2.75695	0.436849	0.0579744
МЫНБАЕВСКИЙ С.О.	43.2946	76.4508			0	0.000700328	0	0.0394528	0.106371	0.131389	0.0844612	0.0251352	0.00398277	0.000528555		0	0.0465879	0	2.62452	7.0761	8.74038	5.61861	1.67207	0.264946	0.035161
С.О. МАТИБУЛАК	43.5665	75.2825			0	0.000571223	0	0.0321798	0.0867614	0.107167	0.0688908	0.0205016	0.00324855	0.000431116		0	0.0379995	0	2.14069	5.77163	7.1291	4.58282	1.36383	0.216103	0.0286791
САМСИНСКИЙ С.О.	43.3193	76.0969			0	0.00038198	0	0.0215188	0.0580178	0.0716634	0.0460677	0.0137095	0.00217232	0.00028829		0	0.0254104	0	1.43149	3.85952	4.76727	3.06456	0.911998	0.144509	0.0191779
САРЫТАУКУМСКИЙ С.О.	43.2283	75.7988			0	0.000970971	0	0.0546995	0.147478	0.182164	0.117101	0.0348488	0.00552192	0.000732816		0	0.0645919	0	3.63877	9.81068	12.1181	7.78994	2.31825	0.367335	0.0487491
ТАЛАПСКИЙ С.О.	43.1059	76.0128			0	0.000442471	0	0.0249265	0.0672056	0.0830121	0.053363	0.0158806	0.00251633	0.000333943		0	0.0294345	0	1.65819	4.47071	5.52221	3.54987	1.05642	0.167394	0.0222149
ТАРАНСКИЙ С.О.	43.3606	76.2744			0	0.000361016	0	0.0203378	0.0548337	0.0677304	0.0435394	0.0129571	0.0020531	0.000272468		0	0.0240159	0	1.35293	3.6477	4.50563	2.89637	0.861946	0.136578	0.0181254
ТЕМИРЖОЛСКИЙ С.О.	43.5994	76.317			0	0.000586212	0	0.0330242	0.0890381	0.10998	0.0706986	0.0210396	0.00333379	0.000442429		0	0.0389966	0	2.19687	5.92308	7.31617	4.70308	1.39961	0.221774	0.0294317
УЗЫНАГАШСКИЙ С.О.	43.2209	76.3142			0	0.000408544	0	0.0230152	0.0620525	0.0766471	0.0492713	0.0146629	0.00232339	0.000308338		0	0.0271775	0	1.53104	4.12792	5.09879	3.27768	0.975421	0.154559	0.0205116
УЛЬГУЛИНСКИЙ С.О.	43.4267	76.1036			0	0.000740174	0	0.0416976	0.112423	0.138864	0.0892668	0.0265654	0.00420938	0.000558628		0	0.0492386	0	2.77385	7.47871	9.23768	5.93829	1.76721	0.28002	0.0371616
УНГУРТАССКИЙ С.О.	43.2757	76.0267			0	0.000371584	0	0.0209331	0.0564388	0.069713	0.0448139	0.0133364	0.0021132	0.000280444		0	0.0247189	0	1.39253	3.75448	4.63752	2.98115	0.887177	0.140576	0.0186559
ШИЕНСКИЙ С.О.	43.1501	75.9241			0	0.000464264	0	0.0261543	0.0705158	0.0871009	0.0559914	0.0166628	0.00264028	0.000350392		0	0.0308843	0	1.73986	4.69092	5.79421	3.72471	1.10846	0.175639	0.0233091
ШОЛАККАРГАЛИНСКИЙ С.О.	43.2801	76.3405			0	0.000468353	0	0.0263846	0.0711367	0.0878679	0.0564844	0.0168095	0.00266353	0.000353477		0	0.0311562	0	1.75518	4.73223	5.84523	3.75751	1.11822	0.177186	0.0235144
АЩИБУЛАКСКИЙ С.О.	43.4191	76.9139			0	0.000854476	0	0.0408859	0.099086	0.11713	0.0733518	0.0237719	0.00150079	0.000607135		0	0.0568423	0	2.71985	6.5915	7.79183	4.87958	1.58138	0.0998369	0.0403884
БАЙСЕРКЕНСКИЙ С.О.	43.4896	77.0406			0	0.00103451	0	0.0495003	0.119963	0.141808	0.0888066	0.0287805	0.001817	0.000735055		0	0.0688187	0	3.29291	7.98028	9.43352	5.90768	1.91457	0.120872	0.048898
БОРАЛДАЙСКАЯ П.А.	43.3581	76.861			0	0.0036021	0	0.172357	0.417704	0.493769	0.30922	0.100212	0.00632668	0.00255942		0	0.239623	0	11.4657	27.7869	32.847	20.5702	6.66642	0.420869	0.17026
ЖЕТЫГЕНСКИЙ С.О.	43.6822	77.1227			0	0.00181188	0	0.086697	0.210108	0.248369	0.15554	0.0504075	0.00318237	0.00128741		0	0.120532	0	5.76734	13.977	16.5223	10.347	3.35326	0.2117	0.0856421
КАЗЦИКОВСКИЙ С.О.	43.3826	76.8541			0	0.0023811	0	0.113933	0.276115	0.326396	0.204404	0.0662433	0.00418213	0.00169185		0	0.158398	0	7.57919	18.368	21.7129	13.5975	4.4067	0.278208	0.112547
КАРАОЙСКИЙ С.О.	43.5171	76.8332			0	0.00109645	0	0.052464	0.127145	0.150299	0.0941236	0.0305037	0.00192578	0.000779063		0	0.0729389	0	3.49006	8.45808	9.99832	6.26138	2.0292	0.128109	0.0518256
КУРТИНСКИЙ С.О.	43.8904	76.3303			0	0.00176498	0	0.0844524	0.204668	0.241939	0.151513	0.0491024	0.00309997	0.00125408		0	0.117411	0	5.61803	13.6152	16.0945	10.0791	3.26644	0.20622	0.0834249
МЕЖДУРЕЧЕНСКИЙ С.О.	43.4538	76.7252			0	0.00098071	0	0.0469261	0.113724	0.134434	0.0841882	0.0272838	0.0017225	0.000696828		0	0.0652398	0	3.12166	7.56527	8.94293	5.60045	1.815	0.114586	0.0463551
ПЕРВОМАЙСКИЙ С.О.	43.3849	76.8944			0	0.00672607	0	0.321836	0.779962	0.921995	0.577393	0.187122	0.0118136	0.0047791		0	0.447438	0	21.4095	51.8854	61.3339	38.4099	12.4479	0.785873	0.31792
ЧАПАЕВСКИЙ С.О.	43.4702	76.8064			0	0.00273236	0	0.130741	0.316847	0.374546	0.234557	0.0760154	0.00479907	0.00194143		0	0.181764	0	8.69726	21.0776	24.9159	15.6034	5.05677	0.319248	0.12915
ЭНЕРГЕТИЧЕСКИЙ С.О.	43.4238	77.028			0	0.00364272	0	0.174301	0.422414	0.499337	0.312706	0.101342	0.00639802	0.00258828		0	0.242325	0	11.595	28.1002	33.2174	20.8022	6.74159	0.425615	0.17218
ЗАРЕЧНЫЙ С.О.	43.7192	77.0385			0	0.00436863	0	0.106307	0.251847	0.302991	0.197749	0.0575623	0.0110447	0.00409527		0	0.290614	0	7.07186	16.7536	20.1558	13.1548	3.82921	0.734723	0.27243
ШЕНГЕЛЬДИНСКИЙ С.О.	43.98	77.4626			0	0.000876433	0	0.0213273	0.0505255	0.060786	0.0396723	0.0115481	0.00221578	0.000821593		0	0.058303	0	1.41875	3.36111	4.04366	2.63912	0.768217	0.1474	0.0546548
HОВОШАМАЛГАНСКИЙ С.О.	43.375	76.6231			0	0.000526536	0	0.0486656	0.128647	0.158025	0.100746	0.0314964	0.00231156	0.000357842		0	0.0350268	0	3.23738	8.55795	10.5123	6.70194	2.09523	0.153772	0.0238047
АЙТЕЙСКИЙ С.О.	43.234	76.601			0	0.000371647	0	0.0343498	0.0908031	0.11154	0.0711101	0.0222312	0.00163158	0.000252577		0	0.0247231	0	2.28505	6.0405	7.41996	4.73046	1.47889	0.108538	0.0168022
БОЛЬШЕАЛМАТИНСКИЙ С.О.	43.1143	76.9138			0	0	0	0	0		0	0	0	0		0	0	0	0	0	0	0	0	0	0
ЕЛЬТАЙСКИЙ С.О.	43.3716	76.7222			0	0.000443467	0	0.0409878	0.10835	0.133094	0.0848518	0.0265273	0.00194687	0.000301387		0	0.0295007	0	2.72663	7.2078	8.85383	5.6446	1.76468	0.129512	0.0200491
ЖАМБЫЛСКИЙ С.О.	43.2713	76.6707			0	0.000461869	0	0.0426886	0.112847	0.138617	0.0883728	0.0276281	0.00202766	0.000313893		0	0.0307249	0	2.83977	7.50689	9.22123	5.87882	1.8379	0.134886	0.0208811
ЖАНДОСОВСКИЙ С.О.	43.1668	76.5632			0	0.000689798	0	0.0637552	0.168536	0.207024	0.131984	0.0412624	0.0030283	0.000468798		0	0.0458875	0	4.24119	11.2115	13.7719	8.77999	2.7449	0.201452	0.0311858
ИРГЕЛИНСКИЙ С.О.	43.2364	76.7652			0	0.000854854	0	0.0790106	0.208863	0.256561	0.163566	0.0511357	0.00375291	0.000580972		0	0.0568674	0	5.25602	13.8942	17.0672	10.8809	3.4017	0.249655	0.038648
КАСКЕЛЕНСКАЯ Г.А.	43.2023	76.6234			0	0.000655492	0	0.0605845	0.160154	0.196728	0.12542	0.0392103	0.00287769	0.000445483		0	0.0436053	0	4.03026	10.6539	13.0869	8.34334	2.60839	0.191433	0.0296348
ПЕРВОМАЙСКИЙ С.О.	43.1687	76.4763			0	0.000263304	0	0.0243361	0.0643321	0.0790236	0.05038	0.0157504	0.00115594	0.000178946		0	0.0175158	0	1.61891	4.27956	5.25689	3.35143	1.04776	0.0768966	0.011904
РАЙЫМБЕКСКИЙ С.О.	43.1959	76.7507			0	0.00069628	0	0.0643543	0.170119	0.208969	0.133225	0.0416502	0.00305676	0.000473203		0	0.0463187	0	4.28104	11.3169	13.9013	8.8625	2.77069	0.203345	0.0314789
УМТЫЛСКИЙ С.О.	43.2192	76.6824			0	0.00118526	0	0.109548	0.289589	0.355722	0.226784	0.0708998	0.00520343	0.000805519		0	0.0788469	0	7.28749	19.2643	23.6637	15.0864	4.71647	0.346148	0.0535855
УШКОНЫРСКИЙ С.О.	43.1899	76.5345			0	0.000428842	0	0.0396361	0.104777	0.128705	0.0820535	0.0256525	0.00188267	0.000291447		0	0.0285278	0	2.63671	6.97009	8.56184	5.45844	1.70648	0.125241	0.0193879
БАЛПЫКСКИЙ С.О.	45.2551	77.9851			0	0.0017557	0	0.0896592	0.215605	0.257457	0.160994	0.0514245	0.00416487	0.00132002		0	0.116794	0	5.9644	14.3427	17.1268	10.7098	3.42091	0.277059	0.0878116
БАСТОБИНСКИЙ А.О.	45.271	77.9904			0	0.00101417	0	0.0517911	0.124543	0.148718	0.0929974	0.029705	0.00240581	0.000762501		0	0.0674654	0	3.4453	8.28497	9.89319	6.18646	1.97607	0.160042	0.0507239
ЕЛЬТАЙСКИЙ С.О.	45.0546	78.0653			0	0.00097442	0	0.0497613	0.119662	0.14289	0.0893526	0.0285408	0.00231152	0.000732618		0	0.0648213	0	3.31027	7.96027	9.50546	5.944	1.89862	0.153769	0.0487359
ЕСКЕЛЬДИНСКИЙ С.О.	45.1867	78.0108			0	0.000746522	0	0.0381231	0.0916753	0.109471	0.0684548	0.0218657	0.0017709	0.000561272		0	0.0496609	0	2.53606	6.09852	7.28231	4.55382	1.45457	0.117806	0.0373375
КАНБАКТИНСКИЙ С.О.	45.0546	78.0653			0	0.00110449	0	0.0564036	0.135635	0.161963	0.10128	0.0323506	0.00262007	0.00083041		0	0.073474	0	3.75214	9.02284	10.7743	6.73744	2.15206	0.174295	0.0552414
КЫЗЫЛБАЛЫКСКИЙ С.О.	46.4455	77.2856			0	0.000664377	0	0.0339281	0.0815876	0.0974248	0.0609222	0.0194597	0.00157604	0.000499512		0	0.0441963	0	2.257	5.42745	6.48099	4.05273	1.29451	0.104843	0.033229
С.О.АЙТУ БИ	45.275	77.885			0	0.00116622	0	0.0595559	0.143215	0.171015	0.10694	0.0341586	0.0027665	0.000876819		0	0.0775802	0	3.96183	9.5271	11.3764	7.11397	2.27233	0.184036	0.0583286
С.О.ЖОЛБАРЫС БАТЫРА	45.0909	77.9073			0	0.000821766	0	0.0419656	0.100916	0.120504	0.0753545	0.0240696	0.0019494	0.000617844		0	0.0546663	0	2.79168	6.7132	8.01632	5.01281	1.60118	0.12968	0.0411009
ТАСТОБИНСКИЙ С.О.	45.0236	78.018			0	0.00124837	0	0.0637512	0.153304	0.183062	0.114473	0.0365648	0.00296139	0.000938586		0	0.0830453	0	4.24092	10.1982	12.1778	7.61511	2.4324	0.197	0.0624376
УШТОБИНСКАЯ Г.А.	45.2551	77.9851			0	0.000874508	0	0.044659	0.107392	0.128239	0.0801909	0.0256144	0.00207451	0.000657499		0	0.0581749	0	2.97085	7.14406	8.53082	5.33454	1.70395	0.138003	0.0437388
АЛГАБАССКИЙ С.О.	43.1819	78.5214			0	0	0.00474998	0.00433003	0.0390772	0.0790544	0.0764144	0.0254473	0	0		0	0	0.315983	0.288047	2.59953	5.25894	5.08332	1.69283	0	0
БОЛЕКСАЗСКИЙ С.О.	42.9453	79.1242			0	0	0.00388753	0.00354383	0.0319819	0.0647005	0.0625399	0.0208268	0	0		0	0	0.25861	0.235746	2.12753	4.30407	4.16034	1.38546	0	0
ЖАЛАНАШСКИЙ С.О.	43.0444	78.6422			0	0	0.00243796	0.00222242	0.0200566	0.0405753	0.0392203	0.013061	0	0		0	0	0.162181	0.147842	1.33423	2.69919	2.60905	0.868857	0	0
ЖЫЛЫСАЙСКИЙ С.О.	43.1317	78.9586			0	0	0.00390165	0.0035567	0.0320981	0.0649356	0.0627671	0.0209025	0	0		0	0	0.25955	0.236603	2.13526	4.31971	4.17546	1.3905	0	0
КАРАБУЛАКСКИЙ С.О.	43.0689	78.5392			0	0	0.00335523	0.0030586	0.0276028	0.0558415	0.0539767	0.0179751	0	0		0	0	0.2232	0.203467	1.83622	3.71474	3.59069	1.19576	0	0
КАРКАРИНСКИЙ С.О.	42.8914	79.2372			0	0	0.00507723	0.00462835	0.0417694	0.0845009	0.081679	0.0272005	0	0		0	0	0.337753	0.307892	2.77862	5.62125	5.43353	1.80946	0	0
КЕГЕНСКИЙ С.О.	43.0183	79.2242			0	0	0.0045953	0.00418903	0.0378046	0.07648	0.073926	0.0246186	0	0		0	0	0.305693	0.278666	2.51488	5.08768	4.91778	1.6377	0	0
САТИНСКИЙ С.О.	43.0708	78.4099			0	0	0.00388085	0.00353774	0.031927	0.0645893	0.0624324	0.020791	0	0		0	0	0.258166	0.235341	2.12388	4.29668	4.15319	1.38308	0	0
ТАСАШИНСКИЙ С.О.	42.8953	79.4372			0	0	0.00436841	0.00398219	0.035938	0.0727039	0.070276	0.0234031	0	0		0	0	0.2906	0.264907	2.3907	4.83648	4.67497	1.55684	0	0
ТУЮКСКИЙ С.О.	43.1019	79.3982			0	0	0.00937136	0.00854283	0.0770963	0.155969	0.15076	0.0502056	0	0		0	0	0.623411	0.568295	5.12868	10.3755	10.029	3.33982	0	0
УЗЫНБУЛАКСКИЙ С.О.	43.1605	79.0149			0	0	0.00337629	0.00307779	0.027776	0.0561919	0.0543154	0.0180879	0	0		0	0	0.224601	0.204744	1.84775	3.73805	3.61322	1.20326	0	0
ШИРГАНАКСКИЙ С.О.	42.9624	79.0536			0	0	0.00569397	0.00519057	0.0468432	0.0947654	0.0916007	0.0305046	0	0		0	0	0.37878	0.345292	3.11615	6.30408	6.09356	2.02925	0	0
АЛТЫНЕМЕЛЬСКИЙ С.О.	44.3336	78.4516			0	0	0.0028737	0.0142022	0.0439589	0.0584913	0.0438136	0.012342	0.0030239	0		0	0	0.191167	0.944775	2.92428	3.89101	2.91461	0.821028	0.201159	0
БАСШИЙСКИЙ С.О.	44.1589	78.7538			0	0	0.00573563	0.0283463	0.0877376	0.116743	0.0874476	0.0246334	0.0060354	0		0	0	0.381551	1.88568	5.83657	7.76608	5.81728	1.63869	0.401493	0
ЖАЙНАК БАТЫРСКИЙ С.О.	44.3882	78.5858			0	0	0.00346991	0.0171488	0.0530791	0.0706265	0.0529036	0.0149026	0.00365127	0		0	0	0.230829	1.14079	3.53098	4.69829	3.51931	0.991367	0.242893	0
ЖОЛАМАНСКИЙ С.О.	44.2621	77.5452			0	0	0.00272082	0.0134466	0.0416202	0.0553794	0.0414826	0.0116854	0.00286302	0		0	0	0.180997	0.894511	2.7687	3.68401	2.75955	0.777347	0.190457	0
КАРАШОКИНСКИЙ С.О.	44.1038	77.9308			0	0	0.00368851	0.0182291	0.0564229	0.0750758	0.0562364	0.0158414	0.00388129	0		0	0	0.245371	1.21265	3.75342	4.99427	3.74101	1.05382	0.258195	0
КАСПАНСКИЙ С.О.	44.4943	78.2664			0	0	0.00317689	0.0157006	0.0485968	0.0646624	0.0484361	0.0136442	0.00334293	0		0	0	0.211336	1.04445	3.2328	4.30154	3.22212	0.90765	0.222382	0
КОГАЛИНСКИЙ С.О.	44.4725	78.6693			0	0	0.0028034	0.0138548	0.0428835	0.0570603	0.0427417	0.0120401	0.00294992	0		0	0	0.186491	0.921662	2.85274	3.79582	2.84331	0.800942	0.196237	0
КОКСУСКИЙ С.О.	44.6625	78.9225			0	0	0.00402086	0.0198716	0.0615068	0.0818404	0.0613035	0.0172688	0.00423101	0		0	0	0.267479	1.32192	4.09162	5.44427	4.07809	1.14877	0.281459	0
КЫЗЫЛЖАРСКИЙ С.О.	44.4346	78.1352			0	0	0.00319451	0.0157877	0.0488663	0.065021	0.0487047	0.0137198	0.00336147	0		0	0	0.212508	1.05025	3.25073	4.32539	3.23998	0.912683	0.223615	0
САРЫБАСТАУСКИЙ С.О.	44.1985	77.8842			0	0	0.00309698	0.0153057	0.0473744	0.0630359	0.0472178	0.013301	0.00325885	0		0	0	0.206021	1.01818	3.15149	4.19334	3.14107	0.884819	0.216788	0
САРЫБУЛАКСКИЙ С.О.	44.3953	77.6617			0	0	0.00118997	0.00588098	0.0182029	0.0242206	0.0181427	0.00511069	0.00125216	0		0	0	0.0791602	0.39122	1.21091	1.61122	1.20691	0.339978	0.0832975	0
САРЫОЗЕКСКИЙ С.О.	44.3612	77.9685			0	0	0.00122085	0.00603362	0.0186753	0.0248492	0.0186136	0.00524333	0.00128466	0		0	0	0.0812147	0.401374	1.24234	1.65304	1.23823	0.348802	0.0854594	0
ТАЛДЫБУЛАКСКИЙ С.О.	44.5102	78.8874			0	0	0.00301447	0.0148979	0.0461121	0.0613563	0.0459597	0.0129466	0.00317202	0		0	0	0.200531	0.991053	3.06752	4.08161	3.05738	0.861244	0.211012	0
ШАНХАНАЙСКИЙ С.О.	44.2444	78.2433			0	0	0.00294519	0.0145555	0.0450525	0.0599464	0.0449035	0.012649	0.00309912	0		0	0	0.195923	0.968279	2.99703	3.98781	2.98712	0.841453	0.206163	0
ШУБАРСКИЙ С.О.	44.5526	78.9857			0	0	0.00353769	0.0174837	0.0541158	0.0720059	0.0539369	0.0151937	0.00372258	0		0	0	0.235337	1.16307	3.59994	4.79005	3.58804	1.01073	0.247637	0
АЙНАБУЛАКСКИЙ С.О.	44.6265	77.995			0	0	0	0.0388983	0.0878463	0.0972664	0.0666179	0.0122937	0.00670195	0		0	0	0	2.58763	5.8438	6.47045	4.43162	0.817816	0.445834	0
АЛГАБАССКИЙ С.О.	44.6751	78.1027			0	0	0	0.0304214	0.0687025	0.0760697	0.0521003	0.00961463	0.00524144	0		0	0	0	2.02372	4.57029	5.06039	3.46586	0.639594	0.348676	0
БАЛПЫКСКИЙ С.О.	44.9006	78.2224			0	0	0	0.0588814	0.132975	0.147235	0.100841	0.0186094	0.0101449	0		0	0	0	3.91697	8.84592	9.7945	6.70827	1.23795	0.674871	0
ЕНБЕКШИНСКИЙ С.О.	44.86	78.279			0	0	0	0.0151267	0.0341615	0.0378247	0.0259062	0.00478076	0.00260624	0		0	0	0	1.00627	2.27252	2.51622	1.72336	0.31803	0.173375	0
ЖАРЛЫОЗЕКСКИЙ С.О.	44.9046	78.055			0	0	0	0.0148269	0.0334846	0.0370752	0.0253929	0.00468603	0.0025546	0		0	0	0	0.986332	2.22749	2.46636	1.68921	0.311729	0.16994	0
ЛАБАСИНСКИЙ С.О.	44.8387	78.2852			0	0	0	0.032803	0.0740809	0.0820249	0.0561789	0.0103673	0.00565177	0		0	0	0	2.18215	4.92808	5.45654	3.73719	0.689665	0.375973	0
МУКАНШИНСКИЙ С.О.	44.9716	77.9451			0	0	0	0.0162627	0.036727	0.0406654	0.0278518	0.0051398	0.00280197	0		0	0	0	1.08184	2.44319	2.70519	1.85279	0.341915	0.186396	0
МУКРИНСКИЙ С.О.	44.8598	78.1717			0	0	0	0.0202815	0.0458029	0.0507145	0.0347344	0.00640993	0.00349439	0		0	0	0	1.34919	3.04694	3.37368	2.31064	0.426408	0.232457	0
С.О. МУСАБЕК	44.8818	77.9609			0	0	0	0.022804	0.0514995	0.057022	0.0390545	0.00720715	0.00392899	0		0	0	0	1.51699	3.4259	3.79328	2.59802	0.479441	0.261368	0
С.О.КАБЫЛИСА	44.3882	78.5858			0	0	0	0.0140311	0.0316872	0.0350852	0.0240299	0.0044345	0.00241748	0		0	0	0	0.93339	2.10793	2.33397	1.59854	0.294996	0.160818	0
АЙДАРЛИНСКИЙ С.О.	44.0326	79.5199			0	0.000264438	0	0	0.00711158	0.0156411	0.0149141	0.00618401	0	0.000831779		0	0.0175912	0	0	0.473084	1.04049	0.992131	0.411379	0	0.0553324
БАСКУНЧИНСКИЙ С.О.	44.3389	80.383			0	0.000672032	0	0	0.0180731	0.0397495	0.0379021	0.0157158	0	0.00211385		0	0.0447056	0	0	1.20228	2.64426	2.52136	1.04546	0	0.140619
БИРЛИКСКИЙ С.О.	44.2033	80.143			0	0.000391082	0	0	0.0105174	0.0231318	0.0220567	0.00914564	0	0.00123013		0	0.0260159	0	0	0.699651	1.5388	1.46728	0.608395	0	0.081832
ЖАРКЕНТСКАЯ Г.А.	44.1661	80.0038			0	0.00083184	0	0	0.0223708	0.0492019	0.0469151	0.019453	0	0.00261652		0	0.0553365	0	0	1.48817	3.27306	3.12093	1.29407	0	0.174058
ЖАСКЕНТСКИЙ С.О.	44.2164	80.0209			0	0.000895634	0	0	0.0240865	0.0529752	0.0505131	0.0209449	0	0.00281718		0	0.0595803	0	0	1.6023	3.52407	3.36028	1.39331	0	0.187407
КОКТАЛЬСКИЙ С.О.	44.137	79.8128			0	0.00029002	0	0	0.00779957	0.0171542	0.0163569	0.00678227	0	0.000912247		0	0.019293	0	0	0.518851	1.14115	1.08811	0.451177	0	0.0606854
КОНЫРОЛЕНСКИЙ С.О.	44.2797	79.3012			0	0.000397592	0	0	0.0106925	0.0235169	0.0224239	0.00929788	0	0.00125061		0	0.026449	0	0	0.711298	1.56441	1.4917	0.618523	0	0.0831942
ПИДЖИМСКИЙ С.О.	44.213	80.2086			0	0.000338912	0	0	0.00911444	0.0200461	0.0191144	0.00792564	0	0.00106603		0	0.0225455	0	0	0.60632	1.33353	1.27155	0.527237	0	0.0709158
САРЫБЕЛЬСКИЙ С.О.	44.4233	80.0592			0	0.000366705	0	0	0.00986186	0.0216899	0.0206819	0.00857557	0	0.00115345		0	0.0243943	0	0	0.65604	1.44288	1.37582	0.570472	0	0.0767312
ТАЛДИНСКИЙ С.О.	44.2251	79.8365			0	0.00031059	0	0	0.00835275	0.0183708	0.017517	0.00726329	0	0.000976946		0	0.0206613	0	0	0.55565	1.22208	1.16528	0.483176	0	0.0649894
УЛКЕНАГАШСКИЙ С.О.	44.2251	79.8365			0	0.000331141	0	0	0.00890543	0.0195864	0.0186761	0.00774389	0	0.00104159		0	0.0220285	0	0	0.592416	1.30295	1.24239	0.515146	0	0.0692896
УЛЬКЕНШЫГАНСКИЙ С.О.	44.1717	80.0818			0	0.000410776	0	0	0.0110471	0.0242967	0.0231674	0.00960619	0	0.00129208		0	0.027326	0	0	0.734884	1.61629	1.54117	0.639033	0	0.0859528
УШАРАЛСКИЙ С.О.	44.1132	79.8813			0	0.000450048	0	0	0.0121032	0.0266196	0.0253823	0.0105246	0	0.00141561		0	0.0299385	0	0	0.805143	1.77081	1.68851	0.700127	0	0.0941703
ЧУЛАКАЙСКИЙ С.О.	44.0876	79.9679			0	0.000428557	0	0	0.0115253	0.0253484	0.0241703	0.010022	0	0.00134801		0	0.0285089	0	0	0.766696	1.68625	1.60788	0.666695	0	0.0896736
HАРЫНКОЛЬСКИЙ С.О.	42.7265	80.1762			0	0	0.00359344	0.00327574	0.0295625	0.059806	0.0578088	0.0192513	0	0		0	0	0.239046	0.217912	1.96659	3.97847	3.84561	1.28065	0	0
ЖАМБЫЛСКИЙ С.О.	42.7232	80.0676			0	0	0.00516382	0.00470729	0.0424818	0.0859421	0.0830721	0.0276644	0	0		0	0	0.343513	0.313143	2.82601	5.71712	5.5262	1.84032	0	0
КАЙНАРСКИЙ С.О.	42.8619	79.8732			0	0	0.00346559	0.0031592	0.0285107	0.0576782	0.055752	0.0185663	0	0		0	0	0.230541	0.210159	1.89662	3.83693	3.70879	1.23509	0	0
КАКПАКСКИЙ С.О.	42.7985	79.8926			0	0	0.00670206	0.00610953	0.0551365	0.111543	0.107818	0.0359052	0	0		0	0	0.445841	0.406424	3.66785	7.42018	7.17239	2.38852	0	0
КАРАСАЗСКИЙ С.О.	43.0458	79.875			0	0	0.00331505	0.00302197	0.0272723	0.0551727	0.0533303	0.0177599	0	0		0	0	0.220527	0.20103	1.81423	3.67026	3.54769	1.18144	0	0
САРЫЖАЗСКИЙ С.О.	42.9139	79.6059			0	0	0.00464504	0.00423437	0.0382138	0.0773079	0.0747262	0.0248851	0	0		0	0	0.309002	0.281683	2.5421	5.14275	4.97101	1.65543	0	0
СУМБИНСКИЙ С.О.	42.9307	80.4851			0	0	0.00395729	0.00360742	0.0325558	0.0658615	0.0636621	0.0212005	0	0		0	0	0.26325	0.239976	2.16571	4.3813	4.23499	1.41032	0	0
ТЕГИСТИКСКИЙ С.О.	42.8136	79.9774			0	0	0.00619209	0.00564464	0.0509411	0.103056	0.0996141	0.0331731	0	0		0	0	0.411916	0.375498	3.38875	6.85556	6.62662	2.20678	0	0
ТЕКЕССКИЙ С.О.	42.8287	80.0472			0	0	0.00564632	0.00514713	0.0464512	0.0939723	0.0908341	0.0302493	0	0		0	0	0.37561	0.342402	3.09007	6.25132	6.04256	2.01227	0	0
УЗАК БАТЫРСКИЙ С.О.	42.9798	80.2756			0	0	0.00423614	0.00386162	0.0348498	0.0705025	0.068148	0.0226944	0	0		0	0	0.2818	0.256886	2.31832	4.69003	4.53341	1.5097	0	0
ШАЛКОДИНСКИЙ С.О.	43.1542	79.8856			0	0	0.00443966	0.00404715	0.0365242	0.0738898	0.0714222	0.0237848	0	0		0	0	0.29534	0.269228	2.4297	4.91537	4.75122	1.58223	0	0
АЛМАЛИНСКИЙ С.О.	45.4511	79.9779			0	0	0.0077516	0.0170307	0.0629235	0.0948418	0.0775563	0.0233746	0.00840352	0		0	0	0.51566	1.13293	4.18586	6.30916	5.15928	1.55495	0.559027	0
АМАНБОКТЕРСКИЙ С.О.	45.2794	80.1056			0	0	0.0162384	0.0356766	0.131815	0.198679	0.162469	0.0489663	0.0176041	0		0	0	1.08023	2.37331	8.76874	13.2167	10.8079	3.25738	1.17108	0
АМАНГЕЛЬДИНСКИЙ С.О.	45.6329	79.8796			0	0	0.00648227	0.0142419	0.0526197	0.0793114	0.0648564	0.019547	0.00702744	0		0	0	0.43122	0.947412	3.50042	5.27603	4.31444	1.30033	0.467486	0
БАКАЛИНСКИЙ С.О.	45.6943	80.1165			0	0	0.0123069	0.0270388	0.099901	0.150576	0.123133	0.0371109	0.0133419	0		0	0	0.818691	1.7987	6.64571	10.0168	8.19117	2.46873	0.887544	0
ЕКИАШИНСКИЙ С.О.	45.3807	80.1398			0	0	0.0121272	0.026644	0.0984422	0.148378	0.121335	0.036569	0.0131471	0		0	0	0.806737	1.77244	6.54867	9.87052	8.07156	2.43268	0.874584	0
КАРАБОГЕТСКИЙ С.О.	45.7631	80.258			0	0	0.0169993	0.0373482	0.137991	0.207988	0.170081	0.0512606	0.0184289	0		0	0	1.13084	2.48452	9.17959	13.836	11.3143	3.41001	1.22595	0
КАРАШИГАНСКИЙ С.О.	46.2903	78.3244			0	0	0.0116576	0.0256122	0.09463	0.142632	0.116636	0.0351529	0.012638	0		0	0	0.775496	1.7038	6.29507	9.48828	7.75899	2.33847	0.840715	0
КОЙЛЫКСКИЙ С.О.	45.6506	80.2416			0	0	0.0161105	0.0353956	0.130777	0.197114	0.161189	0.0485806	0.0174654	0		0	0	1.07172	2.35462	8.69966	13.1126	10.7228	3.23172	1.16185	0
КОКТЕРЕКСКИЙ С.О.	46.0841	79.4704			0	0	0.011861	0.0260592	0.0962815	0.145121	0.118672	0.0357663	0.0128585	0		0	0	0.789029	1.73354	6.40493	9.65387	7.89439	2.37928	0.855387	0
ЛЕПСИНСКИЙ С.О.	46.2322	78.9396			0	0	0.0063525	0.0139568	0.0515663	0.0777236	0.0635581	0.0191557	0.00688676	0		0	0	0.422587	0.928445	3.43035	5.17041	4.22807	1.27429	0.458128	0
САРКАНДСКАЯ Г.А.	45.4137	79.9169			0	0	0.00997394	0.0219132	0.0809633	0.122032	0.0997913	0.030076	0.0108128	0		0	0	0.663497	1.45773	5.38592	8.11796	6.63842	2.00075	0.719297	0
ЧЕРКАССКИЙ С.О.	45.6666	80.3679			0	0	0.0105282	0.0231311	0.0854628	0.128814	0.105337	0.0317475	0.0114137	0		0	0	0.70037	1.53875	5.68524	8.56911	7.00734	2.11194	0.759272	0
ШАТЫРБАЙСКИЙ С.О.	45.5176	80.3337			0	0	0.0131555	0.0289032	0.106789	0.160959	0.131623	0.0396697	0.0142618	0		0	0	0.87514	1.92273	7.10393	10.7074	8.75595	2.63895	0.94874	0
HУРИНСКИЙ С.О.	43.6876	77.193			0	0.000522782	0	0.0260875	0.073202	0.0912046	0.0631592	0.021144	0	9.92909e-05		0	0.034777	0	1.73542	4.86962	6.0672	4.20154	1.40656	0	0.00660513
АЛАТАУСКИЙ С.О.	43.6061	77.1072			0	0.00174756	0	0.0872056	0.244701	0.30488	0.211129	0.0706803	0	0.000331911		0	0.116253	0	5.80118	16.2782	20.2815	14.045	4.70187	0	0.0220797
БЕЛЬБУЛАКСКИЙ С.О.	43.3144	77.0998			0	0.000957284	0	0.0477697	0.134043	0.167008	0.115653	0.0387175	0	0.000181815		0	0.0636814	0	3.17779	8.91693	11.1099	7.69358	2.5756	0	0.0120949
БЕСАГАШСКИЙ С.О.	43.2994	77.0371			0	0.000342413	0	0.0170869	0.0479461	0.0597375	0.0413682	0.013849	0	6.50339e-05		0	0.0227784	0	1.13667	3.18952	3.97392	2.75194	0.921274	0	0.00432625
БЕСКАЙНАРСКИЙ С.О.	43.216	77.1018			0	0.00351204	0	0.175255	0.49177	0.612711	0.424302	0.142045	0	0.000667034		0	0.233631	0	11.6585	32.714	40.7593	28.2259	9.44924	0	0.0443731
ГУЛЬДАЛИНСКИЙ С.О.	43.3514	77.0547			0	0.00149721	0	0.074713	0.209646	0.261204	0.180884	0.060555	0	0.000284363		0	0.0995992	0	4.97013	13.9463	17.3761	12.0329	4.0283	0	0.0189167
КАЙНАРСКИЙ С.О.	43.4771	77.0787			0	0.000960393	0	0.0479249	0.134478	0.16755	0.116029	0.0388432	0	0.000182406		0	0.0638882	0	3.18811	8.94589	11.1459	7.71857	2.58397	0	0.0121342
КЕНДАЛИНСКИЙ С.О.	43.3486	77.2324			0	0.00046208	0	0.0230584	0.0647023	0.0806146	0.0558256	0.0186889	0	8.7762e-05		0	0.0307389	0	1.53391	4.30419	5.36272	3.71369	1.24324	0	0.00583819
ПАНФИЛОВСКИЙ С.О.	43.3856	77.1202			0	0.000840201	0	0.0419271	0.117648	0.146582	0.101508	0.033982	0	0.000159578		0	0.0558927	0	2.78912	7.82632	9.75104	6.7526	2.26059	0	0.0106156
ТАЛГАРСКАЯ Г.А.	43.3079	77.2289			0	0.00169212	0	0.0844391	0.236938	0.295208	0.204431	0.068438	0	0.000321381		0	0.112565	0	5.61714	15.7618	19.6381	13.5994	4.5527	0	0.0213792
ТУЗДЫБАСТАУСКИЙ С.О.	43.3168	77.0613			0	0.00308508	0	0.15395	0.431986	0.538224	0.372721	0.124777	0	0.000585944		0	0.205229	0	10.2412	28.737	35.8043	24.7945	8.30052	0	0.0389788
ЕРКИНСКИЙ С.О.	45.0284	78.4194			0	0	0	0.00772141	0.0174377	0.0193076	0.0132238	0.00244034	0.00133036	0		0	0	0	0.513652	1.16001	1.2844	0.879688	0.162339	0.0884993	0
ОТЕНАЙСКИЙ С.О.	45.0051	78.3218			0	0	0	0.0149338	0.0337259	0.0373425	0.0255759	0.00471981	0.00257301	0		0	0	0	0.993442	2.24355	2.48413	1.70139	0.313976	0.171165	0
РУДНИЧНЫЙ С.О.	44.6684	78.8961			0	0	0	0.0279489	0.0631186	0.069887	0.0478657	0.00883319	0.00481543	0		0	0	0	1.85924	4.19884	4.64909	3.18417	0.58761	0.320337	0
АВАТСКИЙ С.О.	43.3802	79.6653			0	0.000639906	0	0.0326781	0.0777179	0.113902	0.0905141	0.0407266	0.00371866	0.00285734		0	0.0425685	0	2.17385	5.17003	7.57712	6.02127	2.70926	0.247376	0.190079
АКСУСКИЙ С.О.	43.3649	79.611			0	0.00017882	0	0.00913179	0.021718	0.0318296	0.0252939	0.0113809	0.00103917	0.000798474		0	0.0118956	0	0.607474	1.44475	2.1174	1.68262	0.757092	0.0691284	0.0531169
АКТАМСКИЙ С.О.	43.4384	79.8211			0	0.000393321	0	0.0200858	0.0477696	0.0700105	0.0556349	0.0250328	0.00228569	0.00175628		0	0.0261649	0	1.33616	3.17778	4.65731	3.701	1.66526	0.152051	0.116833
БАХАРСКИЙ С.О.	43.5797	79.4531			0	0.000686265	0	0.0350456	0.0833483	0.122154	0.0970716	0.0436771	0.00398806	0.00306435		0	0.0456524	0	2.33134	5.54458	8.12605	6.45749	2.90553	0.265298	0.203849
ДАРДАМТИНСКИЙ С.О.	43.4812	80.6877			0	0.000311185	0	0.0158913	0.0377941	0.0553905	0.0440169	0.0198053	0.00180838	0.00138952		0	0.020701	0	1.05714	2.51418	3.68474	2.92813	1.31751	0.120299	0.092435
КЕТМЕНСКИЙ С.О.	43.4304	80.3679			0	0.000439517	0	0.0224448	0.0533802	0.0782332	0.0621692	0.0279729	0.00255414	0.00196255		0	0.029238	0	1.4931	3.55101	5.20431	4.13568	1.86084	0.169909	0.130555
КОЛЬЖАТСКИЙ С.О.	43.5103	80.6719			0	0.000563189	0	0.0287604	0.0684005	0.100247	0.0796626	0.035844	0.00327284	0.00251478		0	0.037465	0	1.91323	4.55021	6.66872	5.2994	2.38445	0.217719	0.167291
КЫРГЫЗСАЙСКИЙ С.О.	43.3317	79.4832			0	0.000420959	0	0.0214972	0.0511264	0.0749301	0.0595443	0.0267918	0.0024463	0.00187969		0	0.0280035	0	1.43006	3.40108	4.98457	3.96107	1.78227	0.162735	0.125042
МАЛОДЕХАНСКИЙ С.О.	43.5028	80.4586			0	0.000163362	0	0.0083424	0.0198406	0.0290781	0.0231073	0.0103971	0.000949336	0.00072945		0	0.0108673	0	0.554961	1.31986	1.93436	1.53717	0.691646	0.0631527	0.0485252
СУМБИНСКИЙ С.О.	43.5384	79.4631			0	0.000375071	0	0.0191538	0.0455531	0.066762	0.0530534	0.0238713	0.00217963	0.00167478		0	0.0249508	0	1.27417	3.03033	4.44121	3.52927	1.58799	0.144996	0.111412
ТАСКАРАСУСКИЙ С.О.	43.7695	79.4502			0	0.000558814	0	0.028537	0.0678691	0.0994679	0.0790437	0.0355655	0.00324741	0.00249524		0	0.0371739	0	1.89837	4.51485	6.6169	5.25822	2.36592	0.216027	0.165991
ТИГЕРМЕНСКИЙ С.О.	43.3978	79.7111			0	0.000403307	0	0.0205957	0.0489824	0.0717879	0.0570473	0.0256683	0.00234372	0.00180086		0	0.0268292	0	1.37009	3.25846	4.77555	3.79496	1.70753	0.155911	0.119799
ЧАРЫНСКИЙ С.О.	43.7736	79.3886			0	0.000171085	0	0.00873683	0.0207787	0.0304529	0.0241999	0.0108887	0.000994221	0.000763938		0	0.0113811	0	0.5812	1.38226	2.02582	1.60985	0.724347	0.0661385	0.0508195
ЧУНДЖИНСКИЙ С.О.	43.5384	79.4631			0	0.000404723	0	0.020668	0.0491545	0.0720401	0.0572478	0.0257585	0.00235195	0.00180719		0	0.0269234	0	1.3749	3.2699	4.79232	3.80829	1.71353	0.156459	0.12022
АКСАЙСКИЙ С.О.	47.1964	51.9524			0	0	0	0	0	0.0280883	0.0288976	0	0.0184004	0.00491491		0	0	0	0	0	1.86852	1.92235	0	1.22405	0.326954
АТЫРАУ Г.А.	47.1066	51.9134			0	0	0	0	0	0.197593	0.203285	0	0.129441	0.0345749		0	0	0	0	0	13.1445	13.5232	0	8.61081	2.30002
АТЫРАУСКИЙ С.О.	46.9777	51.79			0	0	0	0	0	0.037131	0.0382007	0	0.0243241	0.0064972		0	0	0	0	0	2.47006	2.54123	0	1.61811	0.432213
БАЛЫКШИНСКАЯ П.А.	46.5946	48.6511			0	0	0	0	0	0.0547568	0.0563343	0	0.0358706	0.00958137		0	0	0	0	0	3.64259	3.74753	0	2.38622	0.637381
ГЕОЛОГСКИЙ С.О.	47.1533	51.942			0	0	0	0	0	0.0338514	0.0348267	0	0.0221757	0.00592333		0	0	0	0	0	2.2519	2.31677	0	1.47519	0.394038
[truncated: 1,820 more rows]
