# Supplementary material for: Modelling bluetongue risk in Kazakhstan
Source: Parasit Vectors. 2021 Sep 25;14:491. doi: 10.1186/s13071-021-04945-6 (PMC8465711; doi:10.1186/s13071-021-04945-6)
Supplement: Supplementary file 2 — Additional file 2:Dataset S2. R code and associated files. [file 13071_2021_4945_MOESM2_ESM.zip]

Archive with 28 entries (27 files):
- data files/
- data files/coor1.csv
- data files/KAZ_adm0.csv
- data files/KAZ_adm0.dbf
- data files/KAZ_adm0.prj
- data files/KAZ_adm0.shp
- data files/KAZ_adm0.shx
- data files/KAZ_adm1.csv
- data files/KAZ_adm1.dbf
- data files/KAZ_adm1.prj
- data files/KAZ_adm1.shp
- data files/KAZ_adm1.shx
- data files/KAZ_adm2.csv
- data files/KAZ_adm2.dbf
- data files/KAZ_adm2.prj
- data files/KAZ_adm2.shp
- data files/KAZ_adm2.shx
- data files/april.csv
- data files/may.csv
- data files/june.csv
- data files/august.csv
- data files/september.csv
- data files/year1.csv
- data files/Rcode.R
- data files/july.csv
- data files/.~lock.year1.csv#
- data files/readme.docx
- data files/.~lock.readme.docx#
