# Supplementary material for: Modelling bluetongue risk in Kazakhstan
Source: Parasit Vectors. 2021 Sep 25;14:491. doi: 10.1186/s13071-021-04945-6 (PMC8465711; doi:10.1186/s13071-021-04945-6)
Supplement: Supplementary file 2 — Additional file 2:Dataset S2. R code and associated files. [file 13071_2021_4945_MOESM2_ESM.zip › data files/KAZ_adm0.csv]

PID	ID_0	ISO	NAME_ENGLISH	NAME_ISO	NAME_FAO	NAME_LOCAL	NAME_OBSOLETE	NAME_VARIANTS	NAME_NONLATIN	NAME_FRENCH	NAME_SPANISH	NAME_RUSSIAN	NAME_ARABIC	NAME_CHINESE	WASPARTOF	CONTAINS	SOVEREIGN	ISO2	WWW	FIPS	ISON	VALIDFR	VALIDTO	EUmember
117	117	KAZ	Kazakhstan	KAZAKHSTAN	Kazakhstan	Qazaqstan	Kazakh SSR|Kazakh S.S.R.			Kazakstan	Kazajstán	<U+041A><U+0430><U+0437><U+0430><U+0445><U+0441><U+0442><U+0430><U+043D>	<U+0643><U+0627><U+0632><U+0627><U+062E><U+0633><U+062A><U+0627><U+0646>	<U+54C8><U+8428><U+514B><U+65AF><U+5766>	Soviet Union|Union of Soviet Socialist Republics|U.S.S.R.|USSR|CCCP|C.C.C.P.		Kazakhstan	KZ	NA	KZ	398	19911208	Present	NA
