# Supplementary material for: Modelling bluetongue risk in Kazakhstan
Source: Parasit Vectors. 2021 Sep 25;14:491. doi: 10.1186/s13071-021-04945-6 (PMC8465711; doi:10.1186/s13071-021-04945-6)
Supplement: Supplementary file 2 — Additional file 2:Dataset S2. R code and associated files. [file 13071_2021_4945_MOESM2_ESM.zip › data files/KAZ_adm2.csv]

PID	ID_0	ISO	NAME_0	ID_1	NAME_1	ID_2	NAME_2	NL_NAME_2	VARNAME_2	TYPE_2	ENGTYPE_2
14989	117	KAZ	Kazakhstan	1	Almaty	1	Aksuskiy			Rayon	District
14990	117	KAZ	Kazakhstan	1	Almaty	2	Alakolskiy		Alakol'skiy	Rayon	District
14991	117	KAZ	Kazakhstan	1	Almaty	3	Almaty (Alma-Ata)			Rayon	District
14992	117	KAZ	Kazakhstan	1	Almaty	4	Balkhashskiy			Rayon	District
14993	117	KAZ	Kazakhstan	1	Almaty	5	Enbekshikazakhskiy			Rayon	District
14994	117	KAZ	Kazakhstan	1	Almaty	6	Iliyskiy			Rayon	District
14995	117	KAZ	Kazakhstan	1	Almaty	7	Karasayskiy		Karasayskiy (Kaskelenskiy)	Rayon	District
14996	117	KAZ	Kazakhstan	1	Almaty	8	Karatal`skiy		Karatalskiy	Rayon	District
14997	117	KAZ	Kazakhstan	1	Almaty	9	Kerbulakskiy			Rayon	District
14998	117	KAZ	Kazakhstan	1	Almaty	10	Koksuskiy			Rayon	District
14999	117	KAZ	Kazakhstan	1	Almaty	11	Panfilovskiy			Rayon	District
15000	117	KAZ	Kazakhstan	1	Almaty	12	Raiymbekskiy		Rayymbekskiy (Narynko'skiy)	Rayon	District
15001	117	KAZ	Kazakhstan	1	Almaty	13	Sarkandskiy			Rayon	District
15002	117	KAZ	Kazakhstan	1	Almaty	14	Taldyqorghan		Taldyqorghanskiy	Maslikhat	Assembly
20572	117	KAZ	Kazakhstan	1	Almaty	15	Talgarskiy			Rayon	District
20573	117	KAZ	Kazakhstan	1	Almaty	16	Uygurskiy			Rayon	District
20574	117	KAZ	Kazakhstan	1	Almaty	17	Zhambylskiy			Rayon	District
20575	117	KAZ	Kazakhstan	2	Aqmola	18	Akkol`skiy		Akkol'skiy (Alekseevskiy)	Rayon	District
20576	117	KAZ	Kazakhstan	2	Aqmola	19	Arshalynskiy		Arshalynskiy (Vishnevskiy)	Rayon	District
20577	117	KAZ	Kazakhstan	2	Aqmola	20	Astrakhansiy		Astrakhanskiy	Rayon	District
20578	117	KAZ	Kazakhstan	2	Aqmola	21	Atbasarskiy			Rayon	District
20579	117	KAZ	Kazakhstan	2	Aqmola	22	Bulandynskiy			Rayon	District
20580	117	KAZ	Kazakhstan	2	Aqmola	23	Egindykol`skiy		Eginykolskiy (Krasnoznamenskiy)	Rayon	District
20581	117	KAZ	Kazakhstan	2	Aqmola	24	Enbekshil`derskiy		Enbekshil'derskiy	Rayon	District
20582	117	KAZ	Kazakhstan	2	Aqmola	25	Ereymengauskiy		Ereymentauskiy	Rayon	District
20583	117	KAZ	Kazakhstan	2	Aqmola	26	Esil`skiy		Esil'skiy	Rayon	District
20584	117	KAZ	Kazakhstan	2	Aqmola	27	Korgalzhynskiy		Korgalzhinskiy	Rayon	District
20585	117	KAZ	Kazakhstan	2	Aqmola	28	Sandyktauskiy			Rayon	District
20586	117	KAZ	Kazakhstan	2	Aqmola	29	Shortandinskiy			Rayon	District
20587	117	KAZ	Kazakhstan	2	Aqmola	30	Shuchinskiy		Shchuchinskiy	Rayon	District
20588	117	KAZ	Kazakhstan	2	Aqmola	31	Tselinogradskiy			Rayon	District
20589	117	KAZ	Kazakhstan	2	Aqmola	32	Zerendinskiy			Rayon	District
20590	117	KAZ	Kazakhstan	2	Aqmola	33	Zhaksynskiy			Rayon	District
20591	117	KAZ	Kazakhstan	2	Aqmola	34	Zharkainskiy		Derzhavinskiy	Rayon	District
20592	117	KAZ	Kazakhstan	3	Aqtöbe	35	Alginskiy			Rayon	District
20593	117	KAZ	Kazakhstan	3	Aqtöbe	36	Aqtobe			Maslikhat	Assembly
20594	117	KAZ	Kazakhstan	3	Aqtöbe	37	Aytekebiyskiy		Aytekebiyskiy (Komsomolskiy)	Rayon	District
20595	117	KAZ	Kazakhstan	3	Aqtöbe	38	Bayganinskiy			Rayon	District
20596	117	KAZ	Kazakhstan	3	Aqtöbe	39	Irgizskiy			Rayon	District
20597	117	KAZ	Kazakhstan	3	Aqtöbe	40	Kargalinskiy			Rayon	District
20598	117	KAZ	Kazakhstan	3	Aqtöbe	41	Khobdinskiy			Rayon	District
20599	117	KAZ	Kazakhstan	3	Aqtöbe	42	Khromtauskiy			Rayon	District
20600	117	KAZ	Kazakhstan	3	Aqtöbe	43	Martukskiy			Rayon	District
20601	117	KAZ	Kazakhstan	3	Aqtöbe	44	Mugalzharskiy			Rayon	District
20602	117	KAZ	Kazakhstan	3	Aqtöbe	45	Shalkarskiy		Shalkarskiy (Chelkarskiy)	Rayon	District
20603	117	KAZ	Kazakhstan	3	Aqtöbe	46	Temirskiy			Rayon	District
20604	117	KAZ	Kazakhstan	3	Aqtöbe	47	Uilskiy			Rayon	District
20605	117	KAZ	Kazakhstan	4	Atyrau	48	Atyrau		Atyrauskiy|Guriev	Maslikhat	Assembly
20606	117	KAZ	Kazakhstan	4	Atyrau	49	Inderskiy		Indenrskiy	Rayon	District
20607	117	KAZ	Kazakhstan	4	Atyrau	50	Isatayskiy			Rayon	District
20608	117	KAZ	Kazakhstan	4	Atyrau	51	Kurmangazinskiy			Rayon	District
20609	117	KAZ	Kazakhstan	4	Atyrau	52	Kzylkoginskiy		Kylkoginskiy	Rayon	District
20610	117	KAZ	Kazakhstan	4	Atyrau	53	Makatskiy			Rayon	District
20611	117	KAZ	Kazakhstan	4	Atyrau	54	Makhambetskiy			Rayon	District
20612	117	KAZ	Kazakhstan	4	Atyrau	55	Zhylyoyskiy		Embinskiy	Rayon	District
20613	117	KAZ	Kazakhstan	5	East Kazakhstan	56	Abayskiy			Rayon	District
20614	117	KAZ	Kazakhstan	5	East Kazakhstan	57	Ayagozskiy			Rayon	District
20615	117	KAZ	Kazakhstan	5	East Kazakhstan	58	Beskaragayskiy			Rayon	District
20616	117	KAZ	Kazakhstan	5	East Kazakhstan	59	Borodulikhinskiy			Rayon	District
20617	117	KAZ	Kazakhstan	5	East Kazakhstan	60	Glubokovskiy		Ghlubokovskiy	Rayon	District
20618	117	KAZ	Kazakhstan	5	East Kazakhstan	61	Katon-Karagayskiy		Katon-Karagayski	Rayon	District
20619	117	KAZ	Kazakhstan	5	East Kazakhstan	62	Kokpektinskiy			Rayon	District
20620	117	KAZ	Kazakhstan	5	East Kazakhstan	63	Kurchumskiy			Rayon	District
20621	117	KAZ	Kazakhstan	5	East Kazakhstan	64	Leninogorsk		Leninnogorskiy	Maslikhat	Assembly
20622	117	KAZ	Kazakhstan	5	East Kazakhstan	65	Semipalatinskiy			Rayon	District
20623	117	KAZ	Kazakhstan	5	East Kazakhstan	66	Shemonaikhinskiy		Shemonakhinskiy	Rayon	District
20624	117	KAZ	Kazakhstan	5	East Kazakhstan	67	Tarbagatayskiy			Rayon	District
20625	117	KAZ	Kazakhstan	5	East Kazakhstan	68	Ulanskiy			Rayon	District
20626	117	KAZ	Kazakhstan	5	East Kazakhstan	69	Urdzharskiy			Rayon	District
20627	117	KAZ	Kazakhstan	5	East Kazakhstan	70	Zaysanskiy			Rayon	District
20628	117	KAZ	Kazakhstan	5	East Kazakhstan	71	Zharminskiy			Rayon	District
20629	117	KAZ	Kazakhstan	5	East Kazakhstan	72	Zyryanovsk		Zyryanovskiy	Maslikhat	Assembly
20630	117	KAZ	Kazakhstan	6	Mangghystau	73	Aqtau		Aqtau (Shevchenko)	Maslikhat	Assembly
20631	117	KAZ	Kazakhstan	6	Mangghystau	74	Beyneuskiy			Rayon	District
20632	117	KAZ	Kazakhstan	6	Mangghystau	75	Karakiyanskiy			Rayon	District
20633	117	KAZ	Kazakhstan	6	Mangghystau	76	Manghystauskiy		Mangistauskiy	Rayon	District
20634	117	KAZ	Kazakhstan	6	Mangghystau	77	Tupkaraganskiy			Rayon	District
20635	117	KAZ	Kazakhstan	7	North Kazakhstan	78	Akzharskiy		Akzharskiy (Leninskiy)	Rayon	District
20636	117	KAZ	Kazakhstan	7	North Kazakhstan	79	Ayyrtauskiy		Ayyrtauskiy (Volodarskiy)	Rayon	District
20637	117	KAZ	Kazakhstan	7	North Kazakhstan	80	Bulaevskiy			Rayon	District
20638	117	KAZ	Kazakhstan	7	North Kazakhstan	81	Esil`skiy		Esil'skiy	Rayon	District
20639	117	KAZ	Kazakhstan	7	North Kazakhstan	82	Kyzylzharskiy		Bishkul'skiy	Rayon	District
20640	117	KAZ	Kazakhstan	7	North Kazakhstan	83	Mamlyutskiy			Rayon	District
20641	117	KAZ	Kazakhstan	7	North Kazakhstan	84	Shal Akyna		Sergeevskiy	Rayon	District
20642	117	KAZ	Kazakhstan	7	North Kazakhstan	85	Sovetskiy			Rayon	District
20643	117	KAZ	Kazakhstan	7	North Kazakhstan	86	Taiynshinskiy		Tayynshinskiy|Krasnoameyskiy	Rayon	District
20644	117	KAZ	Kazakhstan	7	North Kazakhstan	87	Timiryazevskiy			Rayon	District
20645	117	KAZ	Kazakhstan	7	North Kazakhstan	88	Tselinniy		Tselinnyy (Kuybyshevskiy)	Rayon	District
20646	117	KAZ	Kazakhstan	7	North Kazakhstan	89	Ualikhanovskiy			Rayon	District
20647	117	KAZ	Kazakhstan	7	North Kazakhstan	90	Zhambylskiy			Rayon	District
20648	117	KAZ	Kazakhstan	8	Pavlodar	91	Aksuskiy			Rayon	District
20649	117	KAZ	Kazakhstan	8	Pavlodar	92	Aktogayskiy		Aktogayskiy (Krasnokutskiy)	Rayon	District
20650	117	KAZ	Kazakhstan	8	Pavlodar	93	Bayanaul`skiy		Bayanaul'skiy	Rayon	District
20651	117	KAZ	Kazakhstan	8	Pavlodar	94	Ekibastuz		Ekibastuzskiy	Maslikhat	Assembly
20652	117	KAZ	Kazakhstan	8	Pavlodar	95	Irtyshskiy			Rayon	District
20653	117	KAZ	Kazakhstan	8	Pavlodar	96	Kachirskiy			Rayon	District
20654	117	KAZ	Kazakhstan	8	Pavlodar	97	Lebyazhinskiy			Rayon	District
20655	117	KAZ	Kazakhstan	8	Pavlodar	98	Mayskiy			Rayon	District
20656	117	KAZ	Kazakhstan	8	Pavlodar	99	Pavlodarskiy			Rayon	District
20657	117	KAZ	Kazakhstan	8	Pavlodar	100	Sherbaktinskiy		Shcherbaktinskiy	Rayon	District
20658	117	KAZ	Kazakhstan	8	Pavlodar	101	Uspenskiy			Rayon	District
20659	117	KAZ	Kazakhstan	8	Pavlodar	102	Zhelezinskiy			Rayon	District
20660	117	KAZ	Kazakhstan	9	Qaraghandy	103	Abayskiy		Abayskiy (Michurinskiy)	Rayon	District
20661	117	KAZ	Kazakhstan	9	Qaraghandy	104	Aktogayskiy			Rayon	District
20662	117	KAZ	Kazakhstan	9	Qaraghandy	105	Bukhar-Zhyrauskiy		Ul'yanovskiy	Rayon	District
20663	117	KAZ	Kazakhstan	9	Qaraghandy	106	Karkaralinskiy			Rayon	District
20664	117	KAZ	Kazakhstan	9	Qaraghandy	107	Nurinskiy			Rayon	District
20665	117	KAZ	Kazakhstan	9	Qaraghandy	108	Osakarovskiy			Rayon	District
20666	117	KAZ	Kazakhstan	9	Qaraghandy	109	Shetskiy			Rayon	District
20667	117	KAZ	Kazakhstan	9	Qaraghandy	110	Ulytauskiy			Rayon	District
20668	117	KAZ	Kazakhstan	9	Qaraghandy	111	Zhanaarkinskiy			Rayon	District
20669	117	KAZ	Kazakhstan	10	Qostanay	112	Altynsarinskiy			Rayon	District
20670	117	KAZ	Kazakhstan	10	Qostanay	113	Amangel`dinskiy		Amangel'dinskiy	Rayon	District
20671	117	KAZ	Kazakhstan	10	Qostanay	114	Arkalyk		Arqalyqskiy	Maslikhat	Assembly
20672	117	KAZ	Kazakhstan	10	Qostanay	115	Auliekol`skiy		Auliekol'skiy|Semiozemyy	Rayon	District
20673	117	KAZ	Kazakhstan	10	Qostanay	116	Denisovskiy		Denisovskiy (Ordzhonikidzevskiy)	Rayon	District
20674	117	KAZ	Kazakhstan	10	Qostanay	117	Dzhangil`dinskiy		Dzhangil'dinskiy	Rayon	District
20675	117	KAZ	Kazakhstan	10	Qostanay	118	Fyodorovskiy		Fedorovskiy	Rayon	District
20676	117	KAZ	Kazakhstan	10	Qostanay	119	Kamystinskiy		Kamystinskiy (Kamyshninskiy)	Rayon	District
20677	117	KAZ	Kazakhstan	10	Qostanay	120	Karabalykskiy		Karabalykskiy (Komsomol'skiy)	Rayon	District
20678	117	KAZ	Kazakhstan	10	Qostanay	121	Karasuskiy			Rayon	District
20679	117	KAZ	Kazakhstan	10	Qostanay	122	Mendykarinskiy		Mendykrinskiy	Rayon	District
20680	117	KAZ	Kazakhstan	10	Qostanay	123	Naurzumskiy			Rayon	District
20681	117	KAZ	Kazakhstan	10	Qostanay	124	Qostanay		Qostanay (Kustanay)	Maslikhat	Assembly
20682	117	KAZ	Kazakhstan	10	Qostanay	125	Sarykol`skiy		Sarykol'skiy	Rayon	District
20683	117	KAZ	Kazakhstan	10	Qostanay	126	Taranovskiy			Rayon	District
20684	117	KAZ	Kazakhstan	10	Qostanay	127	Uzunkol`skiy		Uzunkol'skiy	Rayon	District
20685	117	KAZ	Kazakhstan	10	Qostanay	128	Zhitikarinskiy			Rayon	District
20686	117	KAZ	Kazakhstan	11	Qyzylorda	129	Aral`skiy		Aralskiy	Rayon	District
20687	117	KAZ	Kazakhstan	11	Qyzylorda	130	Karmakchinskiy			Rayon	District
20688	117	KAZ	Kazakhstan	11	Qyzylorda	131	Kazalinskiy			Rayon	District
20689	117	KAZ	Kazakhstan	11	Qyzylorda	132	Qyzylorda		Qyzylorda (Kyzyl-Orda)	Maslikhat	Assembly
20690	117	KAZ	Kazakhstan	11	Qyzylorda	133	Shieliyskiy		Shieli	Rayon	District
20691	117	KAZ	Kazakhstan	11	Qyzylorda	134	Terenozekskiy			Rayon	District
20692	117	KAZ	Kazakhstan	11	Qyzylorda	135	Zhalagashskiy		Zhalaganshskiy	Rayon	District
20693	117	KAZ	Kazakhstan	11	Qyzylorda	136	Zhanakorganskiy			Rayon	District
20694	117	KAZ	Kazakhstan	12	South Kazakhstan	137	Arysskiy			Rayon	District
20695	117	KAZ	Kazakhstan	12	South Kazakhstan	138	Baydibekskiy			Rayon	District
20696	117	KAZ	Kazakhstan	12	South Kazakhstan	139	Chardarinskiy			Rayon	District
20697	117	KAZ	Kazakhstan	12	South Kazakhstan	140	Kazygurtskiy		Kazygurtskiy (Leninskiy)	Rayon	District
20698	117	KAZ	Kazakhstan	12	South Kazakhstan	141	Maktaaral`skiy		Maktaaralskiy	Rayon	District
20699	117	KAZ	Kazakhstan	12	South Kazakhstan	142	Ordabasynskiy			Rayon	District
20700	117	KAZ	Kazakhstan	12	South Kazakhstan	143	Otrarskiy			Rayon	District
20701	117	KAZ	Kazakhstan	12	South Kazakhstan	144	Saryagashskiy			Rayon	District
20702	117	KAZ	Kazakhstan	12	South Kazakhstan	145	Sayramskiy		Say	Rayon	District
20703	117	KAZ	Kazakhstan	12	South Kazakhstan	146	Shymkent		Shymkent (Chimkent)	Maslikhat	Assembly
20704	117	KAZ	Kazakhstan	12	South Kazakhstan	147	Suzakskiy			Rayon	District
20705	117	KAZ	Kazakhstan	12	South Kazakhstan	148	Tolebiyskiy		Tolebisyskiy	Rayon	District
20706	117	KAZ	Kazakhstan	12	South Kazakhstan	149	Turkestan		Turkistanskiy	Maslikhat	Assembly
20707	117	KAZ	Kazakhstan	12	South Kazakhstan	150	Tyul`kubaskiy		Tyu'lkubasskiy	Rayon	District
20708	117	KAZ	Kazakhstan	13	West Kazakhstan	151	Akzhaikskiy		Akzhaikskiy (Chapaevskiy)	Rayon	District
20709	117	KAZ	Kazakhstan	13	West Kazakhstan	152	Burlinskiy			Rayon	District
20710	117	KAZ	Kazakhstan	13	West Kazakhstan	153	Chingirlauskiy		Chingirlausky	Rayon	District
20711	117	KAZ	Kazakhstan	13	West Kazakhstan	154	Dzhangalinskiy			Rayon	District
20712	117	KAZ	Kazakhstan	13	West Kazakhstan	155	Dzhanybekskiy			Rayon	District
20713	117	KAZ	Kazakhstan	13	West Kazakhstan	156	Karatobinskiy			Rayon	District
20714	117	KAZ	Kazakhstan	13	West Kazakhstan	157	Kaztalovskiy		Kaztalobskiy	Rayon	District
20715	117	KAZ	Kazakhstan	13	West Kazakhstan	158	Syrymskiy			Rayon	District
20716	117	KAZ	Kazakhstan	13	West Kazakhstan	159	Taskalinskiy			Rayon	District
20717	117	KAZ	Kazakhstan	13	West Kazakhstan	160	Terektinskiy			Rayon	District
20718	117	KAZ	Kazakhstan	13	West Kazakhstan	161	Urdinskiy			Rayon	District
20719	117	KAZ	Kazakhstan	13	West Kazakhstan	162	Zelenovskiy			Rayon	District
20720	117	KAZ	Kazakhstan	14	Zhambyl	163	Bayzakskiy		Sverdlovskiy	Rayon	District
20721	117	KAZ	Kazakhstan	14	Zhambyl	164	Kordayskiy			Rayon	District
20722	117	KAZ	Kazakhstan	14	Zhambyl	165	Lugovskoy			Rayon	District
20723	117	KAZ	Kazakhstan	14	Zhambyl	166	Merkenskiy			Rayon	District
20724	117	KAZ	Kazakhstan	14	Zhambyl	167	Moyynkumskiy			Rayon	District
20725	117	KAZ	Kazakhstan	14	Zhambyl	168	Sarysuskiy			Rayon	District
20726	117	KAZ	Kazakhstan	14	Zhambyl	169	Shuskiy			Rayon	District
20727	117	KAZ	Kazakhstan	14	Zhambyl	170	Talasskiy			Rayon	District
20728	117	KAZ	Kazakhstan	14	Zhambyl	171	Zhamb.			Rayon	District
20729	117	KAZ	Kazakhstan	14	Zhambyl	172	Zhambylskiy			Rayon	District
20730	117	KAZ	Kazakhstan	14	Zhambyl	173	Zhualy			Rayon	District
20731	117	KAZ	Kazakhstan	14	Zhambyl	174	Zhualynskiy			Rayon	District
