# Supplementary material for: Modelling bluetongue risk in Kazakhstan
Source: Parasit Vectors. 2021 Sep 25;14:491. doi: 10.1186/s13071-021-04945-6 (PMC8465711; doi:10.1186/s13071-021-04945-6)
Supplement: Supplementary file 2 — Additional file 2:Dataset S2. R code and associated files. [file 13071_2021_4945_MOESM2_ESM.zip › data files/april.csv]

y	x	R0
48.814677	46.766177	0
49.419345	46.848319	0
49.763056	46.954444	0
49.33284	47.085124	0
49.61965	47.124641	0
49.061308	47.264149	0
49.461873	47.40363	0
50.110198	47.426448	0
48.771356	47.428918	0
50.399659	47.59375	0
48.99471	47.664861	0
48.131342	47.669029	0
49.312222	47.675833	0
50.216918	47.810199	0
47.836818	47.907639	0
49.971667	47.954722	0
49.906925	48.177987	0
49.229511	48.336109	0
49.590556	48.3575	0
47.907491	48.442074	0
46.67082	48.524054	0
48.866944	48.528889	0
49.782222	48.588333	0
46.599747	48.624656	0
46.620232	48.644114	0
46.594607	48.651058	0
46.60922	48.657598	0
49.691944	48.680278	0
49.765075	48.692201	0
46.546179	48.765027	0
50.367069	48.774271	0
46.52065	48.797223	0
50.087744	48.859961	0
49.624068	48.881197	0
49.165556	48.908889	0
46.502527	48.914453	0
46.490957	48.995238	0
46.659026	49.057348	0
46.608068	49.058588	0
48.962081	49.065765	0
46.600892	49.135474	0
46.598744	49.198581	0
46.545782	49.205076	0
49.393333	49.234167	0
49.82382	49.245105	0
46.607882	49.271246	0
50.765419	49.338045	0
46.624088	49.344099	0
49.676345	49.40885	0
46.609752	49.436311	0
49.666767	49.474337	0
49.6576	49.504718	0
50.125268	49.562219	0
48.933611	49.608056	0
49.093889	49.792778	0
50.953243	49.933933	0
49.045833	49.951111	0
50.935718	49.960299	0
50.868889	50.023333	0
51.196667	50.057222	0
46.797812	50.068869	0
50.99854	50.184374	0
49.728611	50.233611	0
44.507463	50.262833	0
44.544247	50.272409	0
51.106196	50.287357	0
50.848611	50.2925	0
46.820633	50.297508	0
49.215	50.302778	0
49.389254	50.348389	0
49.171893	50.452728	0
51.264722	50.463889	0
44.298611	50.504444	0
50.99426	50.510553	0
49.498987	50.515529	0
47.039578	50.529175	0
50.044654	50.576678	0
50.631777	50.596036	0
49.38	50.636111	0
49.644757	50.640206	0
50.196792	50.657086	0
51.155278	50.690556	0
51.307222	50.7225	0
51.429722	50.744722	0
47.04753	50.809144	0
51.196919	50.853772	0
47.222335	51.006	0
43.851709	51.032627	0
51.268333	51.045556	0
50.314524	51.064993	0
50.510203	51.065361	0
43.778459	51.066825	0
47.260314	51.067939	0
51.592155	51.075827	0
50.710951	51.108238	0
50.868333	51.133333	0
50.182778	51.175278	0
50.535126	51.177354	0
51.011666	51.192931	0
43.661393	51.201663	0
43.692778	51.204722	0
50.773457	51.232672	0
50.397937	51.232753	0
43.596389	51.255	0
51.078595	51.288305	0
51.389037	51.30098	0
43.76113	51.306065	0
49.934851	51.307394	0
43.697004	51.309236	0
51.181011	51.30946	0
43.7025	51.313333	0
43.692956	51.337856	0
44.340278	51.350833	0
51.20398	51.370375	0
51.265439	51.386536	0
49.789043	51.389383	0
50.105109	51.394549	0
43.630284	51.408113	0
49.882378	51.445411	0
51.351933	51.470546	0
51.1541	51.488872	0
51.256534	51.500056	0
47.55054	51.514905	0
49.605308	51.522172	0
48.267368	51.523017	0
48.130807	51.535153	0
50.730932	51.542555	0
48.368219	51.556246	0
51.060354	51.566082	0
47.670673	51.584902	0
51.288483	51.584911	0
48.264046	51.597649	0
47.786805	51.600488	0
49.626939	51.604844	0
47.60764	51.610746	0
48.550213	51.61681	0
47.704538	51.634758	0
51.225752	51.634776	0
48.395087	51.646912	0
43.178214	51.679423	0
50.565	51.691667	0
44.19868	51.700201	0
51.109776	51.702851	0
47.499057	51.723206	0
51.358333	51.742222	0
48.555598	51.744218	0
46.956338	51.746284	0
51.010782	51.756291	0
46.977683	51.790041	0
47.451381	51.790427	0
47.024665	51.807262	0
44.241944	51.818611	0
49.0346	51.828327	0
49.388416	51.829208	0
50.1578	51.833385	0
51.57184	51.837077	0
47.074442	51.85949	0
48.818056	51.864444	0
47.421961	51.871455	0
47.06809	51.871824	0
51.107022	51.881534	0
47.255018	51.887365	0
49.181876	51.892772	0
47.027209	51.908259	0
47.106615	51.91338	0
47.299652	51.920072	0
47.1533	51.942009	0
44.148611	51.943889	0
49.067565	51.947929	0
47.196386	51.952394	0
51.419541	51.961754	0
51.224534	51.963802	0
44.739037	51.965527	0
51.650466	51.974241	0
50.828056	52.030833	0
51.575551	52.079326	0
43.501295	52.08927	0
44.814167	52.0925	0
43.587745	52.102242	0
50.664972	52.111656	0
51.066037	52.133781	0
51.271441	52.158782	0
44.138644	52.159752	0
51.658333	52.176944	0
51.442136	52.246197	0
50.080594	52.319445	0
51.056944	52.420556	0
44.068611	52.433333	0
44.1475	52.455556	0
50.322852	52.481888	0
50.937228	52.584484	0
50.259069	52.603079	0
50.506977	52.642803	0
51.417193	52.665934	0
44.894444	52.681389	0
51.431862	52.71244	0
50.085278	52.722222	0
43.824722	52.723333	0
49.763611	52.773889	0
50.704071	52.776382	0
50.874965	52.79858	0
51.442412	52.819789	0
44.819039	52.834261	0
43.314621	52.858767	0
48.780084	52.880102	0
51.205379	52.901015	0
43.323611	52.902778	0
48.450902	52.925817	0
50.734444	52.929167	0
51.056866	52.938546	0
48.87811	52.967885	0
50.807769	52.970517	0
47.530278	52.974578	0
43.291111	53.015833	0
43.455556	53.019722	0
51.165499	53.021901	0
43.453481	53.044565	0
50.948611	53.075556	0
51.470568	53.099129	0
49.585	53.101389	0
50.100509	53.18782	0
51.476974	53.291413	0
51.025616	53.300423	0
47.636398	53.329367	0
51.206451	53.341494	0
47.648036	53.342536	0
49.465278	53.361389	0
46.232276	53.371283	0
43.363875	53.392941	0
50.411245	53.394163	0
49.875833	53.415	0
48.563302	53.446624	0
50.729262	53.457745	0
49.69129	53.505042	0
44.328523	53.533563	0
48.928833	53.543112	0
48.948587	53.549436	0
51.272094	53.611133	0
42.330507	53.678965	0
50.89374	53.689987	0
48.954716	53.735711	0
51.161331	53.762993	0
48.882933	53.795988	0
46.84435	53.801351	0
49.808611	53.83	0
50.089027	53.831463	0
47.004167	53.865	0
50.410987	53.869084	0
46.931003	53.873989	0
49.263945	53.944057	0
46.96084	54.005933	0
49.483023	54.01471	0
50.039401	54.03591	0
51.101796	54.085156	0
50.805	54.163056	0
46.520674	54.272993	0
50.254905	54.284088	0
47.096629	54.375878	0
48.908651	54.409573	0
50.565059	54.416122	0
46.207465	54.475016	0
48.043818	54.495021	0
44.831667	54.546389	0
49.073455	54.663177	0
48.940995	54.760006	0
50.890297	54.804625	0
50.845912	54.831243	0
45.747207	54.837315	0
48.234179	54.88127	0
49.509447	54.902883	0
50.693071	55.013681	0
45.466389	55.068611	0
50.317169	55.170141	0
50.556488	55.187452	0
45.322946	55.188862	0
48.434317	55.239563	0
49.514196	55.271722	0
50.445709	55.330679	0
49.975995	55.361338	0
45.208444	55.398484	0
49.263387	55.547909	0
48.66	55.5525	0
47.261389	55.564444	0
48.860456	55.588783	0
50.01968	55.644559	0
50.370488	55.654189	0
50.149189	55.671491	0
50.149189	55.671491	0
49.138627	55.748099	0
45.03363	55.749285	0
49.854281	55.751953	0
48.220833	55.789722	0
48.220656	55.790518	0
50.437075	55.831283	0
45.240278	55.865833	0
49.199522	55.867584	0
48.697708	55.883951	0
47.259722	55.884167	0
50.203111	55.964135	0
44.892222	55.981944	0
50.321506	56.014719	0
50.513267	56.096843	0
45.448333	56.105833	0
50.095043	56.114684	0
50.847408	56.205764	0
49.623449	56.216274	0
49.97899	56.356151	0
50.907345	56.400141	0
49.809551	56.447536	0
47.936987	56.455963	0
49.441047	56.477531	0
49.146047	56.486631	0
50.417852	56.487987	0
50.746044	56.504076	0
49.217479	56.638141	0
50.047795	56.687692	0
50.64025	56.696289	0
49.404979	56.719888	0
49.568158	56.73639	0
48.078257	56.765818	0
50.9592	56.780506	0
50.179172	56.79328	0
50.620201	56.817004	0
50.099608	56.82173	0
50.253966	56.851212	0
49.774373	56.856261	0
50.762786	56.87473	0
50.507957	56.916394	0
50.457472	57.02686	0
50.289892	57.076905	0
50.170108	57.077444	0
50.901358	57.096452	0
48.606148	57.111553	0
49.143136	57.12633	0
50.643928	57.175154	0
48.592301	57.184523	0
49.98498	57.204816	0
50.322812	57.324256	0
49.896725	57.328586	0
49.653512	57.341405	0
49.814631	57.345861	0
50.047084	57.349813	0
50.366111	57.396944	0
49.472376	57.424095	0
50.009393	57.43863	0
50.535515	57.450074	0.015733067887687
50.797784	57.480159	0
49.255455	57.587265	0
48.281449	57.811053	0
50.112059	57.828202	0.016114021969398
48.701615	57.861934	0
50.748563	57.889449	0.008253807028977
49.833972	57.935623	0
50.234455	57.984482	0.014702220045159
49.284335	58.005907	0
50.806653	58.037608	0.024256651808304
48.831025	58.148775	0
50.396398	58.230333	0.037539805239033
50.615131	58.24546	0.035885918731469
50.562267	58.279048	0.020555048927882
49.416508	58.293439	0
50.278093	58.310103	0.023356719445024
50.803671	58.310256	0.017678747609971
50.181179	58.320631	0.014086162119827
49.180575	58.419527	0
50.991607	58.42719	0.030465979359596
50.257871	58.433002	0.027264770428914
48.578862	58.465835	0
50.252855	58.496387	0.015670888098149
49.491088	58.51367	0
50.478342	58.518809	0.020135181091326
48.461012	58.55237	0.041836464761788
50.719167	58.675833	0.008525478621415
50.024454	58.792903	0.010566721108969
46.220848	58.825503	0.017310397529848
48.341821	58.825673	0.035727466504345
50.368408	58.903521	0.023828858681645
50.614722	58.988611	0.018202666095327
49.934579	59.002992	0.011052921366342
48.159899	59.06149	0.034625513738694
47.089819	59.065964	0.036490074892312
50.47578	59.078729	0.025358964568651
50.125309	59.094431	0.013345098088739
48.924429	59.108463	0
48.031883	59.190596	0.021730821926559
47.353609	59.231649	0.035562060874251
47.479805	59.292052	0.028861514678712
46.095649	59.516262	0
48.716111	59.604722	0.030611580563085
47.832935	59.620494	0.016843682833863
47.832935	59.620494	0.031703903290137
50.318435	59.627312	0.014629911698973
49.076695	59.854172	0
46.266565	60.097571	0
49.826325	60.098236	0
49.956138	60.116454	0
50.831237	60.160911	0
50.568509	60.186181	0
50.175647	60.18963	0
49.1325	60.346667	0
50.432812	60.502945	0
47.555411	60.542003	0.036037428558201
49.94062	60.556754	0
46.932222	60.572778	0
47.51492	60.658183	0.048000038418351
48.642118	60.741412	0
51.92297	60.809315	0.041265544600926
52.653333	60.859444	0.031438703899043
51.797139	60.91263	0.026573667051655
45.970583	61.020186	0
51.745637	61.02651	0.033481948401006
50.103346	61.037397	0
52.147867	61.097261	0.039583374108066
52.3843	61.104304	0.021620392430699
46.656944	61.136944	0
51.938825	61.147234	0.006411214596634
52.724415	61.14807	0.031689222239114
47.082733	61.153271	0
52.183911	61.189797	0.00279500544581
50.468488	61.220887	0
46.140833	61.223333	0
48.619539	61.260198	0
53.722121	61.277867	0.022310283145597
53.507194	61.28156	0.030087867762008
52.639444	61.286667	0.019600769004689
52.213611	61.302778	0.019824187822215
46.010833	61.311667	0
52.287748	61.327661	0.038046940246511
51.448311	61.337219	0.047263284839045
51.74813	61.356946	0.00667117361793
48.535193	61.415211	0
52.257874	61.465157	0.00861291114217
49.985675	61.486663	0
45.723554	61.493355	0
45.717778	61.506389	0
52.218889	61.513056	0.033796449067695
53.905642	61.519694	0.018743651783985
50.663077	61.520143	0
51.926286	61.524689	0.007800998519805
52.862021	61.525066	0.017303480859016
52.923821	61.548045	0.020236121554633
52.113056	61.557778	0.03384590941755
51.813662	61.562544	0.049676126276855
52.801389	61.567222	0.023509703640618
52.887784	61.579234	0.010835712244872
45.783113	61.582172	0
53.622937	61.614655	0.021189152005602
46.944711	61.617583	0
51.53875	61.633672	0.03702195524955
50.96763	61.645602	0
45.591389	61.645833	0
46.800724	61.656067	0
46.800724	61.656067	0
46.800712	61.656247	0
53.585222	61.669075	0.033563039745579
50.363702	61.674195	0
46.004329	61.733394	0
46.071944	61.740556	0
52.439315	61.744587	0.020459106484847
45.491061	61.747605	0
45.263586	61.756571	0
52.468144	61.759517	0.007454605174958
46.151486	61.761781	0
47.340833	61.768889	0
51.964331	61.784221	0.017005756865339
45.762148	61.81948	0
46.824746	61.85411	0
51.129586	61.855736	0
52.861667	61.8575	0.026867582718185
53.889067	61.875831	0.029159494062554
45.356389	61.879167	0
46.499277	61.89289	0
45.676559	61.902888	0
53.599416	61.903059	0.015590140380156
45.628056	61.931111	0
45.979734	61.937545	0
46.194572	61.955323	0
51.410682	61.961009	0.035845480829408
45.783547	61.975975	0
52.097212	62.001766	0.036892485487088
51.907515	62.031437	0.038737780375005
51.67016	62.0406	0.033761901210411
52.688889	62.042778	0.022480120036689
53.347892	62.046358	0.009361142796645
53.752352	62.054838	0.011238550210476
48.243948	62.065816	0
45.826985	62.07152	0
46.144724	62.075886	0
52.545815	62.076649	0.022760127507719
51.767491	62.098586	0.029120568594018
45.763971	62.104668	0
45.731944	62.116389	0
53.887486	62.13707	0.019832518539394
52.135542	62.14608	0.02924925122061
45.846984	62.151245	0
53.794731	62.174988	0.014621239895183
53.610038	62.186468	0.029843701118062
45.771491	62.1891	0
53.800746	62.20377	0.005926407139144
53.310608	62.220524	0.033581589122412
52.278333	62.291944	0.023765962081719
52.91276	62.295012	0
46.821577	62.300545	0
45.79418	62.301246	0
48.893205	62.307858	0
52.645467	62.319536	0
51.343202	62.323138	0.017588986193019
45.76494	62.328654	0
47.247207	62.345848	0
51.736636	62.347456	0.015367998660075
51.984444	62.349167	0
53.73252	62.389946	0.027147676395143
52.043026	62.406322	0.032319249003629
46.61991	62.473085	0
53.370377	62.482221	0.032577629046974
52.544216	62.492632	0
48.03648	62.513015	0
52.835009	62.516536	0
51.630512	62.563635	0.057762625184312
52.687284	62.583057	0
53.826614	62.618064	0.034004118585204
52.829655	62.644241	0
52.295344	62.670993	0
50.656984	62.676472	0
51.083298	62.690262	0.015654700687491
52.635674	62.693262	0
53.247086	62.702613	0.019161955459644
53.635384	62.703682	0.023704780931528
52.635556	62.703889	0
49.290064	62.709674	0
50.46132	62.799155	0
45.195833	62.8175	0
52.883149	62.841475	0
53.923323	62.861849	0.027374908754113
45.739036	62.864068	0
53.36919	62.869098	0
53.107714	62.891718	0
51.445853	62.910097	0.039501585403974
53.737692	62.947135	0.02557663719136
52.167332	62.999821	0
52.937228	63.051986	0
52.879454	63.056136	0
51.939419	63.066368	0
54.097021	63.084865	0.025814026136909
53.511215	63.085574	0.018170285311178
52.522884	63.111976	0
53.030482	63.112542	0
52.964432	63.133392	0
53.763318	63.153298	0.020728445580099
51.46517	63.18835	0
44.840556	63.194167	0
53.426762	63.20214	0
47.110833	63.255833	0
45.61043	63.272307	0
52.808577	63.275191	0
52.617547	63.287605	0
53.456213	63.298313	0
45.650677	63.31734	0
51.885833	63.319444	0
53.285578	63.346706	0
49.498611	63.355278	0
53.790268	63.372577	0.044244166368967
53.624422	63.38236	0
52.204917	63.382602	0
53.157391	63.389995	0
44.795	63.413333	0
53.024871	63.482782	0
54.094164	63.490975	0.026928202135416
49.632441	63.491828	0
52.29671	63.526827	0
53.737713	63.554486	0
51.097972	63.590284	0
52.870024	63.625183	0
52.463711	63.637436	0
49.707954	63.638002	0
49.707954	63.638002	0
53.181483	63.661125	0
49.788618	63.664682	0
51.999238	63.689107	0
53.200566	63.691973	0
51.541667	63.693889	0
53.235699	63.736745	0
53.760294	63.743249	0
53.321383	63.745279	0
53.86371	63.751055	0.021413402109796
54.012485	63.776316	0.022361685547717
52.916667	63.793333	0
53.941114	63.805538	0.025142340539431
45.018056	63.826667	0
53.621324	63.862608	0
53.211908	63.87708	0
53.547702	63.879245	0
48.932242	63.907066	0
45.073611	63.935833	0
49.98396	63.943286	0
49.771976	64.009761	0
44.761672	64.027341	0
52.53468	64.033216	0
53.458685	64.034626	0
45.080434	64.085866	0
52.402776	64.088031	0
45.489765	64.08928	0
52.313087	64.090331	0
52.984403	64.108558	0.014166092197819
54.133333	64.124722	0.030699244000412
45.365833	64.125278	0
45.19169	64.129488	0
49.79102	64.134546	0
52.363819	64.135283	0
45.146667	64.146111	0
53.808488	64.154884	0.018139015552632
53.795151	64.183351	0.007607600473115
53.281211	64.193242	0.019853091386158
53.172761	64.205989	0.010239842879805
45.262222	64.212778	0
51.65664	64.2225	0
44.878668	64.240529	0
53.620545	64.25616	0.016910663507555
45.384636	64.257957	0
50.476875	64.260957	0
52.114409	64.267182	0
52.75111	64.267263	0
44.876822	64.294859	0
53.081407	64.296117	0.013336679598199
54.322994	64.300402	0.015672665275109
53.051078	64.332202	0.018666132682933
52.405418	64.383828	0
53.884036	64.396396	0.024946494701898
44.862806	64.400034	0
45.068423	64.42136	0
54.0975	64.423889	0.017896304975329
44.852487	64.451202	0
45.114257	64.479041	0
45.190556	64.515	0
53.668787	64.52137	0.015672170843112
53.806584	64.543315	0.020981819040032
52.859798	64.547708	0.037581872911939
44.892222	64.574722	0
53.345962	64.578359	0.016657256175375
44.9929	64.601131	0
52.451462	64.610339	0
44.807222	64.625278	0
51.997796	64.661525	0
53.129948	64.663088	0.023314203924505
52.910061	64.672556	0.023392929373463
45.07813	64.675853	0
45.051389	64.699167	0
44.916664	64.712603	0
44.687191	64.724982	0
51.592217	64.741744	0
51.332222	64.7625	0
53.32482	64.763825	0.011598004720525
44.870626	64.764786	0
54.09493	64.785097	0.015629344515566
44.661788	64.786193	0
51.765345	64.788034	0
50.119937	64.790846	0
49.901459	64.849326	0
52.552769	64.864265	0
45.068359	64.891556	0
45.066944	64.891944	0
45.076367	64.944512	0
52.394934	64.954618	0
44.888292	64.96273	0
45.052678	64.980822	0
54.306822	64.983382	0.023810137906612
50.114023	64.990748	0
53.206321	65.020006	0.013080301710179
53.981257	65.02121	0.015960555131672
51.206944	65.0225	0
52.295173	65.028073	0
52.356939	65.04842	0
45.060242	65.052957	0
54.048881	65.073887	0.018456898900445
44.908966	65.100792	0
52.990383	65.113656	0
44.827958	65.119064	0
50.834109	65.170492	0
52.78518	65.175397	0
50.183319	65.185979	0
53.771375	65.187623	0.028986148778244
44.772225	65.188009	0
51.489886	65.230976	0
53.215941	65.241558	0.022265574610396
45.042139	65.26804	0
54.261389	65.270556	0.0393090242989
52.182735	65.27723	0
53.56706	65.277769	0.030155779277015
51.097639	65.300487	0
50.103866	65.310656	0
53.802671	65.315965	0.026136859498578
48.121708	65.336995	0
54.045149	65.3434	0.040518740104438
54.045149	65.3434	0.018478748680501
44.904444	65.346389	0
44.922657	65.360863	0
52.466838	65.361717	0
52.909491	65.371346	0
50.287532	65.376736	0
53.334441	65.380339	0.028191739336497
44.693451	65.3866	0
52.535934	65.442951	0
44.890961	65.475704	0
44.75924	65.481965	0
52.659835	65.485693	0
54.227512	65.500147	0.018444856261882
44.842557	65.502545	0
53.524675	65.50595	0.004856352781223
54.378224	65.521266	0.035382397182462
52.665646	65.521644	0
44.904261	65.522299	0
53.316822	65.536295	0.015667664259825
44.95181	65.542502	0
54.06369	65.551674	0.022680357565111
44.773146	65.56594	0
44.808859	65.590239	0
50.435802	65.636538	0
44.555951	65.641245	0
52.137261	65.647399	0
53.278864	65.648692	0.02284247636156
52.106389	65.669167	0
52.097616	65.669749	0
53.431188	65.712859	0.009720226965575
53.778495	65.743689	0.044768094465136
44.467355	65.766479	0
54.498868	65.767036	0.018560771417877
51.649544	65.791048	0
53.136074	65.793096	0.04927086857587
52.547502	65.819615	0
54.616752	65.867684	0.034718570175918
54.219163	65.871879	0.017073090788723
54.310405	65.881131	0.01712041211768
53.522849	65.934851	0.02980681125852
51.749184	65.952386	0
53.011171	65.97011	0
50.464119	65.974008	0
54.05812	65.978976	0.0292372190811
52.018657	66.008252	0
53.614306	66.029901	0.033694467719544
50.771531	66.040789	0
44.631481	66.043969	0
51.284399	66.044203	0
53.824467	66.065017	0.023254035163323
52.077207	66.070254	0
54.441335	66.073497	0.023975555180475
52.848618	66.074422	0
53.985075	66.07444	0.024755820245687
50.014765	66.082246	0
53.315455	66.094733	0.029351148817583
49.793333	66.140556	0
49.517536	66.145065	0
54.553867	66.152899	0.022274063136065
44.504673	66.182624	0
44.351565	66.199512	0
44.348889	66.201111	0.841947994239909
52.131058	66.211586	0
51.900497	66.21844	0
50.536944	66.234722	0
54.272263	66.236469	0.007040731493996
44.444797	66.240511	0
53.163071	66.265323	0.047896184725212
44.267588	66.311218	0
51.098679	66.314712	0
51.059606	66.32092	0
51.739743	66.325258	0
51.150631	66.329786	0
52.230209	66.349208	0
53.374524	66.3642	0.014484897981221
53.678884	66.365772	0.013535488448352
54.031026	66.370435	0.004568892771852
48.055696	66.375636	0
51.922165	66.376534	0
51.463459	66.394123	0
53.755706	66.402603	0.020373801645066
51.958004	66.406206	0
51.620012	66.422456	0
44.287778	66.431111	0
53.612693	66.43673	0.016441257015551
52.803444	66.46739	0.03127186110732
50.923473	66.467812	0
50.910151	66.46827	0
51.623931	66.475861	0
44.312917	66.47932	0
51.373612	66.485689	0
53.914759	66.486964	0.014861609283268
51.037523	66.488923	0
53.748193	66.492067	0.034975297030909
53.748193	66.492067	0.007359801523459
52.583543	66.4923	0.030733604954869
44.204483	66.499469	0
52.2444	66.503969	0
50.219167	66.506111	0
44.338356	66.516654	0
54.623905	66.521001	0.020628919978109
48.265635	66.562962	0
53.612693	66.563528	0.010193033525362
51.360898	66.564893	0
51.992328	66.567651	0
49.934103	66.569969	0
50.116004	66.571729	0
43.899854	66.608946	0
50.73282	66.611884	0
44.240323	66.622511	0
53.396828	66.623068	0.021662157107986
53.464475	66.630039	0.010770613264475
50.554198	66.637773	0
44.238333	66.652506	0
49.21416	66.659387	0
51.141596	66.665055	0
51.11616	66.672718	0
50.218561	66.682051	0
44.171111	66.690278	0
53.80115	66.698643	0.020873235874756
44.145488	66.702542	0
53.036119	66.723167	0.024591150436731
44.28522	66.723176	0
53.280942	66.72606	0.05291794728486
44.177795	66.731387	0
44.177795	66.731387	0
47.83337	66.731881	0
44.136962	66.744224	0
52.428131	66.744376	0.012141517167059
53.060582	66.745625	0.014167481320518
52.797896	66.752821	0.025129488141226
50.560104	66.758157	0
51.210796	66.763573	0
51.641094	66.768541	0
51.889443	66.776491	0
50.499123	66.782187	0
44.190827	66.784531	0
54.492316	66.786606	0.022511101631165
44.248333	66.791111	0
53.581389	66.804722	0.017707989442102
53.205852	66.809397	0.017009455396911
52.108458	66.813107	0
44.171389	66.815	0
44.236693	66.840793	0
44.088052	66.8652	0
52.003546	66.886652	0
50.276055	66.890056	0
50.252964	66.913799	0
50.787666	66.916134	0
43.889064	66.918623	0
53.844329	66.925369	0.01794057023785
44.079647	66.930471	0
52.821765	66.951573	0.005364981848191
54.717714	66.952462	0.023583207281015
54.368968	66.97315	0.013159947131794
44.135739	66.976744	0
54.199922	66.987038	0.022993977144088
53.89814	67.007349	0.010482057027691
48.654761	67.009388	0
44.02708	67.010916	0
44.065153	67.029753	0
53.198246	67.034919	0.489302404810543
53.198246	67.034919	0.014347986089983
51.19916	67.044827	0
51.786761	67.047594	0.034650288296523
48.058857	67.05487	0
53.430169	67.057457	0.025879329167325
44.055556	67.0675	0
49.514348	67.07024	0
53.942264	67.082475	0.009375809762497
52.925525	67.0956	0.01789418426655
53.736999	67.107862	0.019332611064908
43.796713	67.125487	0
51.391943	67.127732	0.015501035416759
54.671534	67.158194	0.024635149470368
54.671534	67.158194	0.023106029898041
43.827778	67.170833	0
43.789444	67.185556	0
51.268347	67.216387	0.028126328740607
43.766423	67.234587	0
43.899328	67.235665	0
53.502979	67.244828	0.005877979765716
49.9837	67.251161	0
52.564218	67.256326	0.029475700574178
43.828152	67.266873	0
51.98539	67.268849	0.036501981526202
44.041944	67.268889	0
54.121888	67.276988	0.023321857356212
53.125155	67.301224	0.01298999931291
50.489817	67.307611	0
54.573604	67.314025	0.020722166051547
43.680016	67.314286	0
51.908477	67.316208	0.025082366185103
50.114554	67.324311	0
51.844475	67.369218	0.035016614824755
54.384464	67.380456	0.016012459269822
53.002876	67.386277	0.023432267902629
43.59272	67.411708	0
53.881128	67.414403	0.006524115558344
43.967115	67.417197	0
51.817782	67.419766	0.044453927405217
51.611528	67.427653	0.019165756955569
52.560068	67.430851	0.024669334366499
43.857358	67.443966	0
49.730232	67.444856	0
50.176667	67.448611	0
53.32148	67.449868	0.024583548982824
43.46418	67.463909	0
52.101881	67.465122	0.031387410573762
43.828458	67.492242	0
48.753688	67.521635	0
47.900388	67.537697	0
54.241531	67.540967	0.011480881561449
53.750382	67.555726	0.015150204481826
52.248849	67.568545	0.028763869902222
43.358297	67.576899	0
52.632072	67.57945	0.018384657270982
51.596368	67.580717	0.019486387751784
53.935511	67.590257	0.012483949764685
53.56907	67.601396	0.02283435583908
53.985033	67.610397	0.009662359636368
43.651454	67.610415	0
50.244167	67.614167	0
54.736566	67.616317	0.004567030027288
47.836939	67.618815	0
43.587255	67.642054	0
53.391448	67.646087	0.018827212194667
43.800747	67.657873	0
54.61278	67.665455	0.01665827174575
54.462592	67.665814	0.019771412725395
52.751323	67.6716	0.030074251467299
43.286658	67.673693	0
52.048664	67.675471	0.045167597870731
51.944888	67.700983	0.036801293667661
47.800225	67.713605	0
47.800225	67.713605	0
54.349928	67.721896	0.018500230019245
49.05809	67.749115	0
53.731401	67.754307	0.023840199260038
52.460106	67.761925	0.010775565784984
43.11466	67.763928	0.598838225406669
43.681946	67.778562	0
43.201111	67.783611	0
53.148373	67.784931	0.027092994938567
54.426661	67.803185	0.01757384889087
54.20077	67.804918	0.018496139241952
51.876573	67.80976	0.054173425438292
44.326389	67.835556	0.453278300140845
43.486111	67.836111	0.075980061827802
48.391402	67.856581	0
47.671626	67.865663	0
52.836559	67.866049	0.031604697480458
51.811351	67.918268	0.027053218264682
43.4375	67.924444	0.062569828377407
52.242177	67.939953	0.088160396119819
53.403722	67.950176	0.03385097389721
41.256922	67.968852	0.833206327672631
41.256922	67.968852	0.748516310251671
41.665673	67.972355	2.40416795608178
53.889603	67.980476	0.007434536549465
41.806944	67.9875	1.7138384452422
41.911667	67.989226	2.56193752606641
53.481138	67.995433	0.026639871762663
41.395037	67.999655	1.91292766975718
54.201824	68.010444	0.018624050078328
42.093056	68.015556	1.16126483996042
43.397875	68.025446	0.068114272701648
41.483482	68.029902	0.808279456176066
42.858287	68.054623	0.343203942827049
48.870502	68.06508	0
41.292515	68.074	1.38777387399751
54.048802	68.086352	0.019614268708869
54.812982	68.089747	0.018642331985278
41.941406	68.091391	1.29172537821813
53.294454	68.104138	0.006878070533421
43.555278	68.108333	0.061682174213612
40.847222	68.113333	0.419027097344842
44.144444	68.113333	0.322929899626584
42.164951	68.116939	0.866510346683046
42.054543	68.125806	1.38373836835045
43.223139	68.132911	0.066372169984894
42.118038	68.144643	0.619786737470198
42.64819	68.153707	0.464285242456508
50.997922	68.159097	0.015843219741208
40.946667	68.162778	0.77605528473913
52.777424	68.169697	0.026070213512938
41.02	68.17	1.08632686963962
40.815	68.173056	0.717301195357691
52.453537	68.173569	0.002535961792719
51.660021	68.19105	0.013691205285873
54.655167	68.192083	0.016345411575918
42.029218	68.203905	0.334884917834856
52.578848	68.204256	0.050363840352166
52.953718	68.205199	0.017959020614017
42.373631	68.206133	0.723161321567606
40.994167	68.217778	0.767501635783477
53.981385	68.218709	0.033569433244748
54.300281	68.22462	0.024024388405548
40.823889	68.232222	0.463435722858679
51.368642	68.241338	0.020187162112319
51.635833	68.243056	0.017526650273686
40.7275	68.248889	0.45003558709568
43.209427	68.254669	0.072012797470637
43.433056	68.266111	0.07099690216244
43.300674	68.270345	0.097190146399229
54.517007	68.276202	0.014556552725803
42.827812	68.281852	0.626506093281059
46.949904	68.287377	0
40.950833	68.288056	0.697652786067673
43.375481	68.28832	0.136686655619445
42.860058	68.292605	0.65603951663943
52.137415	68.294375	0.034711705025308
40.764444	68.304722	0.702251633791045
51.203884	68.311847	0.005705515287533
54.820369	68.316383	0.024105330390517
52.347808	68.323013	0.047585569677003
41.5925	68.325278	0.352534858294583
40.775278	68.327222	0.478548643145934
40.775278	68.327222	0.437922014373872
54.356545	68.342102	0.026267496321582
43.512665	68.346342	0.152265116238589
52.029308	68.350394	0.020981018071431
54.297124	68.355505	0.01660113100319
51.815755	68.358326	0.003779303756492
52.974508	68.362305	0.031346689430554
40.893939	68.364632	0.325460458659987
42.7748	68.371576	1.03425656898203
42.864532	68.371684	0.47142952990293
43.405551	68.383065	0.078958546348796
53.870161	68.392641	0.01325739161795
40.849722	68.4025	0.682808076531505
40.780556	68.404444	0.988750824760862
40.933889	68.407778	0.74630874556674
41.700556	68.411944	0.288731304285984
54.007607	68.422061	0.02417302181449
40.768056	68.422222	0.87156601872369
54.171239	68.422358	0.01810894212761
40.7025	68.424722	1.21898430315755
51.691621	68.430838	0.018039345546421
53.093624	68.434889	0.001949310934355
42.823984	68.435114	0.918703725270164
53.313303	68.4378	0.002455438124853
54.346585	68.458254	0.018260210761638
54.346585	68.458254	0.014701324727762
54.881111	68.468001	0.015596657020147
55.062818	68.473939	0.018655949736877
44.140278	68.475	0.32805350417619
40.848333	68.477222	0.711361832188955
43.554167	68.4825	0.411392535571883
43.318333	68.495833	0.063477862423903
43.518131	68.504652	0.302850996833259
40.600278	68.509722	0.938364988018646
43.188088	68.523903	0.067756624933378
40.709722	68.530833	0.70009151242283
54.699696	68.535069	0.015939248593054
51.978068	68.536929	0.021435593545566
51.888259	68.540037	0.022536524661918
40.898333	68.541667	0.48467136024959
40.8525	68.542778	0.942998901361625
43.976944	68.543056	0.371441069349587
54.93961	68.544501	0.00295243911269
40.662778	68.556111	1.28571349975559
42.608952	68.573769	0.647037589144426
42.608952	68.573769	0.646786525567113
47.904706	68.57437	0
53.763845	68.575305	0.024094212329011
51.736659	68.586579	0.015872285440878
43.527263	68.588151	0.352853542742467
40.693056	68.593333	1.38245524397764
52.071461	68.603799	0.025430397727014
52.575072	68.60671	0.05331837709557
42.594722	68.607222	0.369214520354183
53.839383	68.610564	0.020879288397616
41.227807	68.618783	0.287506688806211
54.405479	68.619744	0.02422414026593
52.395792	68.629859	0.049394422479561
54.928825	68.636785	0.018707360077056
53.315	68.648889	0.017512537245149
49.832793	68.655946	0.007170420233446
52.164722	68.686944	0.034545050569932
54.475197	68.692211	0.024682380859474
50.996885	68.699344	0.005934109314264
42.798997	68.715496	0.557852393521907
54.619787	68.726267	0.013344912423815
52.731309	68.737522	0.055880151841964
52.520621	68.75336	0.062696328979493
43.863403	68.757097	0.460112133416511
42.524881	68.787271	0.698869875975561
55.242566	68.789418	0.027801403997967
48.986522	68.789634	0.034438296475074
41.197222	68.803056	0.726086679927113
43.433056	68.808611	0.071032401924725
54.977351	68.808948	0.022452752382199
42.900833	68.81	0.471047407693956
44.764167	68.831111	0.435489981806226
51.785278	68.840278	0.020607008447887
52.607929	68.841907	0.053135347940664
41.368611	68.843611	0.570682902924013
41.573889	68.843889	0.823552132287866
53.548205	68.849794	0.01932701524367
41.2375	68.855	0.95136782859532
41.2875	68.871944	0.262073338466761
54.911424	68.886706	0.018941144634315
53.011675	68.897468	0.014555162091002
43.552298	68.901735	0.113094872426482
42.464791	68.902902	0.569012830872049
51.111992	68.914203	0.011795114865134
42.879445	68.920015	0.693394570945044
41.343056	68.921389	0.631443269815473
45.269054	68.926663	0.746010860982684
54.779032	68.944207	0.015064971159952
41.348611	68.944444	1.92216490446894
42.925785	68.949121	0.334507981387689
52.907492	68.949237	0.023400298903935
53.358685	68.954376	0.018404081082004
52.250833	68.954444	0.04943962154529
51.113655	68.966719	0.009170521225959
42.812993	68.966952	0.494666286413675
42.089534	68.976609	0.47531051254316
42.739444	68.977778	0.546318728171367
53.732312	68.980777	0.005998869712246
53.939439	68.981541	0.007699743193973
41.244444	68.982222	1.03616425871855
52.691324	68.987128	0.022868764082164
52.099878	68.990272	0.040685444251975
43.222222	69.012778	0.479818688628575
41.7175	69.013333	0.262934279520094
53.534052	69.025522	0.019268378864967
53.341812	69.030203	0.014244741075476
54.958007	69.032574	0.018635563043248
41.336944	69.034167	1.14113256926602
52.368345	69.052202	0.049399296946189
53.142643	69.055849	0.020883628849156
41.376256	69.057736	1.66286855043209
50.936626	69.059434	0.003765881474195
42.493756	69.065488	0.370727373572378
54.737949	69.066962	0.017789952260896
55.219894	69.086329	0.032886637305533
41.565478	69.08659	0.304590198004496
54.819508	69.089976	0.017662544101974
49.479444	69.095556	0.023271028143607
54.773029	69.102265	0.009577223725609
52.753863	69.112686	0.021527168666595
41.397778	69.113611	1.76599801902188
41.403215	69.12784	0.590310424152379
41.465556	69.131667	0.553188193163831
48.006565	69.132539	0
54.059716	69.147918	0.010644112814656
52.906906	69.150424	0.014819890982198
51.790215	69.164851	0.01277280279059
44.800271	69.169055	0.447192428819028
52.480914	69.17184	0.085814687034154
41.465193	69.172091	0.316920958361561
54.34183	69.172882	0.005473900503064
43.763682	69.177742	0.30249027431466
55.111464	69.205572	0.02171568914173
42.101316	69.219945	0.534417743317621
55.094478	69.231371	0.029494434541355
54.510113	69.233446	0.05257073260831
54.964453	69.244208	0.013891343361133
43.582136	69.246616	0.374566378803501
42.820556	69.248889	0.584033802943939
53.270033	69.249535	0.02168707264343
42.389075	69.255204	0.422270507648714
53.326552	69.257422	0.003732963399566
42.600272	69.26062	0.191574630148456
55.151518	69.262462	0.021379436469298
52.27005	69.266747	0.050881816987498
41.513265	69.271598	0.602841460854788
41.493333	69.281111	0.993349589628638
53.410147	69.287597	0.021554867716407
53.839219	69.297146	0.005523544296563
42.434295	69.297397	0.43134022382772
42.986944	69.323056	0.467543616230724
49.426143	69.333114	0.016224729992563
52.605238	69.335378	0.015224296399907
51.2075	69.338333	0.006744947243917
41.560829	69.338477	0.538635220745621
41.6	69.348056	0.503060256699052
41.529722	69.353611	1.75448448440894
52.771519	69.366487	0.018250749757327
41.477222	69.366667	0.629672733226132
53.75273	69.369802	0.020296228700881
41.661667	69.374722	0.731947505323157
53.284635	69.377527	0.00902864940913
41.75536	69.380519	0.835163528231268
43.032169	69.38121	0.88276688073055
51.500798	69.391209	0.020149629708453
51.734528	69.403587	0.017607470989681
42.487713	69.408708	1.05605719070797
42.487713	69.408708	0.334662636529206
54.515649	69.416945	0.007481622295056
44.811667	69.423889	0.646098392438226
41.876457	69.436448	0.716173354846052
53.3814	69.439349	0.014278431284326
50.959002	69.445826	0.011553199976063
54.853708	69.447722	0.030370365372611
51.766783	69.448162	0.009523618384794
50.221431	69.472686	0.011864949726657
51.053922	69.476099	0.005901935217433
55.022747	69.490966	0.015191864594244
52.610488	69.491865	0.037608995473575
41.773694	69.492547	0.64249592962968
53.356024	69.495719	0.012189676613868
42.230451	69.496877	2.97442881094993
52.900958	69.500641	0.024277540067624
50.719973	69.519838	0.01131386796709
53.509737	69.520207	0.030246922668199
42.057778	69.522222	0.568648979926014
54.177195	69.52786	0.024392143938817
42.997778	69.528333	0.712503776584469
42.468333	69.530833	0.771116769774922
54.628366	69.538892	0.010529142958368
49.681446	69.543464	0.023702888306696
41.842235	69.544281	0.955429616601287
41.75304	69.589197	0.924624950278263
51.901942	69.590545	0.013832355706623
53.571396	69.590886	0.020982550658619
52.044167	69.596944	0.048284946935066
53.296074	69.59704	0.020965181285746
54.20096	69.600732	0.005398293957945
54.900146	69.601675	0.016813540616329
52.924749	69.603193	0.014504655358463
43.768981	69.614557	0.297097467140359
43.443056	69.629444	0.65614359795485
53.718072	69.629657	0.008362690283162
42.600378	69.630044	0.719786079324763
43.16705	69.632262	0.685089679201953
43.194634	69.639305	0.498368577989203
52.175385	69.648827	0.024899033598642
48.29679	69.653606	0
42.775912	69.653705	0.444466903927429
54.1988	69.656373	0.018151925417856
42.535	69.665833	0.704322510146194
42.901923	69.669848	0.586229763369443
42.1225	69.674167	0.812830162785368
41.864841	69.680951	0.631380876046535
51.867571	69.686718	0.026275110654774
54.858803	69.715455	0.026811069493916
42.003018	69.719058	0.804174277875327
43.55465	69.722516	0.530437121507918
55.049086	69.724025	0.019264623644042
41.918021	69.726442	1.02891066357665
41.949856	69.743366	1.0611533456549
43.566284	69.761072	0.589076271884724
54.365406	69.765384	0.026658455629535
51.107666	69.767055	0.005737769546917
42.531386	69.773873	0.508760904496988
51.453889	69.774167	0.027732817323978
53.956147	69.775849	0.003548052783591
54.503919	69.782209	0.004526845896421
53.852738	69.782631	0.001402613293717
43.758936	69.786099	0.53138291148801
42.571509	69.786872	0.816310532998569
51.758729	69.788471	0.009825049359196
50.696449	69.797894	0
42.403404	69.798963	0.911673931886959
50.366983	69.801837	0
51.529444	69.801944	0.01084535835236
52.342747	69.803796	0.052316988506595
42.151303	69.822076	1.15290053680566
42.439722	69.826389	0.631666908533738
42.420712	69.828652	1.09959468900518
53.836599	69.833503	0.006071296814456
51.628544	69.837752	0.004208664337701
51.020863	69.851326	0.010920744844785
42.562738	69.856859	0.787939727567612
42.430774	69.857084	0.903996287674757
53.994355	69.859527	0.001337876882526
53.092234	69.869175	0.037990540680464
52.65441	69.869705	0.050881445415708
54.457359	69.872813	0.020389016284343
42.182051	69.88212	1.19221431778402
43.448611	69.882778	0.389240677122999
51.425	69.883056	0.006397900809985
42.101924	69.889037	0.560230713892293
43.037441	69.890753	0.797146066327536
42.383241	69.892289	1.24179684065682
42.094722	69.893611	0.45089370264799
42.258698	69.913947	0.803520943418866
50.938863	69.915618	0.005824405166106
51.84039	69.91754	0.018637748811334
54.862026	69.918358	0.02567103646277
43.782778	69.929444	0.583313948594555
42.470777	69.934366	1.28140600273898
53.49278	69.94316	0.031657781107839
52.863223	69.949341	0.041818535777547
51.941111	69.949722	0.054812941308517
42.198611	69.956389	0.686052729359051
43.765556	69.958889	0.484736410507134
42.308633	69.973407	0.857975704220706
54.630592	69.98566	0.025027172141904
50.731503	69.987843	0
48.379698	69.994643	0
52.703194	69.997535	0.021348014050676
42.548777	70.001677	0.585011607148428
42.146022	70.017972	0.785350401454848
50.588272	70.024126	0
42.469832	70.027521	0.544929620279033
52.401944	70.030278	0.058752057296074
54.902397	70.035247	0.020430639928684
42.586161	70.067882	0.393536531317186
53.066944	70.084444	0.034704404444855
53.805776	70.097096	0.007919412789026
42.898502	70.113427	0.773848164130601
53.630269	70.119015	0.004709240502629
51.323333	70.125833	0.016910655740741
52.178056	70.129722	0.052080189238328
51.286944	70.130556	0.005988735600064
42.241032	70.133361	0.782230670012372
42.226389	70.154444	0.996035300631042
48.333107	70.161092	0
44.843816	70.168179	0.745478067656235
42.556117	70.173192	0.449042040641002
42.518103	70.198318	0.719398714942093
42.202873	70.208972	0.507612415333265
52.942107	70.210131	0.021678084831166
52.400303	70.213697	0.052034148764982
54.566668	70.214514	0.023195945308192
42.286426	70.234843	0.746181052228261
42.555831	70.246315	0.673055563140079
42.519598	70.250519	0.608772188374377
52.722921	70.25139	0.040612988216021
51.785618	70.260221	0.037641204278897
52.589036	70.270345	0.059215368820895
49.945177	70.273965	0.036997327668707
53.947648	70.279544	0.004646313447971
42.493477	70.290737	0.605329170917383
43.2775	70.302222	0.913529928793905
54.832282	70.311101	0.027537444241999
54.146044	70.320911	0.007619824546888
44.063657	70.32613	0.542492709936085
50.652604	70.330568	0
42.740364	70.335437	0.317741585324069
42.848505	70.33744	0.301104439452565
42.478889	70.339722	0.567383069294317
54.430799	70.341186	0.033231591230346
43.125854	70.34177	0.368092188458726
52.131389	70.353889	0.025024169519911
53.103048	70.364291	0.038467317766623
48.647222	70.371111	0
43.932524	70.394061	0.473217125258193
51.252864	70.394564	0.041176447356833
42.4825	70.398889	0.672450699776219
53.467932	70.402712	0.001647888228041
53.94088	70.411317	0.005833302726746
51.666803	70.411811	0.050018741779333
52.636117	70.416321	0.034760757676923
51.937778	70.417222	0.002351234821355
55.029229	70.423615	0.029796309016
52.945998	70.429904	0.05779056323582
42.525081	70.431601	0.536104338040946
53.625228	70.434072	0.005027841718043
43.408492	70.437665	0.347739733031254
54.902315	70.446127	0.015515816598454
51.634822	70.450852	0.039682970769338
43.179555	70.465441	0.402585023490728
43.176944	70.465556	0.43737191552755
42.438041	70.476167	0.59532505075594
53.27279	70.492516	0.054369327838391
54.763903	70.504302	0.028237913194711
54.480999	70.514687	0.043173159055232
43.878116	70.522897	0.366181416719005
42.730312	70.530623	0.303930825062385
51.297472	70.548095	0.005298363830826
42.508666	70.553107	0.53244369877717
50.879415	70.553269	0
42.687568	70.559405	0.235330226409719
50.103768	70.562261	0.03763865552191
50.637062	70.563267	0
52.254722	70.580278	0.010405208397658
43.012481	70.580326	0.32624949351056
43.144466	70.59637	0.317359436206191
52.569444	70.601667	0.007545047814783
50.739723	70.609603	0
54.897402	70.62703	0.016714544438471
52.398072	70.645868	0.05459459447962
42.569139	70.648059	0.382711519758732
55.130405	70.651949	0.022381657700183
51.342971	70.666852	0.008125744180955
42.631954	70.685492	0.424094790826023
43.406455	70.689436	0.472761725187434
50.934855	70.709935	0.005273248121981
52.891903	70.711948	0.015462479405036
51.672081	70.729249	0.033042327242635
53.138381	70.730453	0.01088552124687
54.631373	70.732995	0.037027391045846
42.60146	70.736687	0.5049065141811
54.462472	70.738978	0.026312730762479
52.471183	70.749704	0.0197341012829
42.614135	70.768928	0.251257006032842
51.27237	70.772395	0.005492704476123
52.545946	70.776698	0.012122470595826
52.832	70.783427	0.005331221103804
42.6075	70.784167	0.506284387605595
48.001042	70.785762	0
43.096119	70.790362	0.299755027247371
54.095556	70.795833	0.040413019641982
54.52901	70.799003	0.031073044477768
53.936052	70.810115	0.008963996990844
53.657348	70.8114	0.007726892128258
51.689197	70.812586	0.031535892651299
43.939229	70.814607	0.457598028921619
54.900461	70.815371	0.021176887244656
42.666709	70.825423	0.270328368776931
50.152311	70.831729	0.021243018221274
42.684722	70.836389	0.495842489945452
50.844706	70.837361	0.006559580650559
43.13298	70.839931	0.295685735442939
55.04059	70.84153	0.022749689583786
50.739945	70.846731	0.014076313865645
54.210397	70.873402	0.039893224270113
43.08332	70.878917	0.310042810480111
49.20964	70.888287	0
42.659887	70.894916	0.348330582536235
53.228363	70.902157	0.02027714931547
48.914749	70.916171	0
54.434763	70.93314	0.022226861899739
43.791389	70.938889	0.351434477828999
49.906623	70.942806	0.011621309904872
51.873765	70.947171	0.030365643268356
51.995855	70.952948	0.011711603424257
52.704612	70.969854	0.023469325154621
51.06426	70.975513	0.005693818574021
42.652653	70.978954	0.233358082877318
51.702127	70.997738	0.042194695830283
51.304061	71.00364	0.004395809095457
54.738801	71.016962	0.020209469419068
50.682811	71.034065	0.006320862040586
51.665121	71.04215	0.037651340960836
54.664458	71.05364	0.027757168299631
48.49634	71.067977	0
48.49634	71.067977	0
52.910474	71.074669	0.020637267030955
43.082813	71.074768	0.223232958048402
54.434093	71.092079	0.032203827279689
50.479701	71.095223	0.041142217929798
42.611952	71.09604	0.41179904196285
54.019723	71.097091	0.007717238851857
48.588064	71.108751	0
43.00008	71.11336	0.355159493668962
51.212021	71.114779	0.004197347643415
44.825	71.1375	0
44.825	71.1375	0.173101401433613
43.036479	71.145645	0.533651716073859
43.66993	71.147639	0.316611867520516
53.108665	71.157512	0.062931894071581
51.242631	71.158985	0.007110538581404
43.103333	71.179167	0.052129618405841
52.284382	71.193885	0.007956983609452
42.990829	71.202607	0.262962933028232
52.595995	71.204548	0.017243665084462
51.471976	71.206838	0.018481637323387
42.833499	71.208896	0.271755088163246
51.119286	71.214672	0.006933795362062
51.77278	71.223547	0.030685306672726
43.616944	71.225	0.339450896650912
43.063332	71.234354	0.215713469208688
53.451505	71.247658	0.008044463130581
51.850328	71.248377	0.027415291675527
52.080278	71.263889	0.001634702624227
42.883333	71.286389	0.15237730580348
43.644135	71.292439	0.439125100698419
53.67834	71.309103	0.008793424962372
50.820312	71.329845	0.006888850551419
43.075424	71.341316	0.129176519047654
50.970262	71.355366	0.004920100125183
50.854607	71.358456	0.005449779437658
43.223132	71.371437	0.140156289582555
48.851588	71.376378	0
50.581935	71.377339	0.030848921940518
42.901183	71.378309	0.311300960739902
47.207596	71.390328	0.08423674683256
50.480492	71.395485	0.024368387094966
53.948851	71.407953	0.008255582822778
42.844334	71.417089	0.220078318565699
42.972342	71.425686	0.176368058296285
42.862331	71.431112	0.539050321418812
42.810632	71.432046	0.576492652802884
42.924722	71.434167	0.180391343425972
42.996652	71.435765	0.415712612643171
47.740931	71.442637	0
50.157881	71.445907	0.01590431265317
50.475287	71.447973	0.023822437517804
50.363564	71.449105	0.033722594967694
43.115213	71.450327	0.227511935881676
43.080133	71.451468	0.153872817548048
50.636091	71.460864	0.024797348927161
43.169272	71.468087	0.18612046254804
43.090391	71.468221	0.218714907159847
42.938162	71.471841	0.197559388899869
42.989833	71.473566	0.321879791786477
50.253889	71.479167	0.009221655958586
42.915394	71.480726	0.168188047593644
53.156106	71.488487	0.028306175716368
42.822238	71.490913	0.260648160269285
49.997773	71.495377	0.068536577729573
49.997773	71.495377	0.015240299236701
43	71.5	0.351525890523007
52.764969	71.506561	0.015353582210256
50.064677	71.509652	0.021284719619023
42.837703	71.52106	0.428538656553519
52.098333	71.528889	0.005883909496303
42.977381	71.529441	0.181019005907268
53.53448	71.543967	0.002334889175794
50.26177	71.548216	0.020257101170395
49.90443	71.613937	0.031755888967854
43.073001	71.614009	0.161397413582546
43.036426	71.615419	0.212556979576445
43.133973	71.631508	0.08851338279068
48.651125	71.633907	0
49.390286	71.636619	0.008876651219428
43.060263	71.645701	0.174170108042651
51.276512	71.646501	0.006630987197624
51.742922	71.65066	0.003749813436075
52.513256	71.653139	0.004525680696296
43.102892	71.655763	0.165512189381917
51.399395	71.700741	0.005933661769267
51.741934	71.716138	0.012964971346848
49.745165	71.728373	0.022792058523314
51.081	71.744229	0.010334484810939
48.903836	71.757892	0
54.010633	71.769337	0.01121382428329
54.18945	71.780871	0.007980407368589
52.30741	71.812959	0.017120611205854
48.647536	71.813498	0
48.647536	71.813498	0
49.664444	71.816111	0.022445188341246
52.787571	71.836683	0.015718672028802
50.269589	71.851901	0.015282363422884
53.638272	71.870622	0.002109076966926
52.346664	71.879793	0.012638085773359
53.29595	71.897086	0.004201292844568
52.439935	71.934977	0.006560511396614
51.532795	71.943691	0.006529432423462
42.936667	71.946111	0.366756722079864
50.38177	71.955027	0.019494595802096
51.900725	71.96552	0.002370156685334
51.033056	71.981111	0.001330016779184
53.719377	71.997033	0.007607548158368
52.468358	72.014469	0.001495424953056
49.711123	72.031393	0.018787185875409
50.060913	72.058621	0.055714527876773
42.978687	72.066562	0.278205430145269
51.005926	72.068251	0.004376075161495
51.287802	72.093655	0.004559520596468
50.282222	72.1	0.011825079200473
50.805556	72.116667	0.007621173632853
50.663591	72.120614	0.007868895485761
50.884167	72.149167	0.00930175589594
42.968014	72.154453	0.146161360850189
51.204444	72.181667	0.004730127401385
50.833865	72.182238	0.002657544295763
48.566426	72.204211	0.012224916154015
50.381632	72.220192	0.024710521580124
44.557801	72.263608	0
53.893126	72.271639	0.00976176269043
51.004444	72.2725	0.007445037350107
47.96155	72.280783	0.025952189912847
50.279353	72.291761	0.026066075379765
51.719148	72.292551	0.001249936363193
54.16221	72.303205	0.007134531407559
52.516878	72.315404	0.027338493631436
52.44273	72.320597	0.005824397824672
50.760935	72.323597	0.008377871624738
53.640013	72.331017	0.002778335165333
51.69741	72.334574	0.003252903748534
53.129283	72.342543	0.014023889873508
48.251832	72.351526	0.020584065733192
49.670894	72.379643	0.017744643068145
50.665007	72.388231	0.005875455793668
49.889952	72.414516	0.017789537241633
53.407898	72.419726	0.008350494409095
42.930083	72.425053	0.238555618883541
48.896457	72.473759	0.039949644394972
42.875005	72.519062	0.306481611846301
50.668611	72.521111	0.021773306174394
49.95273	72.524101	0.009458877710188
49.021557	72.560097	0.040948907232926
50.564808	72.568424	0.004381365848982
42.917962	72.575979	0.26206599890724
49.865124	72.576329	0.022633523240273
49.710092	72.588564	0.009137394235161
51.204905	72.594574	0.001367174977312
53.662081	72.59876	0.008546619678441
49.495242	72.617894	0.018558788283037
49.542515	72.630345	0.031910887602721
51.41385	72.633525	0.001011082144038
49.823333	72.634167	0.005605880841877
51.97657	72.64364	0.002061808481346
53.915952	72.650781	0.00899215289101
49.579532	72.668874	0.024416639173516
49.674167	72.676111	0.003679900973998
50.047836	72.681234	0.007402275946699
49.999545	72.688241	0.012720437049037
50.462398	72.693263	0.020817804179412
50.852222	72.694722	0.007536411213429
49.707435	72.709055	0.004732852928632
42.909253	72.70998	0.218798726257105
48.668895	72.713637	0.021228333625596
50.686361	72.71705	0.017552189259417
54.031655	72.733211	0.003245854888012
52.16236	72.736984	0.002645952636278
50.176362	72.737729	0.017651966223852
49.642225	72.738906	0.023363142551034
51.763121	72.743784	0.001419461931522
42.947222	72.764444	0.339480615305375
51.299984	72.797108	0.001297669341592
42.976944	72.7975	0.268539969116428
44.283889	72.800556	0
50.142735	72.800917	0.02894815082383
42.911944	72.805278	0.341012978367817
50.10939	72.811014	0.016353401069853
49.521111	72.826389	0.030617533169188
49.521127	72.827157	0.019253507340002
49.801237	72.829142	0.012797078305628
48.854214	72.833373	0.016718822644992
48.938332	72.837676	0.037316027002193
42.945833	72.853056	0.228966496001869
48.261928	72.854322	0.02194080693589
49.632319	72.859496	0.0151377494298
50.616944	72.890833	0.023195653830393
50.222088	72.895941	0.015379521362533
49.574012	72.901196	0.002849727309209
47.5089	72.90946	0.045005194727655
50.804644	72.915578	0.017943738291034
49.732778	72.919444	0.016794688354784
44.285833	72.937222	0
49.086668	72.947908	0.038041748273258
50.058756	72.953424	0.025378268500512
47.877391	72.95664	0.024437653602861
49.777729	72.960961	0.063349667540051
51.547169	72.973546	0.001792559442127
48.837892	72.981281	0.041515835610629
42.896944	72.991111	0.435004146244792
49.876799	72.997837	0.016771712122109
49.242935	73.01839	0.028075240499141
49.447754	73.030445	0.023796254993411
42.866944	73.035556	0.193920622031098
44.2925	73.035556	0
50.236667	73.062778	0.005573797129296
50.399516	73.064563	0.013798576129726
51.132593	73.087749	0.001642706425107
52.499766	73.099292	0.013856572394084
51.61962	73.102598	0.001697665786135
42.869124	73.108581	0.210889327964065
43.071667	73.120278	0.393211135045995
50.140016	73.175568	0.008702275949922
44.25	73.185833	0
42.872481	73.19013	0.316149131737161
53.475425	73.196894	0.003606813561465
49.59721	73.219945	0.035209152178787
50.478889	73.234167	0.012221441548063
49.831119	73.234884	0.012857761069703
48.449265	73.235252	0.040546730690441
42.871944	73.236667	0.175076804735574
49.773308	73.237723	0.015463205302414
42.951389	73.238889	0.209604899530786
50.432778	73.247222	0.025042253360431
50.331967	73.258267	0.010286231599555
50.12804	73.261744	0.010309837637865
42.905556	73.269444	0.369115098186266
42.856251	73.282216	0.376825178905239
49.933483	73.286304	0.009828661964438
50.8275	73.298056	0.00752373032575
43.21674	73.303228	0.146570414941628
52.488937	73.303767	0.007156654527602
50.459444	73.318889	0.025537572299548
44.246111	73.333333	0
53.825977	73.338496	0.010835397205063
47.219379	73.353255	0.022648855007836
42.81993	73.359651	0.200889564552659
42.834689	73.391442	0.248788750443644
50.237232	73.402034	0.037131278932644
43.263856	73.436843	0.271333342981621
50.117327	73.437086	0.023805180025401
49.789194	73.482981	0.017155047977397
43.041757	73.487769	0.145428973801302
42.96145	73.494326	0.205666816079371
42.824381	73.500435	0.267667970679105
50.094742	73.504819	0.015176753922622
53.918074	73.50887	0.005110867538242
44.062957	73.513982	0
50.725833	73.530278	0.004443559605477
50.733703	73.532406	0.015571176364042
43.839812	73.542261	0.15507643100341
52.913803	73.556894	0.008170718650871
49.06606	73.556912	0.03441622525083
44.065891	73.574043	0
43.952184	73.576388	0
49.879156	73.577789	0.013449207542574
43.352778	73.587778	0.35357261892984
49.418771	73.593626	0.021733254713521
48.849573	73.603831	0.055849152744121
46.115351	73.619264	0.013645915926276
50.645676	73.619722	0.028766535003023
43.686288	73.638344	0.185817228984936
51.221871	73.63997	0.014513167069623
48.768143	73.672912	0.02291799151548
45.422778	73.682222	0
43.802699	73.682604	0.313605524528692
50.063457	73.710111	0.00911843230918
43.619999	73.718447	0.202634512372167
49.49736	73.719354	0.023541064489975
43.803056	73.720833	0.260856420436462
52.70787	73.72204	0
51.638472	73.736297	0.001479643600342
49.107591	73.748038	0.02813185353761
43.583333	73.75	0.260194179675335
52.777261	73.758817	0.009965441626102
43.675876	73.76198	0.233466400250783
43.834675	73.768223	0.187403967113029
50.285547	73.794561	0.014063132545873
51.800926	73.796349	0.000954899145893
44.228658	73.799475	0
43.693889	73.807778	0.185905526961743
43.660278	73.808056	0.290735876072206
43.6275	73.808333	0.257326258603537
51.537136	73.810219	0.003058303222948
43.504444	73.835278	0.233417504400516
43.476493	73.843573	0.237256210222518
53.558235	73.845577	0.01970492077546
44.664366	73.853706	0
43.54777	73.857929	0.105159726656737
52.965772	73.900661	0.001569177640636
43.829173	73.951434	0.134018206286007
46.302918	73.968152	0.029941814253449
45.104944	73.981366	0
48.575112	73.983738	0.021005746867026
53.152721	73.987205	0.0055274144697
51.043889	73.993889	0.016223665656275
47.747487	74.025824	0.017615824795538
43.254014	74.027225	0.182061511032963
51.194167	74.038333	0.032186060610114
47.984876	74.040385	0.022768845124735
53.549783	74.082489	0.019677500896067
43.350785	74.088014	0.171862395632502
49.916978	74.126902	0.013527695338184
45.375096	74.133702	0
49.001046	74.153905	0.02191698276926
53.12248	74.191644	0.016782177320731
48.678527	74.192291	0.020208322758975
50.727477	74.19477	0.001979174363737
53.453098	74.239012	0.016922811221626
50.80737	74.265009	0.002438937328561
50.368936	74.275924	0.015699701790123
50.217863	74.280855	0.004439509662538
50.071298	74.294546	0.007455586955679
43.250317	74.294923	0.221131700409938
45.430537	74.32075	0
46.629998	74.355443	0
49.693207	74.369411	0.035332610544642
43.825661	74.37896	0.142252365181213
43.226187	74.395247	0.376827600796065
51.592569	74.465504	0.007795168411954
43.208126	74.466834	0.372491538396089
49.344134	74.470966	0.024470344069886
44.623611	74.507778	0
48.588577	74.526212	0.017887713071187
53.588461	74.529347	0.014927125901323
48.107764	74.561067	0.023393111374061
50.147492	74.570921	0.020297337679482
43.165556	74.595278	0.412565640591466
52.765258	74.596874	0
45.050335	74.617292	0
43.142209	74.620814	0.333301094070965
43.110481	74.637774	0.498216127938655
50.555034	74.673213	0.000772768014671
51.714444	74.67324	0.011767920318618
53.306667	74.688333	0.021077764104622
43.04604	74.708076	0.339672020444209
43.234722	74.7575	0.471036891172043
50.245188	74.77209	0.007411759249515
45.852916	74.787469	0
46.772587	74.829609	0.026035975459663
48.971615	74.852067	0.028985104812662
43.12846	74.852633	0.292118816352407
53.114579	74.870959	0.019284045384974
53.241298	74.89701	0.020020989188719
52.79373	74.898259	0
42.985349	74.902013	0.333707793730315
51.991119	74.913907	0.005995588190255
53.744652	74.963243	0.015491618153098
51.282332	74.96972	0.008116014074789
48.316087	74.981362	0.021450672597821
46.839326	74.983356	0
50.998889	74.994167	0.005589932984691
46.804092	75.025541	0.022107165834616
45.035031	75.025676	0
48.628043	75.030302	0.025492696956598
52.335604	75.060234	0.00610148792918
49.592609	75.060836	0.020737118046562
51.786047	75.065722	0.00585083552431
43.421327	75.069289	0.317425496353704
53.710851	75.093471	0.015075538259059
50.725179	75.093732	0.002891529477697
49.412593	75.125649	0.024917925812954
42.893773	75.147298	0.349311939043342
53.544674	75.149841	0.016042760113782
51.72919	75.151098	0.001954559209018
53.63595	75.157036	0.012689373651133
43.258511	75.162758	0.291887975779031
50.164535	75.204997	0.003532935393637
43.245773	75.205015	0.262602260260074
50.497788	75.208267	0.003042867267782
49.154096	75.210666	0.025149178847588
43.534923	75.212983	0.193561543967215
45.385162	75.24923	0
45.068219	75.256534	0
42.866164	75.25789	0.348569806360825
43.566507	75.282504	0.143298531124881
52.510669	75.289403	0
42.925132	75.300434	0.179205785852444
53.474209	75.302473	0.021438486796835
53.538462	75.321105	0.011946746164128
42.916503	75.326593	0.320313545513616
51.729692	75.32662	0.0134277837241
48.06807	75.33872	0.006809425769604
46.745714	75.387203	0.02540437229241
48.402283	75.394245	0.025392067781054
53.385117	75.420261	0.004584771092097
53.214658	75.43113	0.015503070420915
52.764713	75.451872	0
53.333037	75.458673	0.005523673214939
52.2451	75.460083	0.005981134178199
53.942614	75.461996	0.015542342665108
52.033333	75.466667	0.014271774500375
49.405833	75.474167	0.036192928312688
43.272015	75.485308	0.093903439984027
48.573932	75.487158	0.020709442075356
48.958035	75.535299	0.018121494751307
49.694518	75.584886	0.022680091026791
47.439199	75.588722	0.016890962032735
50.86342	75.631517	0.003423347542437
51.80747	75.660272	0.010234145494444
45.016582	75.664369	0
50.712793	75.667504	0.003378443309727
49.868184	75.674358	0.043445480890433
42.837631	75.688156	0.319149443256755
53.224854	75.693043	0
49.319429	75.699511	0.019673361618075
50.793133	75.700831	0.005029344684594
43.267144	75.70977	0.121589084440445
50.247778	75.731944	0.00329793557049
49.357602	75.738857	0.059674800705904
51.139064	75.740618	0.003280701317199
51.25371	75.7641	0.000158820597309
51.458711	75.796313	0.003133961542779
43.228316	75.79882	0.243580468430268
44.93482	75.801712	0
43.243901	75.805476	0.105960196116389
53.872836	75.808225	0.015905603038112
44.196534	75.827152	0.15244237955983
48.046239	75.85907	0.036340875256063
53.032036	75.864792	0
53.132622	75.877593	0
53.301111	75.898056	0
53.603718	75.915942	0.013878549476371
43.150083	75.924099	0.11646661293566
54.021257	75.932543	0.011386548997505
52.798299	75.962268	0
53.00934	75.981016	0
43.1059	76.012825	0.110999346129964
49.051767	76.024333	0.014064858926136
51.947741	76.024692	0.026355144355015
43.275717	76.026695	0.093216526852814
43.166333	76.046422	0.022445777826286
51.914171	76.094527	0.006428057703974
43.319343	76.096935	0.095824496228786
44.160441	76.098812	0.278950448659753
43.128532	76.100752	0.210246076355662
43.426667	76.103611	0.185682107609413
53.064673	76.108074	0
45.034585	76.127387	0
43.144749	76.180981	0.148937840067017
50.133878	76.181861	0.0293815985695
49.574211	76.197699	0.022249059655958
49.574211	76.197699	0.020637425823535
48.214496	76.21438	0.029903891211753
44.829453	76.226885	0
49.703777	76.2271	0.041679961320247
43.194871	76.231637	0.153436242094266
52.901436	76.236155	0
49.330902	76.244132	0.016257452668103
52.030189	76.249729	0.004723054937891
53.220956	76.251921	0
44.806717	76.274235	0
43.360556	76.274444	0.090565442903254
43.492506	76.278394	0.104759434372671
53.544465	76.303143	0
52.998876	76.305317	0
43.220905	76.314192	0.102488348207613
53.370012	76.316114	0
43.59938	76.31704	0.147058777729968
43.890409	76.330281	0.40900872669484
43.280108	76.340504	0.117492178453077
53.790018	76.355955	0.013028852573605
49.853108	76.361964	0.039340449477022
49.78614	76.385815	0.019041972698978
43.16728	76.40768	0.28967559468433
54.185288	76.409728	0.015485699975287
52.955818	76.422089	0
43.294605	76.450781	0.175686078007792
43.168733	76.476284	0.10513183399125
52.685516	76.490873	0
53.242689	76.502416	0
52.661337	76.517876	0
48.907354	76.518667	0.03535234368638
49.811318	76.524658	0.030219769237757
43.189863	76.534549	0.171227260311265
53.828102	76.537387	0.017065944403678
43.166813	76.56316	0.27542177763753
54.251558	76.595967	0.022293227417788
43.233984	76.601042	0.148390888064524
53.718141	76.620212	0.017070322878595
43.375	76.623056	0.210234729649496
43.202265	76.623401	0.26172411217553
52.781972	76.650728	0.009131503186394
52.751966	76.6515	0.01293865455168
50.153939	76.656324	0.017448312886192
52.466646	76.658184	0.005532394232302
43.271313	76.670724	0.184414255145472
43.21921	76.682367	0.473247996073718
44.494579	76.703702	0
53.355524	76.714392	0
44.565315	76.718146	0
43.371582	76.722225	0.177066770504542
43.453789	76.725153	0.227266059313562
44.703094	76.730983	0
52.629334	76.733642	0.013888644204105
50.792814	76.739338	0.015887809764328
43.195909	76.750665	0.278009923718958
51.962139	76.764814	0.010788290048972
43.236395	76.765236	0.341324757944468
52.296693	76.777929	0.008948730525548
52.252301	76.782906	0.006689094013661
43.470154	76.806415	0.633185851857279
52.519153	76.807771	0.022187523237674
52.482652	76.816719	0.008377696979037
50.473338	76.817213	0.027363292296586
43.517111	76.833203	0.254086509758916
43.38265	76.854124	0.551787283938412
52.389944	76.860062	0.005997672977358
43.358088	76.860997	0.834737930400176
48.066649	76.862667	0.043056565730246
43.384949	76.894351	1.55867291811028
43.419088	76.913871	0.198013129824133
52.040616	76.926367	0.068064131665142
52.285577	76.940947	0.017097221876128
49.357222	76.977778	0
52.648565	77.0252	0.013124721438778
52.184347	77.025694	0.005558761901774
43.423782	77.028011	0.844150767526605
43.299381	77.037075	0.080390108155376
43.719199	77.038522	0.471466506942181
43.489628	77.040615	0.239733296098782
43.351421	77.054736	0.351508632200194
51.916405	77.057835	0.019512659597281
43.316818	77.061276	0.724300941893765
43.855213	77.062471	0.131222159903455
52.39172	77.067699	0.00554512671082
43.477056	77.078712	0.225476269348601
43.31443	77.099787	0.224746291151002
43.215991	77.10179	0.824538653995458
43.606051	77.107234	0.41028374645165
43.385644	77.120214	0.197258148791517
43.682181	77.122739	0.41987934389924
52.080351	77.122954	0.013450108102911
52.321389	77.126389	0.008404344552088
53.553929	77.133797	0
52.485735	77.19066	0.012501017652188
43.687605	77.193041	0.122736050418628
43.399604	77.224212	0.158049787939986
43.307864	77.228902	0.397267665877305
43.348622	77.232369	0.108484856008332
52.784444	77.258333	0.010865845785093
43.441524	77.259795	0.394547939501861
43.401582	77.268984	0.260901039816206
52.355833	77.271111	0.01102238601907
46.445485	77.28563	0.161855691425697
50.060895	77.29199	0.024701457390349
51.936843	77.299321	0.010123974125942
52.329788	77.305887	0.013217297086782
52.934145	77.313864	0.008318748757964
43.445772	77.332046	0.118366370254012
46.906506	77.356417	0
43.374446	77.363882	0.091754541273432
51.893901	77.374357	0.009177546066823
53.51537	77.3965	0.019052712382988
43.474917	77.402582	0.381761495353175
52.9	77.416667	0.022281062282742
52.907129	77.419371	0.01446570072215
43.406553	77.42027	0.293943962540336
49.355278	77.421667	0
52.515623	77.440877	0.01945237187676
53.096176	77.441775	0.016554468223897
43.364891	77.451872	0.204635263559342
52.7123	77.456346	0.013175322344582
43.979973	77.462607	0.094585556629916
47.725833	77.463889	0.01466323980188
51.528901	77.468994	0.003842151561724
51.507996	77.48635	0.002590962731236
43.58495	77.49023	0.102219500069706
43.364956	77.510721	0.095493197856632
52.664352	77.51647	0.017544461954209
51.722177	77.533026	0.01330725420471
[truncated: 458 more rows]
