# Supplementary material for: Modelling bluetongue risk in Kazakhstan
Source: Parasit Vectors. 2021 Sep 25;14:491. doi: 10.1186/s13071-021-04945-6 (PMC8465711; doi:10.1186/s13071-021-04945-6)
Supplement: Supplementary file 2 — Additional file 2:Dataset S2. R code and associated files. [file 13071_2021_4945_MOESM2_ESM.zip › data files/may.csv]

y	x	R0
43.364956	77.510721	0.540827942170247
55.242566	68.789418	0
55.219894	69.086329	0
55.151518	69.262462	0
55.130405	70.651949	0
55.111464	69.205572	0
55.094478	69.231371	0
55.062818	68.473939	0
55.049086	69.724025	0
55.04059	70.84153	0
55.029229	70.423615	0
55.022747	69.490966	0
54.977351	68.808948	0
54.964453	69.244208	0
54.958007	69.032574	0
54.93961	68.544501	0
54.928825	68.636785	0
54.911424	68.886706	0
54.902397	70.035247	0
54.902315	70.446127	0
54.900461	70.815371	0
54.900146	69.601675	0
54.897402	70.62703	0
54.881111	68.468001	0
54.862026	69.918358	0
54.858803	69.715455	0
54.853708	69.447722	0
54.832282	70.311101	0
54.820369	68.316383	0
54.819508	69.089976	0
54.812982	68.089747	0
54.779032	68.944207	0
54.773029	69.102265	0
54.763903	70.504302	0
54.738801	71.016962	0
54.737949	69.066962	0
54.736566	67.616317	0
54.717714	66.952462	0
54.699696	68.535069	0
54.671534	67.158194	0
54.671534	67.158194	0
54.664458	71.05364	0
54.655167	68.192083	0
54.631373	70.732995	0
54.630592	69.98566	0
54.628366	69.538892	0
54.623905	66.521001	0
54.619787	68.726267	0
54.616752	65.867684	0
54.61278	67.665455	0
54.573604	67.314025	0
54.566668	70.214514	0
54.553867	66.152899	0
54.52901	70.799003	0
54.517007	68.276202	0
54.515649	69.416945	0
54.510113	69.233446	0
54.503919	69.782209	0
54.498868	65.767036	0
54.492316	66.786606	0
54.480999	70.514687	0
54.475197	68.692211	0
54.462592	67.665814	0
54.462472	70.738978	0
54.457359	69.872813	0
54.441335	66.073497	0
54.434763	70.93314	0
54.434093	71.092079	0
54.430799	70.341186	0
54.426661	67.803185	0
54.405479	68.619744	0
54.384464	67.380456	0
54.378224	65.521266	0
54.368968	66.97315	0
54.365406	69.765384	0
54.356545	68.342102	0
54.349928	67.721896	0
54.346585	68.458254	0
54.346585	68.458254	0
54.34183	69.172882	0
54.322994	64.300402	0
54.310405	65.881131	0
54.306822	64.983382	0
54.300281	68.22462	0
54.297124	68.355505	0
54.272263	66.236469	0
54.261389	65.270556	0
54.251558	76.595967	0
54.241531	67.540967	0
54.227512	65.500147	0
54.219163	65.871879	0
54.210397	70.873402	0
54.201824	68.010444	0
54.20096	69.600732	0
54.20077	67.804918	0
54.199922	66.987038	0
54.1988	69.656373	0
54.18945	71.780871	0
54.185288	76.409728	0
54.177195	69.52786	0
54.171239	68.422358	0
54.16221	72.303205	0
54.146044	70.320911	0
54.133333	64.124722	0
54.121888	67.276988	0
54.0975	64.423889	0
54.097021	63.084865	0.206173164722765
54.095556	70.795833	0
54.09493	64.785097	0
54.094164	63.490975	0.215071938995791
54.06369	65.551674	0
54.059716	69.147918	0
54.05812	65.978976	0
54.048881	65.073887	0
54.048802	68.086352	0
54.045149	65.3434	0
54.045149	65.3434	0
54.031655	72.733211	0
54.031026	66.370435	0
54.021257	75.932543	0
54.019723	71.097091	0
54.012485	63.776316	0
54.010633	71.769337	0
54.007607	68.422061	0
53.994355	69.859527	0
53.985075	66.07444	0
53.985033	67.610397	0
53.981385	68.218709	0
53.981257	65.02121	0
53.956147	69.775849	0
53.948851	71.407953	0
53.947648	70.279544	0
53.942614	75.461996	0
53.942264	67.082475	0
53.941114	63.805538	0
53.94088	70.411317	0
53.939439	68.981541	0
53.936052	70.810115	0
53.935511	67.590257	0
53.923323	62.861849	0.218639724849532
53.918074	73.50887	0
53.915952	72.650781	0
53.914759	66.486964	0
53.905642	61.519694	0.235036595026779
53.89814	67.007349	0
53.893126	72.271639	0
53.889603	67.980476	0
53.889067	61.875831	0.365646367962419
53.887486	62.13707	0.248690473021251
53.884036	64.396396	0
53.881128	67.414403	0
53.872836	75.808225	0
53.870161	68.392641	0
53.86371	63.751055	0
53.852738	69.782631	0
53.844329	66.925369	0
53.839383	68.610564	0
53.839219	69.297146	0
53.836599	69.833503	0
53.828102	76.537387	0
53.826614	62.618064	0.271586334697931
53.825977	73.338496	0
53.824467	66.065017	0
53.808488	64.154884	0
53.806584	64.543315	0
53.805776	70.097096	0
53.802671	65.315965	0
53.80115	66.698643	0
53.800746	62.20377	0.074314363645878
53.795151	64.183351	0
53.794731	62.174988	0.183343485017676
53.790268	63.372577	0.353372223008937
53.790018	76.355955	0
53.778495	65.743689	0
53.771375	65.187623	0
53.763845	68.575305	0
53.763318	63.153298	0.165555314865127
53.760294	63.743249	0
53.755706	66.402603	0
53.75273	69.369802	0
53.752352	62.054838	0.140926144219387
53.750382	67.555726	0
53.748193	66.492067	0
53.748193	66.492067	0
53.744652	74.963243	0
53.737713	63.554486	0
53.737692	62.947135	0.204277171051939
53.736999	67.107862	0
53.73252	62.389946	0.216824850473568
53.732312	68.980777	0
53.731401	67.754307	0
53.722121	61.277867	0.279760478110507
53.719377	71.997033	0
53.718141	76.620212	0
53.718072	69.629657	0
53.710851	75.093471	0
53.678884	66.365772	0
53.67834	71.309103	0
53.668787	64.52137	0
53.662081	72.59876	0
53.657348	70.8114	0
53.640013	72.331017	0
53.638272	71.870622	0
53.63595	75.157036	0
53.635384	62.703682	0.18932690614755
53.630269	70.119015	0
53.625228	70.434072	0
53.624422	63.38236	0
53.622937	61.614655	0.26570201987837
53.621324	63.862608	0
53.620545	64.25616	0
53.614306	66.029901	0
53.612693	66.43673	0
53.612693	66.563528	0
53.610038	62.186468	0.374226003268992
53.603718	75.915942	0
53.599416	61.903059	0.195493042293512
53.588461	74.529347	0
53.585222	61.669075	0.420864763785766
53.581389	66.804722	0
53.571396	69.590886	0
53.56907	67.601396	0
53.56706	65.277769	0
53.558235	73.845577	0
53.553929	77.133797	0
53.549783	74.082489	0
53.548205	68.849794	0
53.547702	63.879245	0
53.544674	75.149841	0
53.544465	76.303143	0
53.538462	75.321105	0
53.53448	71.543967	0
53.534052	69.025522	0
53.524675	65.50595	0
53.522849	65.934851	0
53.51537	77.3965	0
53.511215	63.085574	0.145123631883397
53.509737	69.520207	0
53.507194	61.28156	0.377287738371282
53.502979	67.244828	0
53.49278	69.94316	0
53.481138	67.995433	0
53.475425	73.196894	0
53.474209	75.302473	0
53.467932	70.402712	0
53.464475	66.630039	0
53.458685	64.034626	0
53.456213	63.298313	0
53.453098	74.239012	0
53.451505	71.247658	0
53.443842	77.576118	0
53.431188	65.712859	0
53.430169	67.057457	0
53.426762	63.20214	0
53.410147	69.287597	0
53.407898	72.419726	0
53.403722	67.950176	0
53.396828	66.623068	0
53.391448	67.646087	0
53.385117	75.420261	0
53.3814	69.439349	0
53.374524	66.3642	0
53.370377	62.482221	0.260193154068882
53.370012	76.316114	0
53.36919	62.869098	0
53.358685	68.954376	0
53.356024	69.495719	0
53.355524	76.714392	0
53.347892	62.046358	0.117384336512421
53.345962	64.578359	0
53.341812	69.030203	0
53.334441	65.380339	0
53.333037	75.458673	0
53.326552	69.257422	0
53.32482	64.763825	0
53.32148	67.449868	0
53.321383	63.745279	0
53.316822	65.536295	0
53.315455	66.094733	0
53.315	68.648889	0
53.313303	68.4378	0
53.310608	62.220524	0.421097364264104
53.306667	74.688333	0
53.301111	75.898056	0
53.296074	69.59704	0
53.29595	71.897086	0
53.295514	77.773748	0
53.294454	68.104138	0
53.285578	63.346706	0
53.284635	69.377527	0
53.281211	64.193242	0
53.280942	66.72606	0
53.278864	65.648692	0
53.27279	70.492516	0
53.270033	69.249535	0
53.247086	62.702613	0.153043968361942
53.242689	76.502416	0
53.241298	74.89701	0
53.235699	63.736745	0
53.228363	70.902157	0
53.224854	75.693043	0
53.220956	76.251921	0
53.215941	65.241558	0
53.214658	75.43113	0
53.211908	63.87708	0
53.206321	65.020006	0
53.205852	66.809397	0
53.200566	63.691973	0
53.198246	67.034919	1.17507322710778
53.198246	67.034919	0
53.181483	63.661125	0
53.172761	64.205989	0
53.163071	66.265323	0
53.157391	63.389995	0
53.156106	71.488487	0
53.152721	73.987205	0
53.148373	67.784931	0
53.142643	69.055849	0
53.138381	70.730453	0
53.136074	65.793096	0
53.135809	77.675849	0
53.132622	75.877593	0
53.129948	64.663088	0
53.129283	72.342543	0
53.125155	67.301224	0
53.12248	74.191644	0
53.114579	74.870959	0
53.108665	71.157512	0
53.107714	62.891718	0
53.103048	70.364291	0
53.096176	77.441775	0
53.093624	68.434889	0
53.092234	69.869175	0
53.081407	64.296117	0
53.066944	70.084444	0
53.064673	76.108074	0
53.060582	66.745625	0
53.051078	64.332202	0
53.036119	66.723167	0
53.032036	75.864792	0
53.030482	63.112542	0
53.024871	63.482782	0
53.011675	68.897468	0
53.011171	65.97011	0
53.00934	75.981016	0
53.002876	67.386277	0
52.998876	76.305317	0
52.990383	65.113656	0
52.984403	64.108558	0
52.974508	68.362305	0
52.965772	73.900661	0
52.964432	63.133392	0
52.955818	76.422089	0
52.953718	68.205199	0
52.945998	70.429904	0
52.942107	70.210131	0
52.937228	63.051986	0
52.934145	77.313864	0
52.925525	67.0956	0
52.924749	69.603193	0
52.923821	61.548045	0
52.916667	63.793333	0
52.913803	73.556894	0
52.91276	62.295012	0
52.910474	71.074669	0
52.910061	64.672556	0
52.909491	65.371346	0
52.907759	78.060463	0
52.907492	68.949237	0
52.907129	77.419371	0
52.906906	69.150424	0
52.904147	77.853698	0
52.901436	76.236155	0
52.900958	69.500641	0
52.9	77.416667	0
52.891903	70.711948	0
52.887784	61.579234	0
52.883149	62.841475	0
52.879454	63.056136	0
52.870024	63.625183	0
52.863223	69.949341	0
52.862021	61.525066	0
52.861667	61.8575	0
52.859798	64.547708	0
52.855845	78.010696	0
52.848618	66.074422	0
52.836559	67.866049	0
52.835009	62.516536	0
52.832	70.783427	0
52.829655	62.644241	0
52.821765	66.951573	0
52.808577	63.275191	0
52.803444	66.46739	0
52.801389	61.567222	0
52.798299	75.962268	0
52.797896	66.752821	0
52.79373	74.898259	0
52.787571	71.836683	0
52.78518	65.175397	0
52.784444	77.258333	0
52.781972	76.650728	0
52.777424	68.169697	0
52.777261	73.758817	0
52.771519	69.366487	0
52.765258	74.596874	0
52.764969	71.506561	0
52.764713	75.451872	0
52.753863	69.112686	0
52.751966	76.6515	0
52.751323	67.6716	0
52.75111	64.267263	0
52.731309	68.737522	0
52.724415	61.14807	0
52.722921	70.25139	0
52.712988	77.792639	0
52.7123	77.456346	0
52.70787	73.72204	0
52.704612	70.969854	0
52.703194	69.997535	0
52.691324	68.987128	0
52.688889	62.042778	0
52.687284	62.583057	0
52.685516	76.490873	0
52.665646	65.521644	0
52.664352	77.51647	0
52.661337	76.517876	0
52.659835	65.485693	0
52.65441	69.869705	0
52.653333	60.859444	0
52.648565	77.0252	0
52.645467	62.319536	0
52.639444	61.286667	0
52.636117	70.416321	0
52.635674	62.693262	0
52.635556	62.703889	0
52.632072	67.57945	0
52.629334	76.733642	0
52.617547	63.287605	0
52.610488	69.491865	0
52.607929	68.841907	0
52.605238	69.335378	0
52.595995	71.204548	0
52.589036	70.270345	0
52.583543	66.4923	0
52.578848	68.204256	0
52.576182	78.032966	0
52.575072	68.60671	0
52.569444	70.601667	0
52.564218	67.256326	0
52.560068	67.430851	0
52.552769	64.864265	0
52.547502	65.819615	0
52.545946	70.776698	0
52.545815	62.076649	0
52.544216	62.492632	0
52.535934	65.442951	0
52.53468	64.033216	0
52.530094	78.501769	0
52.523388	65.424626	0.164967881112794
52.522884	63.111976	0
52.520621	68.75336	0
52.519153	76.807771	0
52.516878	72.315404	0
52.515623	77.440877	0
52.513256	71.653139	0
52.510669	75.289403	0
52.499766	73.099292	0
52.488937	73.303767	0
52.488871	78.158793	0
52.485735	77.19066	0
52.482652	76.816719	0
52.480914	69.17184	0
52.471183	70.749704	0
52.468358	72.014469	0
52.468144	61.759517	0
52.466838	65.361717	0
52.466646	76.658184	0
52.463711	63.637436	0
52.460106	67.761925	0
52.453537	68.173569	0
52.451462	64.610339	0
52.44273	72.320597	0
52.439935	71.934977	0
52.439315	61.744587	0
52.428131	66.744376	0
52.422601	78.241294	0
52.405418	64.383828	0
52.402776	64.088031	0
52.401944	70.030278	0
52.400303	70.213697	0
52.398072	70.645868	0
52.395792	68.629859	0
52.394934	64.954618	0
52.39172	77.067699	0
52.389944	76.860062	0
52.3843	61.104304	0
52.384195	77.783378	0
52.368345	69.052202	0
52.363819	64.135283	0
52.356939	65.04842	0
52.355833	77.271111	0
52.347808	68.323013	0
52.346664	71.879793	0
52.342747	69.803796	0
52.337415	77.873218	0
52.336342	78.676779	0
52.335604	75.060234	0
52.329788	77.305887	0
52.321389	77.126389	0
52.313087	64.090331	0
52.30741	71.812959	0
52.29671	63.526827	0
52.296693	76.777929	0
52.295344	62.670993	0
52.295173	65.028073	0
52.287748	61.327661	0
52.285577	76.940947	0
52.284382	71.193885	0
52.278333	62.291944	0
52.27005	69.266747	0
52.257874	61.465157	0
52.254722	70.580278	0
52.252301	76.782906	0
52.250833	68.954444	0
52.248849	67.568545	0
52.2451	75.460083	0
52.2444	66.503969	0
52.242177	67.939953	0
52.230209	66.349208	0
52.218889	61.513056	0
52.213611	61.302778	0
52.204917	63.382602	0
52.184347	77.025694	0
52.183911	61.189797	0
52.182735	65.27723	0
52.178056	70.129722	0
52.175385	69.648827	0
52.167332	62.999821	0
52.164722	68.686944	0
52.16236	72.736984	0
52.147867	61.097261	0
52.137415	68.294375	0
52.137261	65.647399	0
52.135542	62.14608	0
52.131389	70.353889	0
52.131058	66.211586	0
52.114409	64.267182	0
52.113056	61.557778	0
52.108458	66.813107	0
52.106389	65.669167	0
52.105687	77.977171	0
52.101881	67.465122	0
52.099878	68.990272	0
52.098333	71.528889	0
52.097616	65.669749	0
52.097212	62.001766	0
52.080351	77.122954	0
52.080278	71.263889	0
52.079205	78.543379	0
52.077207	66.070254	0
52.071461	68.603799	0
52.048664	67.675471	0
52.044167	69.596944	0
52.043026	62.406322	0
52.040616	76.926367	0
52.033333	75.466667	0
52.030189	76.249729	0
52.029308	68.350394	0
52.018657	66.008252	0
52.003546	66.886652	0
51.999238	63.689107	0
51.997796	64.661525	0
51.995855	70.952948	0
51.992328	66.567651	0
51.991119	74.913907	0
51.98539	67.268849	0
51.984444	62.349167	0
51.978068	68.536929	0
51.97657	72.64364	0
51.968143	77.642899	0
51.967599	78.45415	0
51.964331	61.784221	0
51.962139	76.764814	0
51.958004	66.406206	0
51.947741	76.024692	0
51.944888	67.700983	0
51.941111	69.949722	0
51.939419	63.066368	0
51.938825	61.147234	0
51.937778	70.417222	0
51.936843	77.299321	0
51.926286	61.524689	0
51.92297	60.809315	0
51.922859	78.81609	0
51.922165	66.376534	0
51.916405	77.057835	0
51.914171	76.094527	0
51.908477	67.316208	0
51.907515	62.031437	0
51.901942	69.590545	0
51.900725	71.96552	0
51.900497	66.21844	0
51.893901	77.374357	0
51.889443	66.776491	0
51.888259	68.540037	0
51.885833	63.319444	0
51.876573	67.80976	0
51.873765	70.947171	0
51.867571	69.686718	0
51.850328	71.248377	0
51.844475	67.369218	0
51.84039	69.91754	0
51.817782	67.419766	0
51.815755	68.358326	0
51.813662	61.562544	0
51.811351	67.918268	0
51.80747	75.660272	0
51.800926	73.796349	0
51.797139	60.91263	0
51.790215	69.164851	0
51.786761	67.047594	0
51.786047	75.065722	0
51.785618	70.260221	0
51.785278	68.840278	0
51.77278	71.223547	0
51.767491	62.098586	0
51.766783	69.448162	0
51.765345	64.788034	0
51.763121	72.743784	0
51.758729	69.788471	0
51.753193	78.750513	0
51.749184	65.952386	0
51.74813	61.356946	0
51.745637	61.02651	0
51.742922	71.65066	0
51.741934	71.716138	0
51.739743	66.325258	0
51.736659	68.586579	0
51.736636	62.347456	0
51.734528	69.403587	0
51.729692	75.32662	0
51.72919	75.151098	0
51.722177	77.533026	0
51.719148	72.292551	0
51.714444	74.67324	0
51.713611	78.990556	0
51.702127	70.997738	0
51.69741	72.334574	0
51.691621	68.430838	0
51.689197	70.812586	0
51.672081	70.729249	0
51.67016	62.0406	0
51.666803	70.411811	0
51.665121	71.04215	0
51.660021	68.19105	0
51.658333	52.176944	0
51.65664	64.2225	0
51.650466	51.974241	0
51.649544	65.791048	0
51.641424	78.334575	0
51.641094	66.768541	0
51.638472	73.736297	0
51.635833	68.243056	0
51.634822	70.450852	0
51.630512	62.563635	0
51.628544	69.837752	0
51.623931	66.475861	0
51.620012	66.422456	0
51.61962	73.102598	0
51.611528	67.427653	0
51.596368	67.580717	0
51.592569	74.465504	0
51.592217	64.741744	0
51.592155	51.075827	0
51.575551	52.079326	0
51.57184	51.837077	0
51.547169	72.973546	0
51.541667	63.693889	0
51.53875	61.633672	0
51.537136	73.810219	0
51.532795	71.943691	0
51.529444	69.801944	0
51.528901	77.468994	0
51.507996	77.48635	0
51.500798	69.391209	0
51.500259	77.691309	0
51.489886	65.230976	0
51.476974	53.291413	0
51.471976	71.206838	0
51.470568	53.099129	0
51.469687	77.781123	0
51.46517	63.18835	0
51.463459	66.394123	0
51.458711	75.796313	0
51.453889	69.774167	0
51.450278	79.495278	0
51.448311	61.337219	0
51.445853	62.910097	0
51.442412	52.819789	0
51.442136	52.246197	0
51.431862	52.71244	0
51.430833	77.5475	0
51.429722	50.744722	0
51.425	69.883056	0
51.419541	51.961754	0
51.417193	52.665934	0
51.41385	72.633525	0
51.410682	61.961009	0
51.399395	71.700741	0
51.391943	67.127732	0
51.389037	51.30098	0
51.386693	78.292507	0
51.373685	77.899799	0
51.373612	66.485689	0
51.368642	68.241338	0
51.360898	66.564893	0
51.358333	51.742222	0
51.351933	51.470546	0
51.343202	62.323138	0
51.342971	70.666852	0
51.332222	64.7625	0
51.323333	70.125833	0
51.318889	77.751667	0
51.307222	50.7225	0
51.304061	71.00364	0
51.299984	72.797108	0
51.297472	70.548095	0
51.288483	51.584911	0
51.287802	72.093655	0
51.286944	70.130556	0
51.284399	66.044203	0
51.282332	74.96972	0
51.276512	71.646501	0
51.27237	70.772395	0
51.272094	53.611133	0
51.271441	52.158782	0
51.268347	67.216387	0
51.268333	51.045556	0
51.265439	51.386536	0
51.264722	50.463889	0
51.2625	77.867222	0
51.256534	51.500056	0
51.25371	75.7641	0
51.252864	70.394564	0
51.244435	77.871646	0
51.242631	71.158985	0
51.225752	51.634776	0
51.224534	51.963802	0
51.221871	73.63997	0.200071505126535
51.212021	71.114779	0
51.210796	66.763573	0
51.2075	69.338333	0
51.206944	65.0225	0
51.206451	53.341494	0
51.205379	52.901015	0
51.204905	72.594574	0
51.204444	72.181667	0
51.20398	51.370375	0
51.203884	68.311847	0
51.19916	67.044827	0
51.196919	50.853772	0
51.196667	50.057222	0.095671980144455
51.194167	74.038333	0
51.188333	79.301111	0
51.188056	79.300833	0
51.185562	79.045699	0
51.181011	51.30946	0
51.165499	53.021901	0
51.161331	53.762993	0
51.155278	50.690556	0
51.1541	51.488872	0
51.150631	66.329786	0
51.141596	66.665055	0
51.139064	75.740618	0
51.132593	73.087749	0
51.129586	61.855736	0
51.125669	78.044814	0
51.119286	71.214672	0
51.11616	66.672718	0
51.113655	68.966719	0
51.111992	68.914203	0
51.109776	51.702851	0
51.107666	69.767055	0
51.107022	51.881534	0
51.106196	50.287357	0.133774576792127
51.101796	54.085156	0
51.098679	66.314712	0
51.097972	63.590284	0
51.097639	65.300487	0
51.083298	62.690262	0
51.081	71.744229	0
51.078595	51.288305	0
51.066037	52.133781	0
51.06426	70.975513	0
51.060354	51.566082	0
51.059606	66.32092	0
51.056944	52.420556	0
51.056866	52.938546	0
51.053922	69.476099	0
51.046239	80.996849	0
51.044002	79.09923	0
51.043889	73.993889	0.223651611736399
51.037523	66.488923	0
51.033056	71.981111	0
51.025616	53.300423	0
51.020863	69.851326	0
51.011666	51.192931	0
51.010782	51.756291	0
51.005926	72.068251	0
51.004444	72.2725	0
50.998889	74.994167	0
50.99854	50.184374	0.183070939670305
50.997922	68.159097	0
50.996885	68.699344	0
50.99426	50.510553	0.150936422392759
50.991607	58.42719	0.74573714391103
50.970262	71.355366	0
50.96763	61.645602	0
50.9592	56.780506	0.355193778936571
50.959002	69.445826	0
50.953243	49.933933	0.195523761843662
50.95145	79.40887	0
50.948611	53.075556	0
50.938863	69.915618	0
50.937228	52.584484	0
50.936626	69.059434	0
50.935718	49.960299	0.159941807508805
50.934855	70.709935	0
50.923473	66.467812	0
50.920259	81.39377	0
50.912587	78.241123	0
50.910151	66.46827	0
50.907345	56.400141	0.270834561860875
50.901358	57.096452	0.470217638873845
50.898056	81.050833	0
50.894722	78.325	0
50.89374	53.689987	0
50.890297	54.804625	0.404213252461027
50.885996	79.480987	0
50.884167	72.149167	0
50.879415	70.553269	0
50.874965	52.79858	0
50.868889	50.023333	0.147593225954609
50.868333	51.133333	0
50.86342	75.631517	0
50.854607	71.358456	0
50.852222	72.694722	0
50.848611	50.2925	0.19431522099333
50.847408	56.205764	0.151054399751806
50.845912	54.831243	0.464537116046974
50.844718	81.275444	0
50.844706	70.837361	0
50.834109	65.170492	0
50.833865	72.182238	0
50.831237	60.160911	0
50.828056	52.030833	0
50.8275	73.298056	0.103718509076473
50.820312	71.329845	0
50.811389	80.297778	0
50.807769	52.970517	0
50.80737	74.265009	0
50.806653	58.037608	0.593747078564576
50.805556	72.116667	0
50.805	54.163056	0
50.804644	72.915578	0.247363701545067
50.803671	58.310256	0.432735104129548
50.800574	80.49549	0
50.797784	57.480159	0.260459423094095
50.794146	78.46696	0
50.793133	75.700831	0
50.792814	76.739338	0
50.787666	66.916134	0
50.773457	51.232672	0
50.771531	66.040789	0
50.768119	80.665955	0
50.765419	49.338045	0.245111927056541
50.762786	56.87473	0.40235568554871
50.760935	72.323597	0
50.759402	80.831676	0
50.7549	78.544826	0
50.748563	57.889449	0.202034223404783
50.746044	56.504076	0.207171683937444
50.745	80.284722	0
50.743343	81.5208	0
50.739945	70.846731	0
50.739723	70.609603	0
50.734444	52.929167	0
50.733703	73.532406	0.214656709786344
50.73282	66.611884	0
50.731503	69.987843	0
50.730932	51.542555	0
50.729262	53.457745	0
50.727477	74.19477	0
50.725833	73.530278	0.061256764572644
50.725179	75.093732	0
50.723537	79.690609	0
50.719973	69.519838	0
50.719167	58.675833	0.208684119508074
50.713574	80.936249	0
50.712793	75.667504	0
50.710951	51.108238	0
50.704414	80.745501	0
50.704071	52.776382	0
50.696449	69.797894	0
50.693071	55.013681	0.355142565908681
50.686361	72.71705	0.241965995881601
50.682811	71.034065	0
50.680945	81.916958	0.54659644612799
50.669444	80.463056	0
50.668611	72.521111	0.300156273058407
50.665007	72.388231	0
50.664972	52.111656	0
50.663591	72.120614	0
50.663077	61.520143	0
50.660993	79.306893	0
50.656984	62.676472	0
50.652604	70.330568	0
50.65008	81.866095	1.15830163265368
50.645676	73.619722	0.396561544955721
50.643928	57.175154	0.277378900321372
50.6439	81.135253	0
50.64025	56.696289	0.378596708859932
50.637062	70.563267	0
50.636091	71.460864	0.340828435259317
50.631777	50.596036	0
50.625035	81.911927	0.866868297206347
50.621111	79.2525	0
50.620201	56.817004	0.44537738715493
50.616944	72.890833	0.31976407023898
50.615131	58.24546	0.878404801157315
50.614722	58.988611	0.498257257596157
50.588272	70.024126	0
50.581935	71.377339	0.424004591188662
50.569934	81.802863	0.634368831086707
50.568509	60.186181	0
50.567417	82.143117	1.02725699450234
50.565059	54.416122	0
50.565	51.691667	0
50.564808	72.568424	0.060399391511912
50.562267	58.279048	0.50314034876421
50.560104	66.758157	0
50.556488	55.187452	0.296537137408869
50.555034	74.673213	0
50.554198	66.637773	0
50.545115	81.849692	1.00061710854851
50.541881	81.327735	0
50.536944	66.234722	0
50.535515	57.450074	0.385109336976769
50.535126	51.177354	0
50.533849	81.572534	0
50.520661	81.121149	0
50.518279	82.173427	0.556171105331836
50.513267	56.096843	0.334812746682079
50.510203	51.065361	0
50.507957	56.916394	0.228577363265217
50.506977	52.642803	0
50.500423	81.675652	0
50.499123	66.782187	0
50.497788	75.208267	0
50.495375	79.872311	0
50.489817	67.307611	0
50.484444	79.723889	0
50.480549	81.906232	1.08353076643109
50.480492	71.395485	0.334932547336676
50.479701	71.095223	0.565481326302243
50.478889	73.234167	0.168478884974378
50.478342	58.518809	0.551155531789999
50.476875	64.260957	0
50.47617	82.415496	1.46706784870954
50.47578	59.078729	0.694144916754684
50.475287	71.447973	0.327428715347981
50.473338	76.817213	0
50.468488	61.220887	0
50.464119	65.974008	0
50.462398	72.693263	0.286984184473577
50.46132	62.799155	0
50.459444	73.318889	0.352048626101927
50.457472	57.02686	0.306014297294647
50.45324	80.267785	0
50.451944	79.818889	0
50.450745	82.663925	0.757227880398759
50.445709	55.330679	0.236991191174868
50.437075	55.831283	0.344509012136689
50.435802	65.636538	0
50.432812	60.502945	0
50.432778	73.247222	0.345220398659113
50.417852	56.487987	0.276523762803823
50.416526	80.25617	0
50.411245	53.394163	0
50.410987	53.869084	0
50.399659	47.59375	0.197222881692775
50.399516	73.064563	0.190220499883574
50.397937	51.232753	0
50.396398	58.230333	1.02756817661429
50.383889	81.028889	0
50.38177	71.955027	0.268743073462069
50.381632	72.220192	0.340647304704786
50.378444	80.488394	0
50.374618	82.722917	1.9739387747802
50.370488	55.654189	0.241558526319135
50.368936	74.275924	0.165861035035783
50.368408	58.903521	0.652261691566744
50.367069	48.774271	0
50.366983	69.801837	0
50.366111	57.396944	0.351133236862731
50.363702	61.674195	0
50.363564	71.449105	0.463501937625821
50.359444	80.417778	0
50.339113	83.506994	0.30177483154599
50.331967	73.258267	0.141801016162121
50.329764	82.591188	0.66210236513551
50.322852	52.481888	0
50.322812	57.324256	0.374088024187763
50.321506	56.014719	0.396830020232268
50.318435	59.627312	0.400461099699872
50.317169	55.170141	0.477363396626696
50.314524	51.064993	0
50.306786	82.331494	0.7673295370904
50.289892	57.076905	0.242504109458247
50.287532	65.376736	0
50.285547	73.794561	0.148571339193926
50.284401	79.972401	0
50.282222	72.1	0.163014825263821
50.279353	72.291761	0.359334314071731
50.278093	58.310103	0.639337936331626
50.276055	66.890056	0
50.275675	83.051152	1.14446415558676
50.275381	82.215477	0.79122186285283
50.269589	71.851901	0.21067527420027
50.266135	82.000941	0.71042910282744
50.26177	71.548216	0.278424766900503
50.259069	52.603079	0
50.258395	82.357967	0.827152442523283
50.257871	58.433002	0.74631208811695
50.254905	54.284088	0
50.253966	56.851212	0.13995279943728
50.253889	71.479167	0.126747523700891
50.252964	66.913799	0
50.252855	58.496387	0.428955499539949
50.250724	82.250044	0.314418445809804
50.247778	75.731944	0
50.245188	74.77209	0.078302255481944
50.244167	67.614167	0
50.237232	73.402034	0.39227702782516
50.236667	73.062778	0.076609340765053
50.234455	57.984482	0.402440378893543
50.224745	81.856627	0.828386383874476
50.222088	72.895941	0.162478457593986
50.221431	69.472686	0.163078410585153
50.219167	66.506111	0
50.218561	66.682051	0
50.217863	74.280855	0.046901634026143
50.216918	47.810199	0.267498371338267
50.203111	55.964135	0.352320923850748
50.198135	81.722185	1.04552317443167
50.196844	82.293477	0.78211129013178
50.196792	50.657086	0
50.183319	65.185979	0
50.182778	51.175278	0
50.181179	58.320631	0.385577171559586
50.179172	56.79328	0.399770668535622
50.176667	67.448611	0
50.176362	72.737729	0.186485923582747
50.175647	60.18963	0
50.170108	57.077444	0.343158970126706
50.166923	82.056951	0.674429315191096
50.164615	82.718102	1.59289362840196
50.164535	75.204997	0
50.157881	71.445907	0.218597641682479
50.1578	51.833385	0
50.153939	76.656324	0
50.152311	70.831729	0.29197575441669
50.149327	82.313564	0.914038882715737
50.149189	55.671491	0.4306638380824
50.149189	55.671491	0.38960907904241
50.147492	74.570921	0.21443320905036
50.142735	72.800917	0.305825570587144
50.140016	73.175568	0.091936045379481
50.136667	82.201111	0.637115088687767
50.133878	76.181861	0
50.131915	82.522656	1.22408274518648
50.12804	73.261744	0.108919288055708
50.125309	59.094431	0.365292201770037
50.125268	49.562219	0
50.119937	64.790846	0
50.117327	73.437086	0.328166703700318
50.116004	66.571729	0
50.114554	67.324311	0
50.114023	64.990748	0
50.112376	82.951601	0.628689955674161
50.112059	57.828202	0.441085297794794
50.110198	47.426448	0.3092411876853
50.10939	72.811014	0.172767105010079
50.105109	51.394549	0
50.104958	81.549547	0.755272847346532
50.103866	65.310656	0
50.103768	70.562261	0.517326432937582
50.103346	61.037397	0
50.100509	53.18782	0
50.099608	56.82173	0.409426424015692
50.095043	56.114684	0.371688988401764
50.094742	73.504819	0.160336301143826
50.089027	53.831463	0
50.087744	48.859961	0
50.085278	52.722222	0
50.080594	52.319445	0
50.078536	79.582847	0
50.071298	74.294546	0.07876527757019
50.064677	71.509652	0.292548921418722
50.063457	73.710111	0.096332569938103
50.060913	72.058621	0.768053547254472
50.060895	77.29199	0
50.058767	82.32111	1.11645835886956
50.058756	72.953424	0.348812914155761
50.047836	72.681234	0.078202068201856
50.047795	56.687692	0.33698321992128
50.047084	57.349813	0.323643730206535
50.044654	50.576678	0
50.042751	82.467463	0.615839445961621
50.039933	82.547701	0.411989602317818
50.039401	54.03591	0
50.024454	58.792903	0.289240348307539
50.01968	55.644559	0.376414947522745
50.014765	66.082246	0
50.009393	57.43863	0.304478964270239
49.999545	72.688241	0.134386301298289
49.997773	71.495377	0.942004510813364
49.997773	71.495377	0.209471075193809
49.985675	61.486663	0
49.98498	57.204816	0.247068861450123
49.98396	63.943286	0
49.9837	67.251161	0
49.97899	56.356151	0.268385914668088
49.975995	55.361338	0.41314909987988
49.971667	47.954722	0
49.970335	82.430956	0.528171174426952
49.96501	82.738108	0.45188413934249
49.956138	60.116454	0
49.95273	72.524101	0.099929238673548
49.948759	82.628459	0.547803316849083
49.945177	70.273965	0.508511669337752
49.94062	60.556754	0
49.934851	51.307394	0
49.934579	59.002992	0.302548992525501
49.934103	66.569969	0
49.933483	73.286304	0.103835860593488
49.923758	81.875887	0.595193055062518
49.921496	83.085522	1.64354805068608
49.916978	74.126902	0.142914660446068
49.906925	48.177987	0
49.906623	70.942806	0.159729690547787
49.90443	71.613937	0.436470446053494
49.901459	64.849326	0
49.896725	57.328586	0.135178124166297
49.889952	72.414516	0.187939306054924
49.882378	51.445411	0
49.879156	73.577789	0.142085468453022
49.876799	72.997837	0.177186393033613
49.875833	53.415	0
49.874291	82.492903	0.904558282765263
49.868184	75.674358	0
49.865124	72.576329	0.239114069892713
49.854281	55.751953	0.336347899802574
49.853108	76.361964	0
49.836244	82.264992	0.76561713325087
49.833972	57.935623	0.348016863186765
49.832793	68.655946	0.09855420897999
49.831119	73.234884	0.135837074345289
49.826325	60.098236	0
49.82382	49.245105	0
49.823333	72.634167	0.071084930456447
49.814631	57.345861	0.289306943087554
49.814486	84.305254	1.60147685609366
49.811318	76.524658	0
49.809551	56.447536	0.432246526172603
49.808611	53.83	0
49.805039	84.125097	1.05383022086025
49.801237	72.829142	0.162272343465772
49.800993	80.817752	0.352603183634467
49.793333	66.140556	0
49.791421	84.253898	2.3760932500625
49.791111	82.443889	0.356504637825194
49.79102	64.134546	0
49.789194	73.482981	0.181236182168102
49.789043	51.389383	0
49.788618	63.664682	0
49.78614	76.385815	0
49.782222	48.588333	0
49.777729	72.960961	0.803300469372057
49.774373	56.856261	0.407585446498883
49.773308	73.237723	0.16336254476138
49.771976	64.009761	0
49.770126	84.007346	1.72418232109678
49.765075	48.692201	0
49.763611	52.773889	0
49.763056	46.954444	0.240566076754664
49.745165	71.728373	0.313266618365445
49.743081	82.221549	0.494742671024039
49.738611	84.271944	1.72472270018993
49.732778	72.919444	0.266308124046047
49.730232	67.444856	0
49.728611	50.233611	0
49.725608	84.274505	0.651091105359029
49.717676	83.852504	1.73347072710513
49.716383	81.588785	0.937408879055999
49.715771	82.670455	0.496067675471102
49.711123	72.031393	0.297902534473615
49.710092	72.588564	0.115866007872916
49.707954	63.638002	0
49.707954	63.638002	0
49.707435	72.709055	0.060014568768427
49.703777	76.2271	0
49.700386	81.508655	0.888941836103275
49.694518	75.584886	0
49.693207	74.369411	0
49.691944	48.680278	0
49.69129	53.505042	0
49.688475	84.050133	0.502030587447978
49.681446	69.543464	0.32578556507905
49.679563	83.300579	1.87660033583118
49.676742	83.029332	3.97390628215195
49.676345	49.40885	0
49.674167	72.676111	0.04666269444566
49.670894	72.379643	0.281371259026567
49.666767	49.474337	0
49.664444	71.816111	0.355906336262259
49.658026	83.759402	4.5860805465442
49.6576	49.504718	0
49.653512	57.341405	0.333262864880366
49.644757	50.640206	0
49.642225	72.738906	0.370462049259403
49.632441	63.491828	0
49.632319	72.859496	0.240034561390414
49.627219	83.518851	1.14712924630658
49.626939	51.604844	0
49.626484	83.587644	1.68195444568133
49.624068	48.881197	0
49.623449	56.216274	0.095816507028159
49.61965	47.124641	0.169162569906464
49.611519	84.34814	0.457676391549667
49.605308	51.522172	0
49.600637	78.734541	0.183479079372731
49.59721	73.219945	0.558300521445151
49.592609	75.060836	0
49.590556	48.3575	0
49.585	53.101389	0
49.584958	81.047164	0.480848645198721
49.579532	72.668874	0.387167015930742
49.574211	76.197699	0
49.574211	76.197699	0
49.574012	72.901196	0.045187235257158
49.573498	83.951004	1.1684481083594
49.568158	56.73639	0.125150976328658
49.567668	79.868924	0.120867118054282
49.556384	81.710067	0.896357220884976
49.542515	72.630345	0.506000970938195
49.540001	82.99693	1.19452582879708
49.531003	82.414606	0.394961784511313
49.521829	81.224006	1.44320955656506
49.521127	72.827157	0.305296848188454
49.521111	72.826389	0.485492653924816
49.517536	66.145065	0
49.514348	67.07024	0
49.514196	55.271722	0
49.510687	84.389696	0.457366599121729
49.509447	54.902883	0
49.506944	81.812222	0.876648093703729
49.498987	50.515529	0
49.498611	63.355278	0
49.49736	73.719354	0.248701878185214
49.495242	72.617894	0.294280905237264
49.494938	82.83659	0.371189742190054
49.491088	58.51367	0.379891287938556
49.483023	54.01471	0
49.482953	84.692895	0.725092964526037
49.479444	69.095556	0.319849840898657
49.472376	57.424095	0.157936198920785
49.465278	53.361389	0
49.461873	47.40363	0.252598812039555
49.460374	85.059175	0.774714790234074
49.447754	73.030445	0.377329777888474
49.441047	56.477531	0.226925836892693
49.426143	69.333114	0.223001634251846
49.419345	46.848319	0.183780689328778
49.418771	73.593626	0.344617427242959
49.416508	58.293439	0.307274699072869
49.412593	75.125649	0
49.408333	78.3475	0
49.405833	75.474167	0
49.404979	56.719888	0.2442259968468
49.393333	49.234167	0
49.390286	71.636619	0.1220055883533
49.389254	50.348389	0
49.388416	51.829208	0
49.38	50.636111	0
49.365024	85.411503	0.838405611391295
49.357602	75.738857	0
49.357222	76.977778	0
49.355278	77.421667	0
49.344134	74.470966	0
49.334444	82.115	1.25374768010567
49.33284	47.085124	0.217092347524409
49.330902	76.244132	0
49.328478	81.570567	0.586030370130797
49.319429	75.699511	0
49.312222	47.675833	0.183759752945818
49.30259	84.747944	0.466493384601206
49.290064	62.709674	0
49.284335	58.005907	0.46498159399422
49.264722	77.635	0
49.263945	53.944057	0
49.263387	55.547909	0.116297390092506
49.257595	84.346074	0.540384481461344
49.255455	57.587265	0.476315048401519
49.250833	78.871944	0.109673132246506
49.242935	73.01839	0
49.241423	86.338735	0.359224490025855
49.239935	86.308632	0.636829514245306
49.229511	48.336109	0
49.2225	85.886667	0.182599893888667
49.217773	78.347969	0.17396280388952
49.2175	80.731389	0.324913014053343
49.217479	56.638141	0.314271154841896
49.216696	81.432433	0.742397979610463
49.215531	85.075407	0.303003138485497
49.215	50.302778	0
49.214772	81.214646	1.43705432536976
49.21416	66.659387	0
49.213089	84.510708	0.227188395791021
49.20964	70.888287	0
49.208333	84.856111	0.635373696204035
49.199522	55.867584	0.153318923115322
49.184815	85.299204	0.524287214435639
49.181876	51.892772	0
49.180575	58.419527	0.555212468736247
49.1725	85.600454	0.401982440810052
49.171893	50.452728	0
49.165556	48.908889	0.317602183980087
49.165556	77.948611	0
49.154096	75.210666	0
49.146047	56.486631	0.295224305107251
49.143136	57.12633	0.272216964388369
49.139293	83.722463	0
49.138627	55.748099	0.132660286255453
49.1325	60.346667	0
49.107591	73.748038	0
49.107196	84.043737	0
49.093889	49.792778	0
49.086668	72.947908	0
49.083056	77.716944	0
49.076695	59.854172	0
49.073455	54.663177	0
49.067565	51.947929	0
49.06606	73.556912	0
49.061308	47.264149	0.28166937399876
49.05809	67.749115	0
49.051767	76.024333	0
49.045833	49.951111	0
49.0346	51.828327	0
49.032964	80.063994	0.122441751724365
49.023282	83.569579	0
49.021557	72.560097	0
49.021268	83.363613	0
49.001046	74.153905	0
48.99471	47.664861	0.309178761710151
48.986522	68.789634	0.473338933733332
48.971615	74.852067	0
48.962081	49.065765	0.422744969850417
48.958035	75.535299	0
48.954716	53.735711	0
48.948587	53.549436	0
48.945906	79.256067	0.102049713396477
48.943056	83.046111	0
48.940995	54.760006	0
48.938332	72.837676	0
48.933611	49.608056	0
48.932242	63.907066	0
48.931402	80.893893	0.318584560078018
48.928833	53.543112	0
48.924429	59.108463	0.547397545705866
48.914749	70.916171	0
48.908651	54.409573	0
48.907354	76.518667	0
48.903836	71.757892	0
48.90322	79.244901	0.096955872803521
48.896457	72.473759	0
48.893205	62.307858	0
48.885	83.334722	0
48.882933	53.795988	0
48.87811	52.967885	0
48.875278	83.255278	0
48.8725	86.282778	0.482469401754444
48.870502	68.06508	0
48.866944	48.528889	0.379311329804573
48.860456	55.588783	0.20879147854562
48.856389	82.976389	0
48.854214	72.833373	0
48.851588	71.376378	0
48.849573	73.603831	0
48.840685	82.740048	0
48.837892	72.981281	0
48.831025	58.148775	0.210375620980078
48.818056	51.864444	0
48.817531	81.537312	0.779555015379627
48.814677	46.766177	0.442054662238474
48.794444	82.762778	0
48.7825	80.876111	0.504985654026534
48.781692	82.694243	0
48.78057	80.876762	1.78421713146872
48.780084	52.880102	0
48.771356	47.428918	0.396107856456594
48.769722	84.701111	0.421238897764298
48.768143	73.672912	0
48.758333	79.336389	0.060761405172169
48.754198	82.385573	0
48.753688	67.521635	0
48.716111	59.604722	0
48.701615	57.861934	0.378143551991964
48.697708	55.883951	0.419766157137356
48.678527	74.192291	0
48.676389	82.960556	0
48.675278	83.498889	0.4741441315203
48.675172	81.466363	0.464410703485603
48.670382	80.807125	0.64228185855298
48.668895	72.713637	0
48.666913	84.034583	0.469967439300778
48.666003	84.17737	0.416264925309592
48.66	55.5525	0.325310185145734
48.654761	67.009388	0
48.651125	71.633907	0
48.647536	71.813498	0
48.647536	71.813498	0
48.647222	70.371111	0
48.642118	60.741412	0
48.638611	82.010556	0
48.628043	75.030302	0
48.619539	61.260198	0
48.615278	81.215	0.82128518705323
48.606148	57.111553	0.361606608694975
48.592301	57.184523	0.210191421784269
48.588577	74.526212	0
48.588064	71.108751	0
48.58161	83.099697	0
48.578862	58.465835	0.189937906553933
48.575112	73.983738	0
48.573932	75.487158	0
48.570182	83.846072	0.481295024430587
48.567732	83.650266	0.339530584174981
48.566426	72.204211	0
48.563302	53.446624	0
48.555598	51.744218	0
48.550773	82.797091	0
48.550213	51.61681	0
48.548262	79.629568	0.100733703261666
48.542107	78.038472	0.532879920200211
48.535193	61.415211	0
48.49634	71.067977	0
48.49634	71.067977	0
48.470559	85.001143	0.368606470777205
48.461311	80.580839	0.465574629112883
48.461012	58.55237	0
48.450902	52.925817	0
48.449265	73.235252	0
48.434317	55.239563	0.490694441732244
48.402283	75.394245	0
48.395087	51.646912	0
48.39489	78.752175	0.466444567196071
48.394722	84.483333	0.264475769215199
48.391402	67.856581	0
48.379698	69.994643	0
48.368219	51.556246	0
48.356545	82.910961	0
48.341821	58.825673	0
48.336944	81.656944	0.26268472040914
48.333107	70.161092	0
48.316087	74.981362	0
48.29679	69.653606	0
48.281449	57.811053	0.393594179226268
48.267368	51.523017	0
48.265635	66.562962	0
48.264046	51.597649	0
48.261928	72.854322	0
48.251832	72.351526	0
48.243948	62.065816	0
48.234179	54.88127	0
48.220833	55.789722	0.57066056129859
48.220656	55.790518	0.272788581251408
48.220556	83.694444	0.490819335408121
48.214496	76.21438	0
48.173318	78.665766	0.484775977298013
48.159899	59.06149	0
48.146944	81.095556	0.701963798301319
48.1416	80.042775	0.285537067648789
48.135955	85.17335	0.436939208698319
48.131342	47.669029	0
48.130807	51.535153	0
48.121708	65.336995	0
48.107764	74.561067	0
48.085	82.71	0.38264721186299
48.078257	56.765818	0.578687067212936
48.06807	75.33872	0
48.066649	76.862667	0
48.058857	67.05487	0
48.055696	66.375636	0
48.053889	80.563056	0.194814678984388
48.046239	75.85907	0
48.043818	54.495021	0
48.03648	62.513015	0
48.031883	59.190596	0
48.008982	85.196042	0.480981212880491
48.008889	78.605556	0.285106746361318
48.006565	69.132539	0
48.001042	70.785762	0
47.994167	80.856944	0.333996819519339
47.984876	74.040385	0
47.965266	80.436238	0.302475002631055
47.96155	72.280783	0
47.951147	80.382033	0.433337055675492
47.936987	56.455963	0.43616094190183
47.919167	80.928889	0.442821299752553
47.907491	48.442074	0
47.904706	68.57437	0
47.900388	67.537697	0
47.8925	82.605	0.417315281291552
47.883611	82.038056	0.241306738212882
47.877391	72.95664	0
47.875	78.621111	0.477407795631078
47.866869	83.571744	0.318077290145948
47.836939	67.618815	0
47.836818	47.907639	0
47.83337	66.731881	0
47.832935	59.620494	0
47.832935	59.620494	0
47.824722	78.705	0.314313519332766
47.82	82.604444	0.227177756158325
47.803947	81.278669	0.314676694664726
47.800225	67.713605	0
47.800225	67.713605	0
47.786805	51.600488	0
47.777814	82.73809	0.244195554815054
47.761529	82.806056	0.271274109286033
47.747487	74.025824	0
47.7425	80.645	0.380463138169015
47.741246	83.43679	0.294219353048375
47.740931	71.442637	0
47.72732	84.204958	0.359430103002052
47.725833	77.463889	0.510729668161938
47.719343	84.937686	0.76148901470592
47.715556	79.483889	0.379092369511011
47.704538	51.634758	0
47.671626	67.865663	0
47.670673	51.584902	0
47.648036	53.342536	0
47.636398	53.329367	0
47.612743	85.173791	0.383328282146733
47.60764	51.610746	0
47.577986	83.684016	0.21842908113122
47.570034	82.93695	0.338286947179419
47.568333	79.073333	0.256701330806149
47.559808	80.821112	0.516459326219231
47.555411	60.542003	0
47.551434	84.682376	0.546458521303
47.55054	51.514905	0
47.54371	83.004799	0.282929683349553
47.530278	52.974578	0
47.51492	60.658183	0
47.5089	72.90946	0
47.504262	84.993553	0.514901375138474
47.502375	85.168967	0.437166256354956
47.499057	51.723206	0
47.483404	83.731222	0.285379620224474
47.479805	59.292052	0
47.478818	84.771956	0.553083062802959
47.467605	84.876376	0.602833902026778
47.465065	80.905275	0.781453071365028
47.451381	51.790427	0
47.451028	83.535228	0.288590895427144
47.439199	75.588722	0
47.430245	83.862017	0.358908054164726
47.421961	51.871455	0
47.353609	59.231649	0
47.340833	61.768889	0
47.299652	51.920072	0
47.288523	79.813813	0.392914015358436
47.280846	81.155258	0.521629191443864
47.261389	55.564444	0.581861275605725
47.260314	51.067939	0
47.259722	55.884167	0.699671455996203
47.255018	51.887365	0
47.247207	62.345848	0
47.223222	80.7895	0.739677281758914
47.222335	51.006	0
47.220762	84.113886	0.189838211841844
47.219379	73.353255	0
47.207596	71.390328	0
47.196386	51.952394	0
47.193919	81.514117	0.969454503149786
47.173537	81.063468	0.571115896091712
47.173353	81.678643	0.362750623173297
47.171472	84.531998	0.273432821044042
47.165652	81.618798	1.01553250551681
47.1533	51.942009	0
47.14358	81.892622	0.795187202436299
47.123889	81.945	0.906433630522569
47.123461	81.26965	0.481604228312124
47.110833	63.255833	0
47.106615	51.91338	0
47.10299	82.01084	0.745443830847556
47.096629	54.375878	0
47.091188	81.624035	0.393752537384097
47.089819	59.065964	0
47.082733	61.153271	0
47.078597	81.590501	0.935025188018869
47.074442	51.85949	0
47.06809	51.871824	0
47.062351	80.734263	0.578292571457439
47.04753	50.809144	0
47.039578	50.529175	0
47.033259	82.149486	0.713395025325984
47.027209	51.908259	0
47.024665	51.807262	0
47.021944	81.394722	0.504592677481116
47.004167	53.865	0
46.999609	81.748622	0.588951526013941
46.977683	51.790041	0
46.965556	79.605556	0.242846464104173
46.96084	54.005933	0
46.956338	51.746284	0
46.952389	81.468761	0.754488714543745
46.949904	68.287377	0
46.945388	79.676919	0.693670504992077
46.944711	61.617583	0
46.938889	80.748056	0.638251345655095
46.934824	82.86009	0.800512144294148
46.932222	60.572778	0
46.931003	53.873989	0
46.906506	77.356417	0
46.901057	82.273337	0.493097240561479
46.892036	81.596582	0.799132652437797
46.86704	82.578477	0.363593095368973
46.84435	53.801351	0
46.839326	74.983356	0
46.824746	61.85411	0
46.821577	62.300545	0
46.820633	50.297508	0
46.804092	75.025541	0
46.800724	61.656067	0
46.800724	61.656067	0
46.800712	61.656247	0
46.797812	50.068869	0
46.781622	82.023857	0.342255022498505
46.772587	74.829609	0
46.748889	82.088056	0.285852024265017
46.745714	75.387203	0
46.67082	48.524054	0
46.659026	49.057348	0
46.658117	82.725612	0.39281630188732
46.656944	61.136944	0
46.629998	74.355443	0
46.624088	49.344099	0
46.620232	48.644114	0
46.61991	62.473085	0
46.609752	49.436311	0
46.60922	48.657598	0
46.608068	49.058588	0
46.607882	49.271246	0
46.600892	49.135474	0
46.599747	48.624656	0
46.598744	49.198581	0
46.594607	48.651058	0
46.546179	48.765027	0
46.545782	49.205076	0
46.520674	54.272993	0
46.52065	48.797223	0
46.502527	48.914453	0
46.499277	61.89289	0
46.490957	48.995238	0
46.470556	81.533611	0
46.469771	81.533916	0.5855860360318
46.457257	81.846377	0.773761844860452
46.445485	77.28563	0.758148308120583
46.302918	73.968152	0
46.290278	78.324444	0.723633737221296
46.266565	60.097571	0
46.232276	53.371283	0
46.232151	78.939554	0.394326671349038
46.220848	58.825503	0
46.215934	80.84728	0.319239448200223
46.207465	54.475016	0
46.198056	81.021667	0.575385248114932
46.194572	61.955323	0
46.18177	81.095349	0.537009573303469
46.174094	80.946858	0.187571399452927
46.161281	80.712703	0.318523034244407
46.159502	81.183833	0.22826638543727
46.151486	61.761781	0
46.144724	62.075886	0
46.142778	82.167778	0.261444369210691
46.140833	61.223333	0
46.115351	73.619264	0
46.095649	59.516262	0
46.086944	81.249444	0.902904080748758
46.08413	79.470396	0.736262359375824
46.071944	61.740556	0
46.057507	81.042771	0.710462789201181
46.018443	81.273503	0.101147430520986
46.010833	61.311667	0
46.004329	61.733394	0
45.998889	80.730833	0.526695048854773
45.979734	61.937545	0
45.970583	61.020186	0
45.952222	81.5625	0.226233610544341
45.895823	78.722189	0.427292770282322
45.852916	74.787469	1.29078476165218
45.846984	62.151245	0
45.83523	80.624174	0.333730005865986
45.826985	62.07152	0
45.823487	80.702911	0.357053774546338
45.819951	81.086878	0.254428884898413
45.808154	80.285249	0.220081812691284
45.803769	81.305977	0.357895588063537
45.801745	80.647234	0.130779245622376
45.79418	62.301246	0
45.788135	80.868947	0.725771188364391
45.783547	61.975975	0
45.783113	61.582172	0
45.771491	62.1891	0
45.770833	79.240833	0.82556872861788
45.76494	62.328654	0
45.763971	62.104668	0
45.763085	80.257958	1.05521628292543
45.762148	61.81948	0
45.753188	79.679434	0.821818640848763
45.747207	54.837315	0
45.739036	62.864068	0
45.7382	80.623994	0.372654320757038
45.731944	62.116389	0
45.723554	61.493355	0
45.717778	61.506389	0
45.694295	80.116536	0.76394074661844
45.676559	61.902888	0
45.666602	80.367912	0.653532435080747
45.650677	63.31734	0
45.65057	80.241573	1.00004756623587
45.644578	80.711257	0.407172311303365
45.643056	79.745	1.05084679012476
45.632858	79.879641	0.402382028220184
45.628056	61.931111	0
45.615637	79.461853	0.682011560327478
45.61043	63.272307	0
45.591389	61.645833	0
45.574273	78.527389	0.742354898025801
45.551944	79.2775	0.514229534785238
45.526141	80.61405	0.653240296164575
45.517623	80.333677	0.816614515951101
45.508056	79.749722	0.940229340897995
45.491061	61.747605	0
45.489765	64.08928	0
45.466389	55.068611	0
45.466206	79.189807	0.753426865944995
45.451084	79.977881	0.481174775643326
45.449712	78.315126	0.658977479660161
45.448333	56.105833	0
45.430537	74.32075	2.10573715255006
45.422778	73.682222	1.58940104140366
45.413659	79.916894	0.619124792084056
45.412154	79.587671	0.397762267373385
45.39708	79.505403	0.963357239373754
45.385162	75.24923	1.21400701279284
45.384636	64.257957	0
45.382845	78.727642	0.284835533691031
45.380712	80.139758	0.752785610732
45.375096	74.133702	4.1970934295337
45.365833	64.125278	0
45.356389	61.879167	0
45.322946	55.188862	0
45.279444	80.105556	1.00798769851537
45.27737	79.356328	0.450401124965826
45.27501	77.884968	1.33081815223691
45.270976	77.990394	1.15730833911839
45.269054	68.926663	1.62357888609808
45.263586	61.756571	0
45.262222	64.212778	0
45.255573	79.412958	0.416600216432588
45.255116	77.98513	2.00349792974323
45.255116	77.98513	0.997937627275354
45.252115	82.492571	0.128446523349989
45.240278	55.865833	0
45.233077	78.67942	0.234838332682027
45.212927	78.799345	0.4269289821323
45.208444	55.398484	0
45.195833	62.8175	0
45.19169	64.129488	0
45.190556	64.515	0
45.186667	78.010833	0.851887396687503
45.146667	64.146111	0
45.140807	78.718578	0.221806172680658
45.124567	79.043516	0.335314145834402
45.114257	64.479041	0
45.104944	73.981366	1.63373471822236
45.090947	77.907255	0.937751314983781
45.080434	64.085866	0
45.07813	64.675853	0
45.076367	64.944512	0.247910524868186
45.073611	63.935833	0
45.068423	64.42136	0
45.068359	64.891556	0.07544957643497
45.068219	75.256534	1.44411287361107
45.066944	64.891944	0.583418001159924
45.060242	65.052957	0.229393709368086
45.054582	78.065341	1.26037957209918
45.054582	78.065341	1.11195148661412
45.052678	64.980822	0.354157441000043
45.051389	64.699167	0
45.050335	74.617292	1.08961252441695
45.042139	65.26804	0.238335319156304
45.035031	75.025676	2.0745604329598
45.034585	76.127387	0.717330424149467
45.03363	55.749285	0
45.028406	78.419439	0.15450286756755
45.023641	78.018009	1.42456629661943
45.018056	63.826667	0
45.017837	78.382096	0.154420006128327
45.016582	75.664369	0.778450797706743
45.005054	78.321792	0.298820689268724
44.9929	64.601131	0
44.984498	78.677579	0.297313206613768
44.971555	77.945083	0.32541146458673
44.95181	65.542502	0.205973801279606
44.939765	78.205334	0.602526004846885
44.938151	78.61953	0.420919039703606
44.93482	75.801712	1.27392158325679
44.934629	78.253996	0.329374802168811
44.922657	65.360863	0.056615819980018
44.916664	64.712603	0
44.9091	78.48507	0.226553952475494
44.908966	65.100792	0.187439734577885
44.904593	78.054974	0.296682077064134
44.904444	65.346389	0.273917586284195
44.904261	65.522299	0.115058820412017
44.903935	78.300205	0.473383221256132
44.903935	78.300205	0.217924005324484
44.900615	78.22242	1.17819706636691
44.894444	52.681389	0
44.892222	55.981944	0
44.892222	64.574722	0
44.890961	65.475704	0.256034690893194
44.888292	64.96273	0.142473608787099
44.881791	77.960912	0.456299599791341
44.878668	64.240529	0
44.876822	64.294859	0
44.870626	64.764786	0.135767445399661
44.870325	78.621973	0.270838777475669
44.86342	78.765057	0.621720384866945
44.862806	64.400034	0
44.860034	78.278951	0.302679803816918
44.859765	78.171737	0.405825752242486
44.856519	78.682484	0.336871291879622
44.852487	64.451202	0
44.843816	70.168179	1.8000151738181
44.842557	65.502545	0.086988009728773
44.840556	63.194167	0
44.838664	78.285204	0.6563764785624
44.831667	54.546389	0
44.829453	76.226885	1.60274438898523
44.827958	65.119064	0.232933291398275
44.825	71.1375	0.510749273502164
44.825	71.1375	0.415707792154084
44.819039	52.834261	0
44.814167	52.0925	0
44.811667	69.423889	1.40613463311087
44.808859	65.590239	0.09214870517341
44.807222	64.625278	0
44.806717	76.274235	1.63452340556396
44.800271	69.169055	0.973246132766885
44.795	63.413333	0
44.773146	65.56594	0.070942843519455
44.772225	65.188009	0.378170187077643
44.764167	68.831111	0.947777541249814
44.761672	64.027341	0
44.75924	65.481965	0.15734596409756
44.739037	51.965527	0
44.703094	76.730983	1.08837686825517
44.693451	65.3866	0.206453563730659
44.687191	64.724982	0
44.675109	78.102702	0.608722331628908
44.66836	78.896067	0.559247524761562
44.664366	73.853706	1.21633927203017
44.662519	78.922549	0.512054050725303
44.661788	64.786193	0.291757104055028
44.631481	66.043969	0.328315349526454
44.626542	77.995039	0.778341303496665
44.623611	74.507778	2.90662940809155
44.565315	76.718146	1.3850054986324
44.557801	72.263608	0.82418218344576
44.555951	65.641245	0.247291158727584
44.55256	78.985683	0.450522337703444
44.544247	50.272409	0
44.510182	78.887434	0.383890688189021
44.507463	50.262833	0
44.504673	66.182624	0.446478107772308
44.494579	76.703702	0.453844076260486
44.494322	78.266438	0.404575719818549
44.472546	78.669287	0.357011696339552
44.467355	65.766479	0.396533316281606
44.444797	66.240511	0.271016756309131
44.434642	78.135194	0.406819195848822
44.423299	80.059179	0.012017178125696
44.395278	77.661667	0.15154177918694
44.388171	78.585825	0.44189178601582
44.388171	78.585825	0.280757224365478
44.3612	77.968521	0.155474849075885
44.351565	66.199512	0.354505549228409
44.348889	66.201111	1.64081442069361
44.340278	51.350833	0
44.338923	80.382958	0.022022978623416
44.338356	66.516654	0.402482482797856
44.333643	78.451634	0.365964730086651
44.328523	53.533563	0
44.326389	67.835556	0.98649110371623
44.312917	66.47932	0.145994371149897
44.298611	50.504444	0
44.2925	73.035556	1.04187564102256
44.287778	66.431111	0.542336901526837
44.285833	72.937222	0.924167075683655
44.28522	66.723176	0.177784446953576
44.283889	72.800556	1.15582823129006
44.279696	79.30118	0.013029377985381
44.267588	66.311218	0.157261354298454
44.262114	77.54518	0.346494705705088
44.25	73.185833	0.556034045095583
44.248333	66.791111	0.150528460546934
44.246111	73.333333	1.45178332648309
44.244444	78.243333	0.375068920441693
44.241944	51.818611	0
44.240323	66.622511	0.155129594848075
44.238333	66.652506	0.299625008026667
44.236693	66.840793	0.189259682119182
44.228658	73.799475	0.705012086928247
44.22508	79.836549	0.010851719316308
44.22508	79.836549	0.010178246386817
44.216423	80.020874	0.029350596152835
44.212992	80.208568	0.011106408744262
44.204483	66.499469	0.474622951827184
44.203255	80.143	0.012816031487088
44.19868	51.700201	0
44.198544	77.884187	0.394399168705211
44.196534	75.827152	0.836396361963734
44.190827	66.784531	0.138643322002955
44.17828	77.919392	0.409564514782863
44.177795	66.731387	0.472269648648606
44.177795	66.731387	0.109116789283597
44.171653	80.081816	0.013461419939578
44.171389	66.815	0.206170730126618
44.171111	66.690278	0.381079971012987
44.166106	80.003806	0.027259998815309
44.160441	76.098812	1.53050051501983
44.158895	78.753783	0.730429477557836
44.148611	51.943889	0
44.1475	52.455556	0
44.145488	66.702542	0.357636592893647
44.144444	68.113333	0.702807685712317
44.140278	68.475	0.713958429759794
44.138644	52.159752	0
44.136994	79.812843	0.009504179359841
44.136962	66.744224	0.199264103288802
44.135739	66.976744	0.450731116818203
44.11324	79.881285	0.01474839330206
44.103771	77.930791	0.469729686177018
44.088052	66.8652	0.200497525109787
44.087619	79.967874	0.014044140957072
44.079647	66.930471	0.696123320185884
44.068611	52.433333	0
44.065891	73.574043	0.802640374127188
44.065153	67.029753	0.265673471049962
44.063657	70.32613	1.30989113152682
44.062957	73.513982	0.246866772015006
44.055556	67.0675	0.28159724957626
44.041944	67.268889	0.278074908255647
44.032647	79.51992	0.008665828577211
44.02708	67.010916	0.289310137242601
43.979973	77.462607	0.471716089922407
43.976944	68.543056	0.80838484956009
43.967115	67.417197	0.11967379163092
43.952184	73.576388	0.683397790418209
43.939229	70.814607	1.00296716970117
43.932524	70.394061	1.14261980725115
43.899854	66.608946	0.462753571102992
43.899328	67.235665	0.187558160942066
43.890409	76.330281	1.89606395715542
43.889064	66.918623	0.658283941153725
43.878116	70.522897	0.80259947795084
43.863403	68.757097	1.00136389980779
43.857358	67.443966	0.252677655696936
43.855213	77.062471	0.654429771165007
43.851709	51.032627	0
43.839812	73.542261	0.477484552292803
43.834675	73.768223	0.577021915940872
43.829173	73.951434	0.412645705175867
[truncated: 458 more rows]
