# Supplementary material for: Modelling bluetongue risk in Kazakhstan
Source: Parasit Vectors. 2021 Sep 25;14:491. doi: 10.1186/s13071-021-04945-6 (PMC8465711; doi:10.1186/s13071-021-04945-6)
Supplement: Supplementary file 2 — Additional file 2:Dataset S2. R code and associated files. [file 13071_2021_4945_MOESM2_ESM.zip › data files/june.csv]

y	x	R0
48.814677	46.766177	1.33359797501607
49.419345	46.848319	0.740436319797084
49.763056	46.954444	0.969219678034768
49.33284	47.085124	0.874646076495653
49.61965	47.124641	0.681541195467404
49.061308	47.264149	0.849744927214792
49.461873	47.40363	1.01769851584943
50.110198	47.426448	1.24590569213589
48.771356	47.428918	1.19498487491011
50.399659	47.59375	0.794593736881291
48.99471	47.664861	0.932735712924573
48.131342	47.669029	0.361744657940294
49.312222	47.675833	0.740351968941692
50.216918	47.810199	1.07772753682018
47.836818	47.907639	0.283063576514113
49.971667	47.954722	0.497180544907944
49.906925	48.177987	0.480269158264555
49.229511	48.336109	0.449220892203743
49.590556	48.3575	0.553918959638083
47.907491	48.442074	0.40982036406727
46.67082	48.524054	1.95612544586732
48.866944	48.528889	1.14431282947344
49.782222	48.588333	0.706116462077765
46.599747	48.624656	1.18670050937346
46.620232	48.644114	0.438142863518272
46.594607	48.651058	0
46.60922	48.657598	1.79596241362592
49.691944	48.680278	0.66313413167314
49.765075	48.692201	0.544776449033468
46.546179	48.765027	1.48918735396328
50.367069	48.774271	0.761137915319348
46.52065	48.797223	2.28983180594487
50.087744	48.859961	0.561057673940929
49.624068	48.881197	0.744481239315036
49.165556	48.908889	0.958147635570083
46.502527	48.914453	0.617914084775138
46.490957	48.995238	2.05391842774566
46.659026	49.057348	1.09698785989249
46.608068	49.058588	0.981328252416322
48.962081	49.065765	1.27534416871869
46.600892	49.135474	1.01458645182377
46.598744	49.198581	1.08958396739825
46.545782	49.205076	1.32935713571479
49.393333	49.234167	0.604659814850562
49.82382	49.245105	0.444131098446912
46.607882	49.271246	0.812077889946083
50.765419	49.338045	1.30708696906972
46.624088	49.344099	0.641746544291885
49.676345	49.40885	0.438462367429104
46.609752	49.436311	1.11387573976017
49.666767	49.474337	0.662830653886521
49.6576	49.504718	0.417994956862628
50.125268	49.562219	0.616816983858583
48.933611	49.608056	0.649046612592606
49.093889	49.792778	0.609672044172334
50.953243	49.933933	1.04265249071453
49.045833	49.951111	0.474346731638745
50.935718	49.960299	0.852907710019316
50.868889	50.023333	0.787057507502401
51.196667	50.057222	0.510181613981875
46.797812	50.068869	0.192773053607172
50.99854	50.184374	0.97624641335061
49.728611	50.233611	0.626666695188378
44.507463	50.262833	0.027303063228137
44.544247	50.272409	0.017301430093372
51.106196	50.287357	0.713368003824114
50.848611	50.2925	1.03620781045753
46.820633	50.297508	0.177513746902587
49.215	50.302778	0.620799664040951
49.389254	50.348389	0.652170584761505
49.171893	50.452728	0.542968011313669
51.264722	50.463889	0.587103236468745
44.298611	50.504444	0.032185048691261
50.99426	50.510553	0.80488547920424
49.498987	50.515529	0.487542241510959
47.039578	50.529175	0.179641945688869
50.044654	50.576678	0.756190837436555
50.631777	50.596036	0.49424428040151
49.38	50.636111	0.310733218786062
49.644757	50.640206	0.478458568506388
50.196792	50.657086	0.724147621106498
51.155278	50.690556	0.595238957246763
51.307222	50.7225	0.743921791921006
51.429722	50.744722	0.781854505564306
47.04753	50.809144	0.203945517303356
51.196919	50.853772	0.736366318535231
47.222335	51.006	0.225592542143857
43.851709	51.032627	0.058714434432861
51.268333	51.045556	0.570359034321113
50.314524	51.064993	0.531833309008663
50.510203	51.065361	0.471669028902468
43.778459	51.066825	0.030787877378435
47.260314	51.067939	0.116151384992674
51.592155	51.075827	0.796822637947895
50.710951	51.108238	0.496557443516699
50.868333	51.133333	0.15895199410839
50.182778	51.175278	1.08878241622753
50.535126	51.177354	0.644169392041129
51.011666	51.192931	0.225804819300797
43.661393	51.201663	0
43.692778	51.204722	0
50.773457	51.232672	0.645601984307071
50.397937	51.232753	0.210319551324231
43.596389	51.255	0
51.078595	51.288305	0.837859018594275
51.389037	51.30098	0.656633739399143
43.76113	51.306065	0
49.934851	51.307394	0.710953053592679
43.697004	51.309236	0
51.181011	51.30946	0.71855742052555
43.7025	51.313333	0
43.692956	51.337856	0
44.340278	51.350833	0.031673216834501
51.20398	51.370375	0.549476855508666
51.265439	51.386536	0.849566722659553
49.789043	51.389383	0.449336192483907
50.105109	51.394549	0.714732851751429
43.630284	51.408113	0
49.882378	51.445411	0.65262131063735
51.351933	51.470546	0.74684047966078
51.1541	51.488872	0.848542635890794
51.256534	51.500056	0.582087994740796
47.55054	51.514905	0
49.605308	51.522172	0.724000059761791
48.267368	51.523017	0.062384216689467
48.130807	51.535153	0.073240133494175
50.730932	51.542555	0.556017450817497
48.368219	51.556246	0.077208634138614
51.060354	51.566082	0.47293688923376
47.670673	51.584902	0
51.288483	51.584911	0.627935637407843
48.264046	51.597649	0.063126815888023
47.786805	51.600488	0
49.626939	51.604844	1.05141281932288
47.60764	51.610746	0
48.550213	51.61681	0.056079918051724
47.704538	51.634758	0
51.225752	51.634776	0.783069949114122
48.395087	51.646912	0.147764644195476
43.178214	51.679423	0
50.565	51.691667	0.596881621670836
44.19868	51.700201	0
51.109776	51.702851	1.11261832277995
47.499057	51.723206	0
51.358333	51.742222	0.680823982532659
48.555598	51.744218	0.104765357586768
46.956338	51.746284	0
51.010782	51.756291	0.948707143223941
46.977683	51.790041	0
47.451381	51.790427	0
47.024665	51.807262	0
44.241944	51.818611	0
49.0346	51.828327	0.753980257030391
49.388416	51.829208	0.866829519557937
50.1578	51.833385	0.918109845723144
51.57184	51.837077	0.833333352726955
47.074442	51.85949	0
48.818056	51.864444	0.899878029332023
47.421961	51.871455	0
47.06809	51.871824	0
51.107022	51.881534	1.40246727286638
47.255018	51.887365	0
49.181876	51.892772	0.592950195685216
47.027209	51.908259	0
47.106615	51.91338	0
47.299652	51.920072	0
47.1533	51.942009	0
44.148611	51.943889	0
49.067565	51.947929	1.00273826070256
47.196386	51.952394	0
51.419541	51.961754	0.971514667940064
51.224534	51.963802	0.673155182684723
44.739037	51.965527	0
51.650466	51.974241	0.714909134527838
50.828056	52.030833	0.453468307094669
51.575551	52.079326	0.822641521119087
43.501295	52.08927	0
44.814167	52.0925	0
43.587745	52.102242	0
50.664972	52.111656	0.559294833181298
51.066037	52.133781	1.04079258052803
51.271441	52.158782	0.64473883917675
44.138644	52.159752	0
51.658333	52.176944	0.579259804073821
51.442136	52.246197	0.850868371655179
50.080594	52.319445	0.468768209252245
51.056944	52.420556	1.2964298447269
44.068611	52.433333	0
44.1475	52.455556	0
50.322852	52.481888	0.717583817531852
50.937228	52.584484	1.01580197109637
50.259069	52.603079	0.283188072777089
50.506977	52.642803	0.620675528034358
51.417193	52.665934	1.0711821259682
44.894444	52.681389	0
51.431862	52.71244	0.82082602179218
50.085278	52.722222	0.466766635886798
43.824722	52.723333	0
49.763611	52.773889	0.394565086780069
50.704071	52.776382	0.802888289916602
50.874965	52.79858	1.16839342238222
51.442412	52.819789	1.31199308988297
44.819039	52.834261	0
43.314621	52.858767	0
48.780084	52.880102	0.141247392123336
51.205379	52.901015	0.732814733177959
43.323611	52.902778	0
48.450902	52.925817	0.159002858096711
50.734444	52.929167	0.968524818994317
51.056866	52.938546	0.829178882231231
48.87811	52.967885	0.157062704563704
50.807769	52.970517	1.01729472712189
47.530278	52.974578	0
43.291111	53.015833	0
43.455556	53.019722	0
51.165499	53.021901	0.694483715150293
43.453481	53.044565	0
50.948611	53.075556	1.0704006526283
51.470568	53.099129	1.31049039509958
49.585	53.101389	0.347945611630857
50.100509	53.18782	0.416900949681841
51.476974	53.291413	0.989576429944665
51.025616	53.300423	0.985149590274726
47.636398	53.329367	0
51.206451	53.341494	1.09425419680302
47.648036	53.342536	0
49.465278	53.361389	0.415138734792621
46.232276	53.371283	0
43.363875	53.392941	0
50.411245	53.394163	0.538575464718461
49.875833	53.415	0.505120550331921
48.563302	53.446624	0.179356204730524
50.729262	53.457745	1.28484339552511
49.69129	53.505042	0.393070554107136
44.328523	53.533563	0
48.928833	53.543112	0.125234246101985
48.948587	53.549436	0.051778313505727
51.272094	53.611133	1.05187949450865
42.330507	53.678965	0
50.89374	53.689987	1.42161005230293
48.954716	53.735711	0.119544793569745
51.161331	53.762993	1.05188499588411
48.882933	53.795988	0.131432218127032
46.84435	53.801351	0
49.808611	53.83	0.6924827532672
50.089027	53.831463	0.554282528380283
47.004167	53.865	0
50.410987	53.869084	0.834886170457479
46.931003	53.873989	0
49.263945	53.944057	0.60896698420886
46.96084	54.005933	0
49.483023	54.01471	0.526759421479759
50.039401	54.03591	0.571206219243103
51.101796	54.085156	0.596689408966599
50.805	54.163056	1.3576691902504
46.520674	54.272993	0
50.254905	54.284088	1.14178030119727
47.096629	54.375878	0
48.908651	54.409573	0.481640858961669
50.565059	54.416122	1.00934529421099
46.207465	54.475016	0
48.043818	54.495021	0.091315653419632
44.831667	54.546389	0
49.073455	54.663177	0.417433861450836
48.940995	54.760006	0.625123870624771
50.890297	54.804625	1.09995853395713
50.845912	54.831243	1.26411383601276
45.747207	54.837315	0
48.234179	54.88127	0.0877692281635
49.509447	54.902883	0.612154993963423
50.693071	55.013681	0.966425751170417
45.466389	55.068611	0
50.317169	55.170141	1.2990171369231
50.556488	55.187452	0.806946711772031
45.322946	55.188862	0
48.434317	55.239563	1.25858313512823
49.514196	55.271722	0.653201329392472
50.445709	55.330679	0.644908304263466
49.975995	55.361338	1.12427505887724
45.208444	55.398484	0
49.263387	55.547909	0.390537404943484
48.66	55.5525	0.834388731334509
47.261389	55.564444	1.49241712597423
48.860456	55.588783	0.701141118821835
50.01968	55.644559	1.02431286286584
50.370488	55.654189	0.657337088423293
50.149189	55.671491	1.06021717197705
50.149189	55.671491	1.17193674646068
49.138627	55.748099	0.44548552544519
45.03363	55.749285	0
49.854281	55.751953	0.915281081245772
48.220833	55.789722	1.46368839189975
48.220656	55.790518	0.69967596658843
50.437075	55.831283	0.937489371310079
45.240278	55.865833	0
49.199522	55.867584	0.514859140988112
48.697708	55.883951	1.07665903898488
47.259722	55.884167	1.79458868851004
50.203111	55.964135	0.958747405043714
44.892222	55.981944	0
50.321506	56.014719	1.07986703708323
50.513267	56.096843	1.05498212816769
45.448333	56.105833	0
50.095043	56.114684	1.01145242586976
50.847408	56.205764	0.475966622234291
49.623449	56.216274	0.321760703105729
49.97899	56.356151	0.704474460638789
50.907345	56.400141	0.853389320701882
49.809551	56.447536	1.13458502010069
47.936987	56.455963	1.11871005455331
49.441047	56.477531	0.762037973373324
49.146047	56.486631	0.991390554002278
50.417852	56.487987	0.871315774750732
50.746044	56.504076	0.652790033182174
49.217479	56.638141	1.05535163912895
50.047795	56.687692	0.884532529927859
50.64025	56.696289	1.19294371432518
49.404979	56.719888	0.631282183164958
49.568158	56.73639	0.323493741788432
48.078257	56.765818	1.48427559264761
50.9592	56.780506	1.11920197939849
50.179172	56.79328	1.04934056037974
50.620201	56.817004	1.4033670712801
50.099608	56.82173	1.0746855310437
50.253966	56.851212	0.367355988187369
49.774373	56.856261	1.06985322959895
50.762786	56.87473	1.26780733895897
50.507957	56.916394	0.720238508056199
50.457472	57.02686	0.832736274164081
50.289892	57.076905	0.659910240681659
50.170108	57.077444	0.933815592132777
50.901358	57.096452	1.48163775207806
48.606148	57.111553	1.21430847637955
49.143136	57.12633	0.914129773413347
50.643928	57.175154	0.874010280282793
48.592301	57.184523	0.705842257850455
49.98498	57.204816	0.648520259067869
50.322812	57.324256	1.01798076176675
49.896725	57.328586	0.354823151691792
49.653512	57.341405	0.861427168383946
49.814631	57.345861	0.75938915401992
50.047084	57.349813	0.849518286227279
50.366111	57.396944	0.955515431746985
49.472376	57.424095	0.408237901545061
50.009393	57.43863	0.799213529500618
50.535515	57.450074	1.22063682701381
50.797784	57.480159	0.820697656227691
49.255455	57.587265	1.23119245089151
48.281449	57.811053	1.01737323606397
50.112059	57.828202	1.34057027281907
48.701615	57.861934	0.977436022918485
50.748563	57.889449	0.640364669786983
49.833972	57.935623	0.913494258034738
50.234455	57.984482	1.22311854696576
49.284335	58.005907	1.20189742115097
50.806653	58.037608	1.88193190982409
48.831025	58.148775	0.543784785451382
50.396398	58.230333	3.12304073101272
50.615131	58.24546	2.78417879383443
50.562267	58.279048	1.59474616658077
49.416508	58.293439	0.794252230993066
50.278093	58.310103	1.94311040521329
50.803671	58.310256	1.37159075027579
50.181179	58.320631	1.17186697596734
49.180575	58.419527	1.43512870828442
50.991607	58.42719	2.36367736050193
50.257871	58.433002	2.26823202808398
48.578862	58.465835	0.490956809935198
50.252855	58.496387	1.30370473448208
49.491088	58.51367	0.981953619645311
50.478342	58.518809	1.67510167605088
48.461012	58.55237	1.69794823453462
50.719167	58.675833	0.661442081576618
50.024454	58.792903	0.879074896804453
46.220848	58.825503	0.702548819367368
48.341821	58.825673	1.45001230435835
50.368408	58.903521	1.98238898050929
50.614722	58.988611	1.51433038255678
49.934579	59.002992	0.919523247496084
48.159899	59.06149	1.40528914804887
47.089819	59.065964	1.48096304489924
50.47578	59.078729	2.10968274182359
50.125309	59.094431	1.11021579960564
48.924429	59.108463	1.41492847679564
48.031883	59.190596	0.881953361386492
47.353609	59.231649	1.44329925632241
47.479805	59.292052	1.17135513657151
46.095649	59.516262	1.33598749628154
48.716111	59.604722	1.24238220101422
47.832935	59.620494	0.683607032612867
47.832935	59.620494	1.28671451868258
50.318435	59.627312	1.2171030146823
49.076695	59.854172	0.548110332834083
46.266565	60.097571	0.595281036218383
49.826325	60.098236	0.849686225610765
49.956138	60.116454	1.31201915781018
50.831237	60.160911	4.21077991786478
50.568509	60.186181	1.69025244613467
50.175647	60.18963	1.45308481931287
49.1325	60.346667	0.281454710543254
50.432812	60.502945	0.832814559046053
47.555411	60.542003	1.46259222776044
49.94062	60.556754	1.64522723091543
46.932222	60.572778	1.00777559843795
47.51492	60.658183	1.9480991272588
48.642118	60.741412	0.62919836716708
51.92297	60.809315	2.3806764226481
52.653333	60.859444	1.87509445601438
51.797139	60.91263	1.53307809759904
45.970583	61.020186	0.919696539109578
51.745637	61.02651	1.93162809102507
50.103346	61.037397	1.7800889139915
52.147867	61.097261	2.28362926938855
52.3843	61.104304	1.24731562386822
46.656944	61.136944	2.01708030514908
51.938825	61.147234	0.369873403546476
52.724415	61.14807	1.8900360882173
47.082733	61.153271	0.482725711684856
52.183911	61.189797	0.161248412697878
50.468488	61.220887	1.50870618848985
46.140833	61.223333	0.892085738905175
48.619539	61.260198	0.660229487066378
53.722121	61.277867	1.84881070760629
53.507194	61.28156	2.49332434395489
52.639444	61.286667	1.16904607175708
52.213611	61.302778	1.1436896569017
46.010833	61.311667	0.172786746812876
52.287748	61.327661	2.19498989955746
51.448311	61.337219	2.726695817573
51.74813	61.356946	0.384870862536521
48.535193	61.415211	0.384187969148556
52.257874	61.465157	0.496892860249973
49.985675	61.486663	0.694458106972895
45.723554	61.493355	0
45.717778	61.506389	0
52.218889	61.513056	2.01571713908143
53.905642	61.519694	1.55325075400103
50.663077	61.520143	1.88883500337694
51.926286	61.524689	0.450052299777351
52.862021	61.525066	1.03202921891059
52.923821	61.548045	1.2069403198101
52.113056	61.557778	1.95262559437146
51.813662	61.562544	2.73067396361957
52.801389	61.567222	1.40218614293467
52.887784	61.579234	0.646272951409602
45.783113	61.582172	0
53.622937	61.614655	1.75590470355756
46.944711	61.617583	0.649811077781927
51.53875	61.633672	2.0350799641424
50.96763	61.645602	2.00431815345123
45.591389	61.645833	0
46.800724	61.656067	0.515254158192837
46.800724	61.656067	0.670022290024626
46.800712	61.656247	0.131033154161966
53.585222	61.669075	2.78130523294989
50.363702	61.674195	0.874485742373929
46.004329	61.733394	0.626045651262391
46.071944	61.740556	1.2476151603857
52.439315	61.744587	1.22023978049273
45.491061	61.747605	0
45.263586	61.756571	0
52.468144	61.759517	0.444614029898493
46.151486	61.761781	0.641751515300438
47.340833	61.768889	0.516923915067101
51.964331	61.784221	0.934798684684522
45.762148	61.81948	0
46.824746	61.85411	0.558929935198367
51.129586	61.855736	2.01586187284389
52.861667	61.8575	1.60245968037217
53.889067	61.875831	2.41639178218462
45.356389	61.879167	0
46.499277	61.89289	0.598723773895354
45.676559	61.902888	0
53.599416	61.903059	1.29192526512629
45.628056	61.931111	0
45.979734	61.937545	0.63002396964969
46.194572	61.955323	0.586143823036931
51.410682	61.961009	1.97040970281724
45.783547	61.975975	0
52.097212	62.001766	2.02796307045668
51.907515	62.031437	2.12939808730061
51.67016	62.0406	1.85587628318191
52.688889	62.042778	1.34077882430184
53.347892	62.046358	0.775740089219106
53.752352	62.054838	0.93131726888011
48.243948	62.065816	0.620674254873272
45.826985	62.07152	0
46.144724	62.075886	0.450394582058987
52.545815	62.076649	1.35747927283995
51.767491	62.098586	1.60074434995813
45.763971	62.104668	0
45.731944	62.116389	0
53.887486	62.13707	1.64348306989862
52.135542	62.14608	1.60781797514474
45.846984	62.151245	0
53.794731	62.174988	1.21163432576291
53.610038	62.186468	2.47309071882242
45.771491	62.1891	0
53.800746	62.20377	0.491110081614799
53.310608	62.220524	2.78284238450843
52.278333	62.291944	1.41747013122368
52.91276	62.295012	1.3315492099918
46.821577	62.300545	0.602388028333884
45.79418	62.301246	0
48.893205	62.307858	0.777689393569663
52.645467	62.319536	2.40750891371816
51.343202	62.323138	0.966858534340251
45.76494	62.328654	0
47.247207	62.345848	0.531683386810448
51.736636	62.347456	0.844771864459142
51.984444	62.349167	1.32977307553863
53.73252	62.389946	2.05363104078427
52.043026	62.406322	1.77657435054603
46.61991	62.473085	0
53.370377	62.482221	2.46438882179955
52.544216	62.492632	0.804174743444299
48.03648	62.513015	0.745130688723545
52.835009	62.516536	1.30799161459326
51.630512	62.563635	3.17518511371139
52.687284	62.583057	1.17211896982836
53.826614	62.618064	2.57229799061472
52.829655	62.644241	2.0062755088985
52.295344	62.670993	1.16979099584435
50.656984	62.676472	1.42727394709015
51.083298	62.690262	0.860531743907447
52.635674	62.693262	0.735082384372838
53.247086	62.702613	1.44953792587166
53.635384	62.703682	1.7931874989009
52.635556	62.703889	0.837245669550949
49.290064	62.709674	0.712566994095989
50.46132	62.799155	1.38012362031224
45.195833	62.8175	0
52.883149	62.841475	1.32821341411289
53.923323	62.861849	2.0708204097402
45.739036	62.864068	0
53.36919	62.869098	3.27150830370948
53.107714	62.891718	2.33238091654104
51.445853	62.910097	2.17138410074828
53.737692	62.947135	1.93478717259395
52.167332	62.999821	2.19520990121443
52.937228	63.051986	1.82608771512526
52.879454	63.056136	1.40336643075774
51.939419	63.066368	4.81174276181329
54.097021	63.084865	1.9527448533996
53.511215	63.085574	1.374521391511
52.522884	63.111976	0.7169990148612
53.030482	63.112542	1.77246179311047
52.964432	63.133392	1.84466576083891
53.763318	63.153298	1.56803767110304
51.46517	63.18835	1.54703875027165
44.840556	63.194167	0
53.426762	63.20214	1.64028695569373
47.110833	63.255833	0.416327175278822
45.61043	63.272307	0
52.808577	63.275191	1.18993739194143
52.617547	63.287605	2.40844043916001
53.456213	63.298313	0.942396574347765
45.650677	63.31734	0
51.885833	63.319444	2.08647239729087
53.285578	63.346706	1.11278140322532
49.498611	63.355278	0.987972070758756
53.790268	63.372577	3.34692340170926
53.624422	63.38236	3.05531244464398
52.204917	63.382602	0.778721198187329
53.157391	63.389995	1.63680229173886
44.795	63.413333	0
53.024871	63.482782	1.34383899705967
54.094164	63.490975	2.03702854612258
49.632441	63.491828	0.23255229946557
52.29671	63.526827	1.10334001042721
53.737713	63.554486	2.65116433363681
51.097972	63.590284	5.30274862089721
52.870024	63.625183	1.79437962862909
52.463711	63.637436	0.914088945154566
49.707954	63.638002	0.837590283820007
49.707954	63.638002	1.24769435498421
53.181483	63.661125	1.00211008882959
49.788618	63.664682	1.12660828778515
51.999238	63.689107	0.931980560182305
53.200566	63.691973	0.501426157750161
51.541667	63.693889	1.6936356147782
53.235699	63.736745	1.10929465779449
53.760294	63.743249	1.79861230282987
53.321383	63.745279	1.01068763321444
53.86371	63.751055	1.7646302561009
54.012485	63.776316	1.84277615918235
52.916667	63.793333	1.42813471208071
53.941114	63.805538	2.07192367647063
45.018056	63.826667	0
53.621324	63.862608	1.93180280147326
53.211908	63.87708	1.11028631039773
53.547702	63.879245	0.48774059700802
48.932242	63.907066	1.17580501229816
45.073611	63.935833	0
49.98396	63.943286	0.517599054353014
49.771976	64.009761	0.865044223664305
44.761672	64.027341	0
52.53468	64.033216	1.28018860068129
53.458685	64.034626	1.37429209857801
45.080434	64.085866	0
52.402776	64.088031	1.51727555023453
45.489765	64.08928	0
52.313087	64.090331	0.786291948604377
52.984403	64.108558	1.33276021998672
54.133333	64.124722	2.52985557945366
45.365833	64.125278	0
45.19169	64.129488	0
49.79102	64.134546	0.585890184625224
52.363819	64.135283	1.32403660414455
45.146667	64.146111	0
53.808488	64.154884	1.49479543212881
53.795151	64.183351	0.626925226657214
53.281211	64.193242	1.86779883073944
53.172761	64.205989	0.963374730203978
45.262222	64.212778	0
51.65664	64.2225	1.39681094762322
44.878668	64.240529	0
53.620545	64.25616	1.39356970569954
45.384636	64.257957	0
50.476875	64.260957	1.0118638354022
52.114409	64.267182	0.506482070905829
52.75111	64.267263	1.32240901929896
44.876822	64.294859	0
53.081407	64.296117	1.25472824735145
54.322994	64.300402	1.29154905868727
53.051078	64.332202	1.75612856060882
52.405418	64.383828	0.535922988961675
53.884036	64.396396	2.05578446194182
44.862806	64.400034	0
45.068423	64.42136	0
54.0975	64.423889	1.47479419991034
44.852487	64.451202	0
45.114257	64.479041	0
45.190556	64.515	0
53.668787	64.52137	1.29150831365967
53.806584	64.543315	1.72906446702076
52.859798	64.547708	3.53574045052036
44.892222	64.574722	0
53.345962	64.578359	1.56713143573119
44.9929	64.601131	0
52.451462	64.610339	1.04322422873381
44.807222	64.625278	0
51.997796	64.661525	0.943226269312796
53.129948	64.663088	2.19342378387334
52.910061	64.672556	2.20083035339207
45.07813	64.675853	0
45.051389	64.699167	0
44.916664	64.712603	0
44.687191	64.724982	0
51.592217	64.741744	0.437060202271682
51.332222	64.7625	2.19071095256576
53.32482	64.763825	1.09115196392086
44.870626	64.764786	0
54.09493	64.785097	1.28797909242903
44.661788	64.786193	0
51.765345	64.788034	1.01474278366362
50.119937	64.790846	0.852450816911451
49.901459	64.849326	0.920193078710944
52.552769	64.864265	0.792692184109967
45.068359	64.891556	0
45.066944	64.891944	0
45.076367	64.944512	0
52.394934	64.954618	1.64498997652172
44.888292	64.96273	0
45.052678	64.980822	0
54.306822	64.983382	1.50565850395205
50.114023	64.990748	0.490925267443127
53.206321	65.020006	1.23060795746025
53.981257	65.02121	1.0092820821136
51.206944	65.0225	1.63263459181363
52.295173	65.028073	0.289914549990871
52.356939	65.04842	0.631903504230369
45.060242	65.052957	0
54.048881	65.073887	1.1671409420237
44.908966	65.100792	0
52.990383	65.113656	0.533604205568586
44.827958	65.119064	0
50.834109	65.170492	1.61097354740281
52.78518	65.175397	0.982095764478099
50.183319	65.185979	0.432689260513021
53.771375	65.187623	1.83296886292551
44.772225	65.188009	0
51.489886	65.230976	0.659983659152524
53.215941	65.241558	1.17946234909922
45.042139	65.26804	0
54.261389	65.270556	2.48574648957658
52.182735	65.27723	1.40502871753318
53.56706	65.277769	1.5974259316164
51.097639	65.300487	1.22227591697344
50.103866	65.310656	0.826173854806586
53.802671	65.315965	1.65279113144934
48.121708	65.336995	0
54.045149	65.3434	2.56224410992293
54.045149	65.3434	1.16852263528729
44.904444	65.346389	0
44.922657	65.360863	0
52.466838	65.361717	1.02064267026273
52.909491	65.371346	0.906080986763416
50.287532	65.376736	0.854712071633137
53.334441	65.380339	1.49338589660705
44.693451	65.3866	0
52.535934	65.442951	0.70356642132022
44.890961	65.475704	0
44.75924	65.481965	0
52.659835	65.485693	0.261980535717775
54.227512	65.500147	1.16637941341629
44.842557	65.502545	0
53.524675	65.50595	0.257252972789749
54.378224	65.521266	2.2374421944523
52.665646	65.521644	0.360464513515206
44.904261	65.522299	0
53.316822	65.536295	0.829954780693741
44.95181	65.542502	0
54.06369	65.551674	1.43421568470207
44.773146	65.56594	0
44.808859	65.590239	0
50.435802	65.636538	0.436982740065454
44.555951	65.641245	0
52.137261	65.647399	0.191232303234337
53.278864	65.648692	1.21002225633423
52.106389	65.669167	0.935297311039568
52.097616	65.669749	1.54447011206901
53.431188	65.712859	0.514904372835821
53.778495	65.743689	2.37147627162031
44.467355	65.766479	0
54.498868	65.767036	1.1737094272552
51.649544	65.791048	1.77727062770611
53.136074	65.793096	2.60999931102258
52.547502	65.819615	1.04382278989104
54.616752	65.867684	2.19546441248917
54.219163	65.871879	1.07963441604627
54.310405	65.881131	1.08262682884291
53.522849	65.934851	1.57894023582563
51.749184	65.952386	0.964481334506062
53.011171	65.97011	0.14464568158805
50.464119	65.974008	1.28430971570389
54.05812	65.978976	1.84884555116928
52.018657	66.008252	0.956791912647584
53.614306	66.029901	1.78487897768357
50.771531	66.040789	0.896573569655566
44.631481	66.043969	0.205235721426913
51.284399	66.044203	1.9181820984647
53.824467	66.065017	1.84131169490356
52.077207	66.070254	1.3284366498833
54.441335	66.073497	1.51611883501222
52.848618	66.074422	1.15696624063614
53.985075	66.07444	1.9602267311958
50.014765	66.082246	1.55819914549692
53.315455	66.094733	1.55480267358486
49.793333	66.140556	1.45251772998751
49.517536	66.145065	1.12784423701998
54.553867	66.152899	1.11110888900805
44.504673	66.182624	0.279101347780846
44.351565	66.199512	0.221607677651009
44.348889	66.201111	1.31872016602392
52.131058	66.211586	1.22349352109368
51.900497	66.21844	0.243880047854234
50.536944	66.234722	1.22595321721514
54.272263	66.236469	0.351216538280874
44.444797	66.240511	0.169417359194791
53.163071	66.265323	2.53717892025621
44.267588	66.311218	0.09830684903575
51.098679	66.314712	0.76433366301971
51.059606	66.32092	1.42543440287594
51.739743	66.325258	1.48082749076164
51.150631	66.329786	1.09954314953214
52.230209	66.349208	1.46580738638071
53.374524	66.3642	1.14694984612281
53.678884	66.365772	1.07177326434471
54.031026	66.370435	0.22791249807986
48.055696	66.375636	0
51.922165	66.376534	1.04025262552838
51.463459	66.394123	1.22612455566841
53.755706	66.402603	1.61324772131907
51.958004	66.406206	0.82508533975531
51.620012	66.422456	0.795048714580905
44.287778	66.431111	0.339024372152691
53.612693	66.43673	1.30185916590498
52.803444	66.46739	1.55995081094606
50.923473	66.467812	1.2209609272578
50.910151	66.46827	0.213933548978597
51.623931	66.475861	0.899356675261432
44.312917	66.47932	0.091263658949956
51.373612	66.485689	0.825507963584032
53.914759	66.486964	1.17677877349771
51.037523	66.488923	1.22857077179644
53.748193	66.492067	1.85272766224763
53.748193	66.492067	0.582767185227617
52.583543	66.4923	1.53310069420275
44.204483	66.499469	0.296695186699379
52.2444	66.503969	0.996612715765607
50.219167	66.506111	1.36287767762151
44.338356	66.516654	0.251598905862479
54.623905	66.521001	1.02904334149977
48.265635	66.562962	0
53.612693	66.563528	0.807109463152221
51.360898	66.564893	1.02981402299988
51.992328	66.567651	1.64148480010746
49.934103	66.569969	1.56505116754785
50.116004	66.571729	1.73063529982772
43.899854	66.608946	0.289275427253671
50.73282	66.611884	0.195211081761264
44.240323	66.622511	0.096974248566907
53.396828	66.623068	1.71526287543779
53.464475	66.630039	0.852843647387327
50.554198	66.637773	2.32620338765558
44.238333	66.652506	0.187300882424758
49.21416	66.659387	0
51.141596	66.665055	0.48167821241539
51.11616	66.672718	1.09080165370814
50.218561	66.682051	3.47607423889043
44.171111	66.690278	0.238219817882428
53.80115	66.698643	1.65279415192802
44.145488	66.702542	0.223564948325016
53.036119	66.723167	1.22669338208643
44.28522	66.723176	0.11113619659157
53.280942	66.72606	2.63973399272024
44.177795	66.731387	0.295224095334665
44.177795	66.731387	0.068210831448205
47.83337	66.731881	0
44.136962	66.744224	0.124563508992043
52.428131	66.744376	0.605661731672103
53.060582	66.745625	0.706723974603223
52.797896	66.752821	1.25354756693356
50.560104	66.758157	1.99289584823308
51.210796	66.763573	1.09446924207795
51.641094	66.768541	1.32486681625258
51.889443	66.776491	1.00205287519348
50.499123	66.782187	1.0596247452947
44.190827	66.784531	0.086668388344748
54.492316	66.786606	1.12293320580798
44.248333	66.791111	0.094097998281812
53.581389	66.804722	1.40216215482457
53.205852	66.809397	0.848491672724648
52.108458	66.813107	1.37909571478242
44.171389	66.815	0.128880963365499
44.236693	66.840793	0.118309568689931
44.088052	66.8652	0.125334542748518
52.003546	66.886652	1.26160326674007
50.276055	66.890056	2.63127922344817
50.252964	66.913799	2.18759961067719
50.787666	66.916134	2.57168268105795
43.889064	66.918623	0.447879335389736
53.844329	66.925369	1.42057847423808
44.079647	66.930471	0.473624268347968
52.821765	66.951573	0.26762423112825
54.717714	66.952462	1.1764136197867
54.368968	66.97315	0.656464613020573
44.135739	66.976744	0.306665772046941
54.199922	66.987038	1.14702074077706
53.89814	67.007349	0.829995054887256
48.654761	67.009388	0
44.02708	67.010916	0.196839120460133
44.065153	67.029753	0.180757345281729
53.198246	67.034919	1.28852255442842
53.198246	67.034919	0.715728189623881
51.19916	67.044827	1.4802176140261
51.786761	67.047594	1.37845834373845
48.058857	67.05487	0
53.430169	67.057457	1.47070467876163
44.055556	67.0675	0.19159147155671
49.514348	67.07024	0
53.942264	67.082475	0.742399675739107
52.925525	67.0956	0.892625071530793
53.736999	67.107862	1.09865914073763
43.796713	67.125487	0.289200040794753
51.391943	67.127732	0.616662448057046
54.671534	67.158194	1.22888820918569
54.671534	67.158194	1.15261032765192
43.827778	67.170833	0.345451270498514
43.789444	67.185556	0.212697800776079
51.268347	67.216387	1.11892207647552
43.766423	67.234587	0.366432911127976
43.899328	67.235665	0.127609712493407
53.502979	67.244828	0.334041593088085
49.9837	67.251161	2.32754977072063
52.564218	67.256326	1.4703519837241
43.828152	67.266873	0.488160077283043
51.98539	67.268849	1.45212243451463
44.041944	67.268889	0.189194961796914
54.121888	67.276988	1.3253652948044
53.125155	67.301224	0.647987015957262
50.489817	67.307611	0.912352006674565
54.573604	67.314025	1.03369478476939
43.680016	67.314286	0.498840016015299
51.908477	67.316208	0.997827107603822
50.114554	67.324311	1.23133570861533
51.844475	67.369218	1.39303155176066
54.384464	67.380456	0.798757986852023
53.002876	67.386277	1.16888423082869
43.59272	67.411708	0.345703883990454
53.881128	67.414403	0.370761050813974
43.967115	67.417197	0.0814229467079
51.817782	67.419766	1.76846687736832
51.611528	67.427653	0.762452461098808
52.560068	67.430851	1.23059347246561
43.857358	67.443966	0.171915329277268
49.730232	67.444856	0
50.176667	67.448611	2.25547692619994
53.32148	67.449868	0.97238779551682
43.46418	67.463909	0.307936236190428
52.101881	67.465122	1.24865448805193
43.828458	67.492242	0.273460480574059
48.753688	67.521635	0
47.900388	67.537697	0
54.241531	67.540967	0.652450692193721
53.750382	67.555726	0.860975818637104
52.248849	67.568545	1.14428474954143
43.358297	67.576899	0.49622020066986
52.632072	67.57945	0.917091596192847
51.596368	67.580717	0.775207800751958
53.935511	67.590257	0.709454376102184
53.56907	67.601396	1.29766091508446
53.985033	67.610397	0.54910532777741
43.651454	67.610415	0.098434683547806
50.244167	67.614167	1.3273877823753
54.736566	67.616317	0.227819577806193
47.836939	67.618815	0
43.587255	67.642054	0.142269135842732
53.391448	67.646087	0.744699285464862
43.800747	67.657873	0.090139239055714
54.61278	67.665455	1.08995417478872
54.462592	67.665814	0.986267853028737
52.751323	67.6716	1.189569297197
43.286658	67.673693	0.409908103420964
52.048664	67.675471	1.7968581276647
51.944888	67.700983	1.46402967509065
47.800225	67.713605	0
47.800225	67.713605	0
54.349928	67.721896	0.92285677280828
49.05809	67.749115	0
53.731401	67.754307	1.35482231272886
52.460106	67.761925	0.537523255395695
43.11466	67.763928	0.654542816324902
43.681946	67.778562	0.10423583786929
43.201111	67.783611	0.198592659221266
53.148373	67.784931	1.07164745174378
54.426661	67.803185	1.14986057725929
54.20077	67.804918	0.922652710397855
51.876573	67.80976	2.15512810933234
44.326389	67.835556	0.734008896915313
43.486111	67.836111	0.12303708638259
48.391402	67.856581	0
47.671626	67.865663	0
52.836559	67.866049	1.25010518751668
51.811351	67.918268	1.07623157772315
43.4375	67.924444	0.101321441359999
52.242177	67.939953	2.03509812759141
53.403722	67.950176	1.33895532768699
41.256922	67.968852	0.645568147635797
41.256922	67.968852	0.579950333831611
41.665673	67.972355	1.86274900041669
53.889603	67.980476	0.370860924444048
41.806944	67.9875	1.32788179073543
41.911667	67.989226	1.98498884145675
53.481138	67.995433	1.0537244314987
41.395037	67.999655	1.48213609440039
54.201824	68.010444	0.929033354397549
42.093056	68.015556	0.899747837659698
43.397875	68.025446	0.110299747758475
41.483482	68.029902	0.626254811042037
42.858287	68.054623	0.375129151381868
48.870502	68.06508	0
41.292515	68.074	1.0752470059564
54.048802	68.086352	0.978428954820089
54.812982	68.089747	1.21977164770023
41.941406	68.091391	1.00082864468844
53.294454	68.104138	0.27205802742619
43.555278	68.108333	0.099884032921504
40.847222	68.113333	0.299895864138682
44.144444	68.113333	0.522931319086375
42.164951	68.116939	0.7870405707873
42.054543	68.125806	1.07212029673827
43.223139	68.132911	0.107478701851268
42.118038	68.144643	0.562944585130696
42.64819	68.153707	0.507473566787088
50.997922	68.159097	0.928219947188926
40.946667	68.162778	0.555419379106885
52.777424	68.169697	1.03119193507048
41.02	68.17	0.777479397804998
40.815	68.173056	0.513369333851154
52.453537	68.173569	0.214317164016809
51.660021	68.19105	0.802138078938005
54.655167	68.192083	1.0694836689981
42.029218	68.203905	0.304171805783655
52.578848	68.204256	1.1626009150379
52.953718	68.205199	0.710358479026225
42.373631	68.206133	0.790430583743474
40.994167	68.217778	0.549297569893712
53.981385	68.218709	1.67456181880033
54.300281	68.22462	1.19842129149597
40.823889	68.232222	0.331678923535251
51.368642	68.241338	1.18272212693313
51.635833	68.243056	1.02684849779145
40.7275	68.248889	0.322088504873345
43.209427	68.254669	0.116612760899394
43.433056	68.266111	0.114967687234233
43.300674	68.270345	0.157383294385303
54.517007	68.276202	0.952438263475272
42.827812	68.281852	0.684784379725285
46.949904	68.287377	0
40.950833	68.288056	0.499307053105307
43.375481	68.28832	0.22134132889904
42.860058	68.292605	0.71706503463434
52.137415	68.294375	2.03368365343218
40.764444	68.304722	0.502598428342808
51.203884	68.311847	0.334273789380348
54.820369	68.316383	1.57721676622962
52.347808	68.323013	1.09846720310129
41.5925	68.325278	0.279430644102167
40.775278	68.327222	0.342495174603319
40.775278	68.327222	0.313418873763012
54.356545	68.342102	1.31031543174715
43.512665	68.346342	0.362304518061801
52.029308	68.350394	1.22923242903581
54.297124	68.355505	0.828123010721173
51.815755	68.358326	0.22142122564502
52.974508	68.362305	1.23989983111975
40.893939	68.364632	0.232930629334657
42.7748	68.371576	1.13046425352073
42.864532	68.371684	0.515282423716086
43.405551	68.383065	0.127860247202453
53.870161	68.392641	0.661325487935512
40.849722	68.4025	0.488682759300811
40.780556	68.404444	0.707644648492666
40.933889	68.407778	0.534129910891664
41.700556	68.411944	0.228857863075979
54.007607	68.422061	1.20583565055882
40.768056	68.422222	0.62377599442918
54.171239	68.422358	0.903337951661855
40.7025	68.424722	0.87242174380449
51.691621	68.430838	1.05688620393678
53.093624	68.434889	0.077103845484572
42.823984	68.435114	1.00416255708819
53.313303	68.4378	0.097123408297245
54.346585	68.458254	0.910883765053427
54.346585	68.458254	0.733353968040166
54.881111	68.468001	1.02049250314307
55.062818	68.473939	1.22066266001132
44.140278	68.475	0.531228145390475
40.848333	68.477222	0.509118557561964
43.554167	68.4825	0.978880639351718
43.318333	68.495833	0.102791851632503
43.518131	68.504652	0.720613408788128
40.600278	68.509722	0.671583725115861
43.188088	68.523903	0.109720596619339
40.709722	68.530833	0.501052438910454
54.699696	68.535069	1.04290834080235
51.978068	68.536929	1.25586502199907
51.888259	68.540037	1.32036619280726
40.898333	68.541667	0.346877176503226
40.8525	68.542778	0.674900196664223
43.976944	68.543056	0.601487098538841
54.93961	68.544501	0.193178703397418
40.662778	68.556111	0.920179538476612
42.608952	68.573769	0.707225737934583
42.608952	68.573769	0.587468156852921
47.904706	68.57437	0
53.763845	68.575305	0.953032372489838
51.736659	68.586579	0.929922843611083
43.527263	68.588151	0.839591075800918
40.693056	68.593333	0.989417182451413
52.071461	68.603799	1.48991195102631
52.575072	68.60671	1.23080355997873
42.594722	68.607222	0.403559261462576
53.839383	68.610564	1.04153260197915
41.227807	68.618783	0.227887192845109
54.405479	68.619744	1.20838561934722
52.395792	68.629859	1.14022283390144
54.928825	68.636785	1.22402644923032
53.315	68.648889	0.782256478816385
49.832793	68.655946	0.44743687694387
52.164722	68.686944	0.797439335876738
54.475197	68.692211	1.23124427758487
50.996885	68.699344	0.347666618545539
42.798997	68.715496	0.609744437241715
54.619787	68.726267	0.665691334650403
52.731309	68.737522	1.28993967119369
52.520621	68.75336	1.44728457820911
43.863403	68.757097	0.745075154494413
42.524881	68.787271	0.634774816249308
55.242566	68.789418	1.38683216081169
48.986522	68.789634	2.14896244856051
41.197222	68.803056	0.575520019857153
43.433056	68.808611	0.115025173201125
54.977351	68.808948	1.46908824444646
42.900833	68.81	0.5148647560786
44.764167	68.831111	0.705203670821952
51.785278	68.840278	1.20732001484952
52.607929	68.841907	1.2265785076101
41.368611	68.843611	0.452341909998866
41.573889	68.843889	0.652774321070443
53.548205	68.849794	0.863306251909996
41.2375	68.855	0.754085217015134
41.2875	68.871944	0.207727888595286
54.911424	68.886706	0.944851150084888
53.011675	68.897468	0.650155353648869
43.552298	68.901735	0.269101579284468
42.464791	68.902902	0.516827277261174
51.111992	68.914203	2.22561890929162
42.879445	68.920015	0.694419933842198
41.343056	68.921389	0.500502561511453
45.269054	68.926663	1.20804064299261
54.779032	68.944207	0.751493935624627
41.348611	68.944444	1.52357069007206
42.925785	68.949121	0.335002637803082
52.907492	68.949237	1.0452531901917
53.358685	68.954376	0.822080288054651
52.250833	68.954444	1.14126621095149
51.113655	68.966719	1.73038462803666
42.812993	68.966952	0.495397778233506
42.089534	68.976609	0.43171862693292
42.739444	68.977778	0.547126601462217
53.732312	68.980777	0.988542161372535
53.939439	68.981541	1.26882581954485
41.244444	68.982222	0.821297637374144
52.691324	68.987128	1.02151039654471
52.099878	68.990272	0.939184430442961
43.222222	69.012778	0.531588486282011
41.7175	69.013333	0.208410298596472
53.534052	69.025522	0.860687060499158
53.341812	69.030203	0.636289353128389
54.958007	69.032574	0.929607661724586
41.336944	69.034167	0.904498949064246
52.368345	69.052202	1.140335356285
53.142643	69.055849	0.932837643099059
41.376256	69.057736	1.31804393004507
50.936626	69.059434	0.710583755643975
42.493756	69.065488	0.371275589710417
54.737949	69.066962	0.88742561118564
55.219894	69.086329	1.64050154731748
41.565478	69.08659	0.241428140262039
54.819508	69.089976	0.88107004251165
49.479444	69.095556	1.4521207707298
54.773029	69.102265	0.477745723738801
52.753863	69.112686	0.961583517241739
41.397778	69.113611	1.39978771553445
41.403215	69.12784	0.46789932445003
41.465556	69.131667	0.438475031584865
48.006565	69.132539	0
54.059716	69.147918	1.75402280636534
52.906906	69.150424	0.661980361491491
51.790215	69.164851	0.748330864899836
44.800271	69.169055	0.724153839449939
52.480914	69.17184	1.98094968477337
41.465193	69.172091	0.251201903700675
54.34183	69.172882	0.296771741999685
43.763682	69.177742	0.489832741846066
55.111464	69.205572	1.08325522330248
42.101316	69.219945	0.549283423699329
55.094478	69.231371	1.47128650013135
54.510113	69.233446	2.85016285656545
54.964453	69.244208	0.692949238517077
43.582136	69.246616	0.606548017943264
42.820556	69.248889	0.647047838282148
53.270033	69.249535	0.968726167111172
42.389075	69.255204	0.422894943618143
53.326552	69.257422	0.39035486157417
42.600272	69.26062	0.191857922700808
55.151518	69.262462	1.06648175314531
52.27005	69.266747	1.17455790850772
41.513265	69.271598	0.477831833461936
41.493333	69.281111	0.787361332128496
53.410147	69.287597	0.962820788624473
53.839219	69.297146	0.910214203554802
42.434295	69.297397	0.431978071714184
42.986944	69.323056	0.51798900108141
49.426143	69.333114	1.01242915767589
52.605238	69.335378	0.680044491985152
51.2075	69.338333	0.485766838091682
41.560829	69.338477	0.426939870278849
41.6	69.348056	0.398741991732786
41.529722	69.353611	1.39066171191498
52.771519	69.366487	0.815231227838238
41.477222	69.366667	0.499099176376833
53.75273	69.369802	3.34457635356262
41.661667	69.374722	0.752307790523971
53.284635	69.377527	0.944123157144387
41.75536	69.380519	0.858394931440437
43.032169	69.38121	0.978012572225388
51.500798	69.391209	1.45116359820626
51.734528	69.403587	1.26807893377703
42.487713	69.408708	1.05761884392246
42.487713	69.408708	0.335157521642155
54.515649	69.416945	0.405621929051267
44.811667	69.423889	1.04624900019476
41.876457	69.436448	0.736094856937178
53.3814	69.439349	0.637794239814836
50.959002	69.445826	2.17997201583523
54.853708	69.447722	1.51498102172893
51.766783	69.448162	0.685884977698801
50.221431	69.472686	0.74037725516123
51.053922	69.476099	1.11363549838418
55.022747	69.490966	0.757823828017263
52.610488	69.491865	0.846442466819041
41.773694	69.492547	0.660367976835917
53.356024	69.495719	1.27467082259467
42.230451	69.496877	4.65876667233267
52.900958	69.500641	1.08443812234485
50.719973	69.519838	2.13481248573644
53.509737	69.520207	1.3510807080802
42.057778	69.522222	0.584466856653846
54.177195	69.52786	1.32243891604862
42.997778	69.528333	0.789379015534655
42.468333	69.530833	0.85431602833761
54.628366	69.538892	0.570845614707399
49.681446	69.543464	1.47906900477442
41.842235	69.544281	0.982006412535196
41.75304	69.589197	0.950344865374009
51.901942	69.590545	0.996197516744971
53.571396	69.590886	0.937256319003359
52.044167	69.596944	1.4606171354251
53.296074	69.59704	0.936480457443555
54.20096	69.600732	0.292672674782625
54.900146	69.601675	0.838718751957432
52.924749	69.603193	0.647899300274138
43.768981	69.614557	0.481099986618085
43.443056	69.629444	1.4521076114531
53.718072	69.629657	1.37807159080832
42.600378	69.630044	0.797447038690287
43.16705	69.632262	0.759007087813348
43.194634	69.639305	0.552139806686181
52.175385	69.648827	0.753194472360283
48.29679	69.653606	1.32488005915149
42.775912	69.653705	0.492422438435139
54.1988	69.656373	0.984120651058648
42.535	69.665833	0.780315035442044
42.901923	69.669848	0.649480730760482
42.1225	69.674167	1.27311370126281
41.864841	69.680951	0.648943740340979
51.867571	69.686718	0.794820731793781
54.858803	69.715455	1.45358283259448
42.003018	69.719058	0.826543665747579
43.55465	69.722516	1.17390733360767
55.049086	69.724025	0.960987424859725
41.918021	69.726442	1.05753145182202
41.949856	69.743366	1.09067101543614
43.566284	69.761072	1.30368129902729
54.365406	69.765384	1.44530875410869
51.107666	69.767055	1.08265909631144
42.531386	69.773873	0.563653408069679
51.453889	69.774167	1.99729997814189
53.956147	69.775849	0.584676770058099
54.503919	69.782209	0.245426445309497
53.852738	69.782631	0.231133937466726
43.758936	69.786099	1.17600045595651
42.571509	69.786872	0.90438595006182
51.758729	69.788471	0.707593845988327
50.696449	69.797894	0.401008387743141
42.403404	69.798963	1.01003853522202
50.366983	69.801837	0.354022300471183
51.529444	69.801944	0.781075854899919
52.342747	69.803796	1.58258618341932
42.151303	69.822076	1.80575664733065
42.439722	69.826389	1.29230381227614
42.420712	69.828652	1.21823490852913
53.836599	69.833503	1.00047728375309
51.628544	69.837752	0.303105345969595
51.020863	69.851326	2.06063412760377
42.562738	69.856859	1.61201655496421
42.430774	69.857084	1.00153251542392
53.994355	69.859527	0.220466149215226
53.092234	69.869175	0.855029669483059
52.65441	69.869705	1.14515731225131
54.457359	69.872813	1.1054062595726
42.182051	69.88212	1.86733274957628
43.448611	69.882778	0.861426297077666
51.425	69.883056	0.460772773233137
42.101924	69.889037	0.877474078078546
43.037441	69.890753	0.88315374283543
42.383241	69.892289	1.37577989027756
42.094722	69.893611	0.706222501250675
42.258698	69.913947	1.25853292502422
50.938863	69.915618	1.09900636164039
51.84039	69.91754	1.34227889141671
54.862026	69.918358	1.27089014271279
43.782778	69.929444	1.29092873459568
42.470777	69.934366	1.41966266311063
53.49278	69.94316	1.41410145371242
52.863223	69.949341	0.941183994323319
51.941111	69.949722	1.65808862596322
42.198611	69.956389	1.07454566713267
43.765556	69.958889	1.07276735373146
42.308633	69.973407	0.950546564113687
54.630592	69.98566	1.35686746036424
50.731503	69.987843	0.40726200054782
48.379698	69.994643	0.567930248486783
52.703194	69.997535	0.480466586443067
42.548777	70.001677	1.19685346807007
42.146022	70.017972	1.23007290103287
50.588272	70.024126	0.200409274073771
42.469832	70.027521	1.11485122331871
52.401944	70.030278	1.77724667987161
54.902397	70.035247	1.01145502762755
42.586161	70.067882	0.805121738720884
53.066944	70.084444	0.781070627861579
53.805776	70.097096	1.30502474812616
42.898502	70.113427	0.85734212512247
53.630269	70.119015	0.776026653052467
51.323333	70.125833	1.2178947398952
52.178056	70.129722	1.57542301786067
51.286944	70.130556	0.431304953383258
42.241032	70.133361	1.22518655081419
42.226389	70.154444	1.56006290887318
48.333107	70.161092	1.16907039492484
44.843816	70.168179	1.64981321099387
42.556117	70.173192	0.918678393870036
42.518103	70.198318	1.4717910488999
42.202873	70.208972	0.795059473035985
52.942107	70.210131	0.48789528593757
52.400303	70.213697	1.57403029593467
54.566668	70.214514	1.14835636986605
42.286426	70.234843	1.16872301829841
42.555831	70.246315	1.37697931990549
42.519598	70.250519	1.2454643566339
52.722921	70.25139	0.914051478844072
51.785618	70.260221	1.66450748864693
52.589036	70.270345	1.79126182941921
49.945177	70.273965	2.3086469423563
53.947648	70.279544	0.765657025171763
42.493477	70.290737	1.23842041539637
43.2775	70.302222	1.77159502600773
54.832282	70.311101	1.36328996662892
54.146044	70.320911	1.25565617994391
44.063657	70.32613	1.2005874868114
50.652604	70.330568	0.243574080859605
42.740364	70.335437	1.00295234928504
42.848505	70.33744	0.950437144137417
42.478889	70.339722	1.16078789875506
54.430799	70.341186	1.64518880188405
43.125854	70.34177	0.713835715318852
52.131389	70.353889	2.5867710412066
53.103048	70.364291	0.865760197322209
48.647222	70.371111	1.1029642651399
43.932524	70.394061	1.04727408999982
51.252864	70.394564	2.96550171751412
42.4825	70.398889	1.37574185246741
53.467932	70.402712	0.271552320484999
53.94088	70.411317	0.961258697395314
51.666803	70.411811	2.21184661488299
52.636117	70.416321	1.05151111321615
51.937778	70.417222	0.24304927051098
55.029229	70.423615	1.47511906940634
52.945998	70.429904	1.3006565660218
42.525081	70.431601	1.09679590693817
53.625228	70.434072	0.828528332403577
43.408492	70.437665	0.674366500719658
54.902315	70.446127	0.768137990833073
51.634822	70.450852	1.75479513163058
43.179555	70.465441	0.780727158116219
43.176944	70.465556	0.848188861296614
42.438041	70.476167	1.21795335839458
53.27279	70.492516	1.2236569308839
54.763903	70.504302	1.39796792318781
54.480999	70.514687	2.13736373101408
43.878116	70.522897	0.710130184056845
42.730312	70.530623	0.959358639523246
51.297472	70.548095	0.999747680715815
42.508666	70.553107	1.08930674134784
50.879415	70.553269	0.68362610319745
42.687568	70.559405	0.742820626373729
50.103768	70.562261	2.34866603780566
50.637062	70.563267	0.296059925826671
52.254722	70.580278	0.3147570132722
43.012481	70.580326	0.632690798323306
43.144466	70.59637	0.615450442200396
52.569444	70.601667	0.637641014418316
50.739723	70.609603	0.30004670971504
54.897402	70.62703	0.827483136397483
52.398072	70.645868	1.65148364573652
42.569139	70.648059	1.20803015900163
55.130405	70.651949	1.10804361911863
51.342971	70.666852	1.53324576385931
42.631954	70.685492	1.33865658895322
43.406455	70.689436	0.916819793670756
50.934855	70.709935	0.995008600412985
52.891903	70.711948	1.30675262705846
51.672081	70.729249	1.46114350460681
53.138381	70.730453	0.919948419243477
54.631373	70.732995	1.83310659695345
42.60146	70.736687	1.59373905701002
54.462472	70.738978	1.30265835594085
52.471183	70.749704	1.66775250065446
42.614135	70.768928	0.793093558143943
51.27237	70.772395	1.03641779541681
52.545946	70.776698	1.02448448806822
52.832	70.783427	0.450547871420708
42.6075	70.784167	1.59808831896359
48.001042	70.785762	1.63661240700379
43.096119	70.790362	0.789370968984093
54.095556	70.795833	2.00071813908795
54.52901	70.799003	1.53832612049546
53.936052	70.810115	1.47715976257614
53.657348	70.8114	1.27329964002521
51.689197	70.812586	1.39452842927986
43.939229	70.814607	0.887413062666467
54.900461	70.815371	1.04839932316738
42.666709	70.825423	0.853292376780612
50.152311	70.831729	1.32557220083882
42.684722	70.836389	1.5651284349794
50.844706	70.837361	1.2377265418637
43.13298	70.839931	0.778654949158701
55.04059	70.84153	1.12626368957639
50.739945	70.846731	2.65605809444975
54.210397	70.873402	1.97498474825687
43.08332	70.878917	0.81646268282022
49.20964	70.888287	1.06680109138076
42.659887	70.894916	1.09950661864491
53.228363	70.902157	1.71364613935179
48.914749	70.916171	0.797737267809829
54.434763	70.93314	1.1003801787584
43.791389	70.938889	0.681531664443078
49.906623	70.942806	0.725174040090194
51.873765	70.947171	3.13892401470888
51.995855	70.952948	1.21063904078249
52.704612	70.969854	1.98342073723971
51.06426	70.975513	1.07436599213433
42.652653	70.978954	0.736595548888417
51.702127	70.997738	1.86586451034623
51.304061	71.00364	0.829444728292193
54.738801	71.016962	1.00050558969047
50.682811	71.034065	1.19268275395407
51.665121	71.04215	1.66495573634041
54.664458	71.05364	1.37416779539778
48.49634	71.067977	1.2584875282433
48.49634	71.067977	1.42558211299834
52.910474	71.074669	1.74408011817456
43.082813	71.074768	0.587858752602114
54.434093	71.092079	1.59430752656744
50.479701	71.095223	2.56728962902158
42.611952	71.09604	1.29984501760677
54.019723	71.097091	1.08637622464755
48.588064	71.108751	0.906860622062568
43.00008	71.11336	0.935272366358043
51.212021	71.114779	0.791997059025577
44.825	71.1375	0.614374327482299
44.825	71.1375	0.455842966961796
43.036479	71.145645	1.40531145077214
43.66993	71.147639	0.614000693348828
53.108665	71.157512	5.31844963214754
51.242631	71.158985	1.34168673242852
43.103333	71.179167	0.13727745543307
52.284382	71.193885	0.822520593936604
42.990829	71.202607	0.692483149181995
52.595995	71.204548	1.45728275905726
51.471976	71.206838	0.817264599169108
42.833499	71.208896	0.715636295543264
51.119286	71.214672	1.30833707406963
51.77278	71.223547	1.35691521370413
43.616944	71.225	0.658292083407253
43.063332	71.234354	0.568057029020771
53.451505	71.247658	1.13244045608541
51.850328	71.248377	2.83394350154393
52.080278	71.263889	0.168980689088203
42.883333	71.286389	0.401268404529598
43.644135	71.292439	0.851588787265632
53.67834	71.309103	1.23787380379502
50.820312	71.329845	1.29985644275865
43.075424	71.341316	0.348652150189138
50.970262	71.355366	0.92837314425695
50.854607	71.358456	1.02831827469303
43.223132	71.371437	0.378286952503052
48.851588	71.376378	1.15443926669181
50.581935	71.377339	1.92498414887421
42.901183	71.378309	0.819775879262056
47.207596	71.390328	3.38747069049152
50.480492	71.395485	1.52059637551963
53.948851	71.407953	1.16216033628616
42.844334	71.417089	0.579551366240243
42.972342	71.425686	0.476023840888596
42.862331	71.431112	1.41952806749227
42.810632	71.432046	1.51812821334163
42.924722	71.434167	0.486882834625469
42.996652	71.435765	1.12202354829919
47.740931	71.442637	1.07426220027122
50.157881	71.445907	0.992434997084317
50.475287	71.447973	1.4865289198028
50.363564	71.449105	2.10430240955855
43.115213	71.450327	0.61406303733558
43.080133	71.451468	0.41530836323277
50.636091	71.460864	1.54736375264356
43.169272	71.468087	0.502345936707217
43.090391	71.468221	0.590319535019886
42.938162	71.471841	0.533220017366945
42.989833	71.473566	0.8687653324006
50.253889	71.479167	0.575434745527815
42.915394	71.480726	0.442904205209461
53.156106	71.488487	2.39218876290271
42.822238	71.490913	0.686387456867885
49.997773	71.495377	4.27670782148885
49.997773	71.495377	0.951000314089295
43	71.5	0.948781237345348
52.764969	71.506561	1.29754959489064
50.064677	71.509652	1.32817438349556
42.837703	71.52106	1.1285080943501
52.098333	71.528889	0.608225047468888
42.977381	71.529441	0.488576918622391
53.53448	71.543967	0.328688555124785
50.26177	71.548216	1.26405061189299
49.90443	71.613937	1.98157922712489
43.073001	71.614009	0.435617523179748
43.036426	71.615419	0.573699063215177
43.133973	71.631508	0.23890085797327
48.651125	71.633907	0.895539968516324
49.390286	71.636619	0.553906322089029
43.060263	71.645701	0.470091492752976
51.276512	71.646501	1.25120023527097
51.742922	71.65066	0.16581808858
52.513256	71.653139	0.382470688186426
43.102892	71.655763	0.446723453580827
51.399395	71.700741	1.11962197791385
51.741934	71.716138	0.573315660599643
49.745165	71.728373	1.4222328891165
51.081	71.744229	1.98045707010114
48.903836	71.757892	1.35627422456881
54.010633	71.769337	1.57859984932441
54.18945	71.780871	1.12342315621754
52.30741	71.812959	1.44688332860832
48.647536	71.813498	1.3733613188127
48.647536	71.813498	1.68216449199178
49.664444	71.816111	1.4198814742602
52.787571	71.836683	1.32840377208959
50.269589	71.851901	1.19431121859872
53.638272	71.870622	0.296900370301307
52.346664	71.879793	1.06805974337781
53.29595	71.897086	0.59142716024948
52.439935	71.934977	0.554436664250656
51.532795	71.943691	1.23203787625285
42.936667	71.946111	0.965812356003284
50.38177	71.955027	1.52349566779886
51.900725	71.96552	0.245005240708023
51.033056	71.981111	0.254878804495359
53.719377	71.997033	1.07093477418073
52.468358	72.014469	0.126380151254243
49.711123	72.031393	1.18847642409648
50.060913	72.058621	4.35407036470053
42.978687	72.066562	0.732622541770342
51.005926	72.068251	0.838612582187306
51.287802	72.093655	0.8737672914269
50.282222	72.1	0.924125696997628
50.805556	72.116667	1.46048956283491
50.663591	72.120614	1.50796193363876
50.884167	72.149167	1.78254925770178
42.968014	72.154453	0.384899416372872
51.204444	72.181667	0.906461659766276
50.833865	72.182238	0.509280577206975
48.566426	72.204211	0.491609027207054
50.381632	72.220192	1.9311183960183
44.557801	72.263608	0.991399109009671
53.893126	72.271639	1.37418927949633
51.004444	72.2725	1.42673554869225
47.96155	72.280783	1.04363340216099
50.279353	72.291761	2.03705443912408
51.719148	72.292551	0.465106099936438
54.16221	72.303205	1.00434694894907
52.516878	72.315404	2.31040879259407
52.44273	72.320597	0.492226825921903
50.760935	72.323597	1.60549997364654
53.640013	72.331017	0.522938842852861
51.69741	72.334574	1.21041792246481
53.129283	72.342543	2.6395795706196
48.251832	72.351526	0.827761303519207
49.670894	72.379643	1.12252521906972
50.665007	72.388231	1.12594756095822
49.889952	72.414516	1.12968083837279
53.407898	72.419726	1.57173185511521
42.930083	72.425053	0.628209247277442
48.896457	72.473759	1.60652274182099
42.875005	72.519062	0.807084668906225
50.668611	72.521111	1.70157606585413
49.95273	72.524101	0.600662780406872
49.021557	72.560097	1.64670679097943
50.564808	72.568424	0.342402169182129
42.917962	72.575979	0.690121174596601
49.865124	72.576329	1.43728626338649
49.710092	72.588564	0.531755162259012
51.204905	72.594574	0.50873103651767
53.662081	72.59876	1.60864659552723
49.495242	72.617894	1.17402800400557
49.542515	72.630345	2.01868112868719
51.41385	72.633525	0.37622753171841
49.823333	72.634167	0.326236999297482
51.97657	72.64364	0.76720681933368
53.915952	72.650781	1.69250495269755
49.579532	72.668874	1.54459535376067
49.674167	72.676111	0.214153651376426
50.047836	72.681234	0.470063340251671
49.999545	72.688241	0.807780089770597
50.462398	72.693263	1.6269039277546
50.852222	72.694722	1.44424605037179
49.707435	72.709055	0.275430709482647
42.909253	72.70998	0.576181704587478
48.668895	72.713637	0.85366969486157
50.686361	72.71705	1.37169729337149
54.031655	72.733211	0.610935505688567
52.16236	72.736984	0.984569092887399
50.176362	72.737729	1.12094472901861
49.642225	72.738906	1.47795121093964
51.763121	72.743784	0.528187212100997
42.947222	72.764444	0.893983813101402
51.299984	72.797108	0.482867723707965
42.976944	72.7975	0.707169643088119
44.283889	72.800556	1.39033226110086
50.142735	72.800917	1.83828116762205
42.911944	72.805278	0.898019117951977
50.10939	72.811014	1.03848254060271
49.521111	72.826389	1.93686359292381
49.521127	72.827157	1.21797589625769
49.801237	72.829142	0.744732280967469
48.854214	72.833373	0.672325603955347
48.938332	72.837676	1.50061526006912
42.945833	72.853056	0.602957376473735
48.261928	72.854322	0.88232087795124
49.632319	72.859496	0.957613259937244
50.616944	72.890833	1.81273202487049
50.222088	72.895941	0.976638703447441
49.574012	72.901196	0.180273604815505
47.5089	72.90946	1.8098250916887
50.804644	72.915578	1.40229670971516
49.732778	72.919444	1.06243113215984
44.285833	72.937222	1.11166976648088
49.086668	72.947908	1.52979919258832
50.058756	72.953424	1.58361334906794
47.877391	72.95664	0.982728303701263
49.777729	72.960961	3.68666513393811
51.547169	72.973546	0.667018222353414
48.837892	72.981281	1.66950507480792
42.896944	72.991111	1.14553423035663
49.876799	72.997837	1.06504635582706
49.242935	73.01839	1.12900910701573
49.447754	73.030445	1.50534988204248
42.866944	73.035556	0.739147329748286
44.2925	73.035556	1.25326002303303
50.236667	73.062778	0.347807004200129
50.399516	73.064563	1.07835377398131
51.132593	73.087749	0.611257341750233
52.499766	73.099292	1.171035504959
51.61962	73.102598	0.63170793012831
42.869124	73.108581	0.803825204376931
43.071667	73.120278	1.03547706117517
50.140016	73.175568	0.552616645240884
44.25	73.185833	0.668846849591093
42.872481	73.19013	1.20503319388222
53.475425	73.196894	0.678875224901836
49.59721	73.219945	2.22732917821852
50.478889	73.234167	0.955101272257624
49.831119	73.234884	0.816500514180087
48.449265	73.235252	1.63053378690108
42.871944	73.236667	0.66732228561235
49.773308	73.237723	0.981952846366351
42.951389	73.238889	0.798929480359716
50.432778	73.247222	1.95704311563284
50.331967	73.258267	0.80386530908287
50.12804	73.261744	0.654700899075268
42.905556	73.269444	1.40691813143216
42.856251	73.282216	1.43630585469688
49.933483	73.286304	0.62414502059581
50.8275	73.298056	0.587976825645949
43.21674	73.303228	0.558667405712162
52.488937	73.303767	0.604817433214996
50.459444	73.318889	1.99575211301781
44.246111	73.333333	1.74633318368153
53.825977	73.338496	2.03944079424515
47.219379	73.353255	0.910794105863813
42.81993	73.359651	0.765710132621075
42.834689	73.391442	0.948282542804253
50.237232	73.402034	2.35793060520511
43.263856	73.436843	1.0342134520607
50.117327	73.437086	1.86036627832877
49.789194	73.482981	1.089389157132
43.041757	73.487769	0.554316691682371
42.96145	73.494326	0.783919091897922
42.824381	73.500435	1.02024252869236
50.094742	73.504819	0.963762455549436
53.918074	73.50887	0.961968588156871
44.062957	73.513982	0.296953152756277
50.725833	73.530278	0.347262588938759
50.733703	73.532406	1.21688184633197
43.839812	73.542261	0.578908130010225
52.913803	73.556894	1.53789442320577
49.06606	73.556912	1.38400352219533
44.065891	73.574043	0.965486718528721
43.952184	73.576388	0.822051209220756
49.879156	73.577789	0.854058868748258
43.352778	73.587778	1.31990440019213
49.418771	73.593626	1.3748445891363
48.849573	73.603831	2.24590069207621
46.115351	73.619264	0.489878737582949
50.645676	73.619722	2.24809438982968
43.686288	73.638344	0.693665077660872
51.221871	73.63997	1.13419879955825
48.768143	73.672912	0.921617078802155
45.422778	73.682222	1.91187192341235
43.802699	73.682604	1.17070522316695
50.063457	73.710111	0.579043631982333
43.619999	73.718447	0.75644484383527
49.49736	73.719354	1.49491743984121
43.803056	73.720833	0.973790159980618
52.70787	73.72204	0.971834542350613
51.638472	73.736297	0.550581041176509
49.107591	73.748038	1.13128572637397
43.583333	73.75	0.971317981854258
52.777261	73.758817	1.87569756791596
43.675876	73.76198	0.87154183466105
43.834675	73.768223	0.699588451036225
50.285547	73.794561	0.893044667142242
51.800926	73.796349	0.355321623290127
44.228658	73.799475	0.848050793696526
43.693889	73.807778	0.69399469845693
43.660278	73.808056	1.08533167325823
43.6275	73.808333	0.960611888001382
51.537136	73.810219	1.13800632282998
43.504444	73.835278	0.871359303988531
43.476493	73.843573	0.885689386224082
53.558235	73.845577	1.35519287279419
44.664366	73.853706	1.46312028428305
43.54777	73.857929	0.392566557776273
52.965772	73.900661	0.107919152731983
43.829173	73.951434	0.500296716182816
46.302918	73.968152	1.07488997049874
45.104944	73.981366	1.96520038474043
48.575112	73.983738	0.844718659249428
53.152721	73.987205	0.38014426851418
51.043889	73.993889	1.26787365042444
47.747487	74.025824	0.708397373207361
43.254014	74.027225	0.679644793325241
51.194167	74.038333	1.62654922285415
47.984876	74.040385	0.915619351607818
53.549783	74.082489	1.35330708875326
43.350785	74.088014	0.641570981682585
49.916978	74.126902	0.859043043296626
45.375096	74.133702	6.17746812744402
49.001046	74.153905	0.8813628202244
53.12248	74.191644	1.15418312786857
48.678527	74.192291	0.725464504934665
50.727477	74.19477	0.649158486690539
53.453098	74.239012	1.16385513123958
50.80737	74.265009	0.799958252466646
50.368936	74.275924	0.996970974543478
50.217863	74.280855	0.28192014943496
50.071298	74.294546	0.473448724846062
43.250317	74.294923	0.738725066455413
45.430537	74.32075	3.09931726873612
46.629998	74.355443	0
49.693207	74.369411	2.35265241108182
43.825661	74.37896	0.531035246192742
43.226187	74.395247	1.25885159804883
51.592569	74.465504	0.393935290064555
43.208126	74.466834	1.24436630273098
49.344134	74.470966	1.62937900960587
44.623611	74.507778	3.49635051968205
48.588577	74.526212	0.642156257220238
53.588461	74.529347	1.02660319537883
48.107764	74.561067	0.839796165385734
50.147492	74.570921	1.28893254136091
43.165556	74.595278	1.37824011527138
52.765258	74.596874	0.251168578104514
45.050335	74.617292	1.60374000575854
43.142209	74.620814	1.11344448765506
43.110481	74.637774	1.66436897802691
50.555034	74.673213	0.253463729198467
51.714444	74.67324	0.594701597089582
53.306667	74.688333	1.44960926331628
43.04604	74.708076	1.1347275646618
43.234722	74.7575	1.5735724823214
50.245188	74.77209	0.470665554088363
45.852916	74.787469	1.89983422060316
46.772587	74.829609	0.934673118230294
48.971615	74.852067	1.92999825577024
43.12846	74.852633	0.975868641279213
53.114579	74.870959	1.32624744662267
53.241298	74.89701	1.37693026853633
52.79373	74.898259	0.265651577876472
42.985349	74.902013	1.11480313154159
51.991119	74.913907	0.302992013516191
53.744652	74.963243	1.06542577604638
51.282332	74.96972	0.410149491294785
48.316087	74.981362	0.770063986125814
46.839326	74.983356	0
50.998889	74.994167	1.83346778511811
46.804092	75.025541	0.793631629354057
45.035031	75.025676	3.0534299910711
48.628043	75.030302	0.915169803929108
52.335604	75.060234	0.308343744507291
49.592609	75.060836	1.38079892821647
51.786047	75.065722	0.295676817688047
43.421327	75.069289	1.06040956793544
53.710851	75.093471	1.03681015696624
50.725179	75.093732	0.948406029481354
49.412593	75.125649	1.6591816268129
42.893773	75.147298	1.16693122200522
53.544674	75.149841	1.1033301992881
51.72919	75.151098	0.098775267994484
53.63595	75.157036	0.872703266772522
43.258511	75.162758	0.975097482202555
50.164535	75.204997	1.15878370078448
43.245773	75.205015	0.87726396442636
50.497788	75.208267	0.998044006099674
49.154096	75.210666	1.67457980999592
43.534923	75.212983	0.646622642367955
45.385162	75.24923	1.7868293269932
45.068219	75.256534	2.12550933138391
42.866164	75.25789	1.1644520115881
43.566507	75.282504	1.19282174525928
52.510669	75.289403	1.19303646241522
42.925132	75.300434	0.598664984792435
53.474209	75.302473	1.47441772751227
53.538462	75.321105	0.821629553307857
42.916503	75.326593	1.0700575483183
51.729692	75.32662	0.678584168645514
48.06807	75.33872	0.244453572607406
46.745714	75.387203	0.911999010907713
48.402283	75.394245	0.911557287646167
53.385117	75.420261	0.315314594674265
53.214658	75.43113	1.06621339817894
52.764713	75.451872	0.353114451068383
53.333037	75.458673	0.37988696619639
52.2451	75.460083	0.302261568049072
53.942614	75.461996	1.06891432075736
52.033333	75.466667	0.721235941345332
49.405833	75.474167	2.40993741323966
43.272015	75.485308	0.78165536163091
48.573932	75.487158	0.7434543342296
48.958035	75.535299	1.20663539041934
49.694518	75.584886	1.51017346341615
47.439199	75.588722	0.6063735993877
50.86342	75.631517	1.12283947831078
51.80747	75.660272	0.517191016390901
45.016582	75.664369	1.14575838550038
50.712793	75.667504	1.10811113285183
49.868184	75.674358	2.89285489500822
42.837631	75.688156	1.06616868247289
53.224854	75.693043	0.656014474303419
49.319429	75.699511	1.30996778702127
50.793133	75.700831	1.64959785469926
43.267144	75.70977	1.01211158808276
50.247778	75.731944	1.08170502981841
49.357602	75.738857	3.97349818191863
51.139064	75.740618	1.07605228795271
51.25371	75.7641	0.052092296915986
51.458711	75.796313	1.02792243560366
43.228316	75.79882	2.02757193101204
44.93482	75.801712	1.875014247254
43.243901	75.805476	0.882016201194825
53.872836	75.808225	1.09389731226867
44.196534	75.827152	1.2689354441433
48.046239	75.85907	1.30461173799406
53.032036	75.864792	0.696567458887589
53.132622	75.877593	0.590742264879191
53.301111	75.898056	0.598391223794849
53.603718	75.915942	0.954488046382926
43.150083	75.924099	0.969471964686662
54.021257	75.932543	0.783102364276298
52.798299	75.962268	0.696774222726387
53.00934	75.981016	0.622305355175221
43.1059	76.012825	0.923962253723292
49.051767	76.024333	0.936520787850952
51.947741	76.024692	0.888996762237145
43.275717	76.026695	0.775937473850876
43.166333	76.046422	0.186839402122825
51.914171	76.094527	0.324847218474888
43.319343	76.096935	0.797646297787937
44.160441	76.098812	2.32199282434522
43.128532	76.100752	1.75009534126991
43.426667	76.103611	1.54562404738861
53.064673	76.108074	0.520000716103775
45.034585	76.127387	1.05579871080486
43.144749	76.180981	1.23976354069577
50.133878	76.181861	1.95639913525879
49.574211	76.197699	1.48147286704889
49.574211	76.197699	1.37416083538227
48.214496	76.21438	1.07352856010375
44.829453	76.226885	2.35899022636149
49.703777	76.2271	2.77529624848928
43.194871	76.231637	1.27720838897789
52.901436	76.236155	0.495159609555909
49.330902	76.244132	1.08251653721811
52.030189	76.249729	0.238683491955847
53.220956	76.251921	1.27649327405779
44.806717	76.274235	2.40576399142833
43.360556	76.274444	0.753869762767456
43.492506	76.278394	0.872021020451945
53.544465	76.303143	0.819089445520242
52.998876	76.305317	0.938356747512204
43.220905	76.314192	0.853116423581535
53.370012	76.316114	0.756371769058216
43.59938	76.31704	1.22412216322502
43.890409	76.330281	2.74566188982851
43.280108	76.340504	0.978008806207364
53.790018	76.355955	0.896050704777472
49.853108	76.361964	2.61951783036862
49.78614	76.385815	1.26792621013392
43.16728	76.40768	2.41126929702621
54.185288	76.409728	1.06501875728796
52.955818	76.422089	0.603650570431596
43.294605	76.450781	1.46241676409358
43.168733	76.476284	0.885267753518097
52.685516	76.490873	0.512216336363372
53.242689	76.502416	0.568713198804019
52.661337	76.517876	0.634478387527097
48.907354	76.518667	2.35396635937984
49.811318	76.524658	2.01220945363541
43.189863	76.534549	1.4418275257086
53.828102	76.537387	1.17369902101651
43.166813	76.56316	2.31920255837475
54.251558	76.595967	1.53320194749482
43.233984	76.601042	1.24953273554012
53.718141	76.620212	1.17400014772841
43.375	76.623056	1.77029183038682
43.202265	76.623401	2.2038606959566
52.781972	76.650728	0.308018679682088
52.751966	76.6515	0.55305639875802
50.153939	76.656324	1.16181099409976
52.466646	76.658184	0.186615580384771
43.271313	76.670724	1.55286926111203
43.21921	76.682367	3.98500791278872
44.494579	76.703702	0.667987826098955
53.355524	76.714392	0.6738586759305
44.565315	76.718146	2.03851247721377
43.371582	76.722225	1.49099940709021
43.453789	76.725153	1.52562944793673
44.703094	76.730983	1.60192131225457
52.629334	76.733642	0.593663237276552
50.792814	76.739338	0.535918576247124
43.195909	76.750665	2.34099616912327
51.962139	76.764814	0.363904473237554
43.236395	76.765236	2.87414182949339
52.296693	76.777929	0.301853496083425
52.252301	76.782906	0.285922020050279
43.470154	76.806415	4.25055542621767
52.519153	76.807771	0.948394722973263
52.482652	76.816719	0.358100519849682
50.473338	76.817213	1.82200846765517
43.517111	76.833203	1.70567423390235
43.38265	76.854124	3.70412956477585
52.389944	76.860062	0.256367569327757
43.358088	76.860997	5.60356778207344
48.066649	76.862667	1.54570027974273
43.384949	76.894351	10.4633191192426
43.419088	76.913871	1.32925551158087
52.040616	76.926367	2.2959006355539
52.285577	76.940947	0.73081230523694
49.357222	76.977778	0.631479757012875
52.648565	77.0252	0.561009735953568
52.184347	77.025694	0.237606532168319
43.423782	77.028011	5.66675584258756
43.299381	77.037075	0.673859811559068
43.719199	77.038522	3.44835561498609
43.489628	77.040615	1.60932159110752
43.351421	77.054736	2.94647620324127
51.916405	77.057835	0.65818995225187
43.316818	77.061276	6.07136011402352
43.855213	77.062471	0.959772677911937
52.39172	77.067699	0.237023702665022
43.477056	77.078712	1.89002602261245
43.31443	77.099787	1.88390707362776
43.215991	77.10179	6.91158993007759
43.606051	77.107234	3.43915108977456
43.385644	77.120214	1.65349123198378
43.682181	77.122739	2.81863597920363
52.080351	77.122954	0.574918228212202
52.321389	77.126389	0.359239557199242
53.553929	77.133797	0.545430652135667
52.485735	77.19066	0.534349825626295
43.687605	77.193041	1.02881926277231
43.399604	77.224212	1.56355518644065
43.307864	77.228902	3.33004545719955
43.348622	77.232369	0.909360446256576
52.784444	77.258333	0.464455211734763
43.441524	77.259795	3.90318446578271
43.401582	77.268984	2.58104220998566
52.355833	77.271111	0.471146446725093
46.445485	77.28563	1.09844394330201
50.060895	77.29199	1.64476788980012
51.936843	77.299321	0.432744274054823
52.329788	77.305887	0.564966836306863
52.934145	77.313864	0.35558080725286
43.445772	77.332046	1.17097501061557
46.906506	77.356417	0
43.374446	77.363882	0.907709467740835
51.893901	77.374357	0.309571771976851
53.51537	77.3965	0.814398781188521
43.474917	77.402582	3.77669071134374
52.9	77.416667	0.952393003258265
52.907129	77.419371	0.618329233147703
43.406553	77.42027	2.90792928698755
49.355278	77.421667	1.18963280969562
52.515623	77.440877	0.831482028868706
53.096176	77.441775	0.707612568423754
43.364891	77.451872	2.02441605165804
52.7123	77.456346	0.563172646681726
43.979973	77.462607	0.691808708569316
47.725833	77.463889	1.56803722519248
51.528901	77.468994	0.129601274513492
51.507996	77.48635	0.087396883436435
43.58495	77.49023	1.01123722829699
43.364956	77.510721	0.944695255366208
52.664352	77.51647	0.749929361494674
51.722177	77.533026	0.448872741613432
[truncated: 458 more rows]
