# Supplementary material for: Modelling bluetongue risk in Kazakhstan
Source: Parasit Vectors. 2021 Sep 25;14:491. doi: 10.1186/s13071-021-04945-6 (PMC8465711; doi:10.1186/s13071-021-04945-6)
Supplement: Supplementary file 2 — Additional file 2:Dataset S2. R code and associated files. [file 13071_2021_4945_MOESM2_ESM.zip › data files/august.csv]

y	x	R0
47.123889	81.945	0.978672906676968
41.312222	68.932222	0
52.523388	65.424626	2.82620287068087
49.241423	86.338735	1.15656493641893
49.239935	86.308632	2.05034653010379
48.8725	86.282778	1.25348645169028
49.2225	85.886667	0.587901550504667
49.1725	85.600454	1.29422912135957
49.365024	85.411503	2.69934416933058
49.184815	85.299204	1.68800353446216
48.008982	85.196042	1.24962004154225
47.612743	85.173791	0.940554763500522
48.135955	85.17335	1.13519608979135
47.502375	85.168967	1.07265449487223
49.215531	85.075407	0.97555377021202
49.460374	85.059175	2.49428417880246
48.470559	85.001143	0.957663253761646
47.504262	84.993553	1.26338953757156
47.719343	84.937686	1.86843015110691
47.467605	84.876376	1.47914548588892
49.208333	84.856111	2.04565935496098
47.478818	84.771956	1.3570741673886
49.30259	84.747944	1.50192959188921
48.769722	84.701111	1.0944056749556
49.482953	84.692895	2.33452095193874
47.551434	84.682376	1.34081983825614
47.171472	84.531998	0.670909385788328
49.213089	84.510708	0.731459407219837
48.394722	84.483333	0.687125012085938
49.510687	84.389696	1.57950703642357
49.611519	84.34814	1.58057689880683
49.257595	84.346074	1.73983055386377
49.814486	84.305254	5.53067051185386
49.725608	84.274505	3.91164547803781
49.738611	84.271944	5.95629774028253
49.791421	84.253898	8.20579380934068
47.72732	84.204958	0.858616054018769
48.666003	84.17737	1.08148297548412
49.805039	84.125097	3.6393830512349
47.220762	84.113886	0.453490497852632
49.688475	84.050133	1.73375328871117
49.107196	84.043737	0.693136888581694
48.666913	84.034583	1.22100555135085
49.770126	84.007346	5.9544315511432
49.573498	83.951004	4.03521379216039
47.430245	83.862017	0.857368970068465
49.717676	83.852504	5.98650888839418
48.570182	83.846072	1.2504353440775
49.658026	83.759402	15.8379437999667
47.483404	83.731222	0.681722319215745
49.139293	83.722463	0.828541726660283
48.220556	83.694444	1.27518011489325
47.577986	83.684016	0.52178911604063
48.567732	83.650266	0.882122235420922
49.626484	83.587644	5.80859836944607
47.866869	83.571744	0.7598313704307
49.023282	83.569579	0.808631207017643
47.451028	83.535228	0.689393497616928
49.627219	83.518851	3.96158949890059
50.339113	83.506994	1.19613232436704
48.675278	83.498889	1.23185686563319
47.741246	83.43679	0.702838904756145
49.021268	83.363613	0.627332859451657
48.885	83.334722	0.879903957334456
49.679563	83.300579	6.48080432784574
48.875278	83.255278	1.12053570900368
48.58161	83.099697	0.796319667826507
49.921496	83.085522	5.67596259924522
50.275675	83.051152	6.87574749851437
48.943056	83.046111	1.46413415444409
49.676742	83.029332	9.97135486501568
47.54371	83.004799	0.675869845773563
49.540001	82.99693	2.99731299347918
48.856389	82.976389	0.728233759970622
48.676389	82.960556	1.18600004348497
50.112376	82.951601	3.77706315131512
47.570034	82.93695	0.808108729033166
48.356545	82.910961	0.532808813074065
46.934824	82.86009	0.864309885142837
49.494938	82.83659	0.931392030620914
47.761529	82.806056	0.648026704850874
48.550773	82.797091	0.674238828640303
48.794444	82.762778	1.03249887520637
48.840685	82.740048	1.13666990871268
49.96501	82.738108	2.71484364585406
47.777814	82.73809	0.583340743952736
46.658117	82.725612	0.42412225121935
50.374618	82.722917	11.8590910223458
50.164615	82.718102	9.56983609090762
48.085	82.71	0.914077692399649
48.781692	82.694243	0.783165987990237
49.715771	82.670455	1.24473665909081
50.450745	82.663925	4.54929731004792
49.948759	82.628459	1.37455211087083
47.8925	82.605	0.996893685619424
47.82	82.604444	0.542688180328584
50.329764	82.591188	3.97779926843312
46.86704	82.578477	0.392570067471221
50.039933	82.547701	2.4751640003075
50.131915	82.522656	7.35408254780635
49.874291	82.492903	2.26972429472023
45.252115	82.492571	0.122668434563354
50.042751	82.467463	3.69985945770942
49.791111	82.443889	0.894544058762725
49.970335	82.430956	1.32529099474164
50.47617	82.415496	3.90902610819071
49.531003	82.414606	0.991041014019455
48.754198	82.385573	0.579914218697331
50.258395	82.357967	4.96939227830485
50.306786	82.331494	4.60998635862088
50.058767	82.32111	2.80142552387343
50.149327	82.313564	5.49139134738168
50.196844	82.293477	4.69879263621531
46.901057	82.273337	0.532395195240585
49.836244	82.264992	1.92109214066476
50.250724	82.250044	1.88897295883869
49.743081	82.221549	1.24141194818891
50.275381	82.215477	4.75352741955562
50.136667	82.201111	1.59865386551628
50.518279	82.173427	1.48192694242179
46.142778	82.167778	0.282280480482882
47.033259	82.149486	0.77024986665837
50.567417	82.143117	2.7371429445907
49.334444	82.115	3.14591289826642
46.748889	82.088056	0.308633331825582
50.166923	82.056951	1.69228299704597
47.883611	82.038056	0.576439863111026
46.781622	82.023857	0.369531432213407
47.10299	82.01084	0.804852838789091
48.638611	82.010556	1.23691691343817
50.266135	82.000941	1.89294988191156
50.680945	81.916958	1.45641510747987
50.625035	81.911927	2.30978465591971
50.480549	81.906232	2.88708532378561
47.14358	81.892622	0.858560565887215
49.923758	81.875887	1.49346279047309
50.65008	81.866095	3.08631351112079
50.224745	81.856627	2.20724897289746
50.545115	81.849692	2.66616053583274
46.457257	81.846377	0.835427689668513
49.506944	81.812222	2.19969184309142
50.569934	81.802863	1.69028605263322
46.999609	81.748622	0.63588869879376
50.198135	81.722185	2.62343443746498
49.556384	81.710067	2.24914612994428
47.173353	81.678643	0.391660453479889
50.500423	81.675652	1.36943131955071
48.336944	81.656944	0.627508147494901
47.091188	81.624035	0.425133101086469
47.165652	81.618798	1.09646654264814
46.892036	81.596582	0.8628204530881
47.078597	81.590501	1.00954310140396
49.716383	81.588785	2.35215325249749
50.533849	81.572534	1.23876532367502
49.328478	81.570567	1.47047171406525
45.952222	81.5625	0.216056629072572
50.104958	81.549547	1.89513618240761
48.817531	81.537312	1.95606517699347
46.469771	81.533916	0.559243804104001
46.470556	81.533611	0.414798386790665
50.743343	81.5208	0.880841800107849
47.193919	81.514117	1.04671630060956
49.700386	81.508655	2.23053939192153
46.952389	81.468761	0.814618564948657
48.675172	81.466363	1.16530275219748
49.216696	81.432433	1.86283046960984
47.021944	81.394722	0.544806774295939
50.920259	81.39377	16.4334883488606
50.541881	81.327735	1.40446125459446
45.803769	81.305977	0.341795872553596
47.803947	81.278669	0.751707938784285
50.844718	81.275444	1.35337167247827
46.018443	81.273503	0.096597374833626
47.123461	81.26965	0.519986234092414
46.086944	81.249444	0.862287489436549
49.521829	81.224006	3.62131203187288
48.615278	81.215	2.06077483061675
49.214772	81.214646	3.60586728049558
46.159502	81.183833	0.217997960822407
47.280846	81.155258	0.563201032935651
50.6439	81.135253	1.2407694557028
50.520661	81.121149	2.21767158161264
48.146944	81.095556	1.67686952630694
46.18177	81.095349	0.512852524028066
45.819951	81.086878	0.242983556146138
47.173537	81.063468	0.616631637724281
50.898056	81.050833	1.15837124752182
49.584958	81.047164	1.20654895641928
46.057507	81.042771	0.678503052428714
50.383889	81.028889	0.791693046786925
46.198056	81.021667	0.549501892431815
51.046239	80.996849	1.18102183941066
46.174094	80.946858	0.179133614049276
50.713574	80.936249	0.709982220519372
47.919167	80.928889	1.0578231312663
47.465065	80.905275	1.86675558594617
48.931402	80.893893	0.79939472083689
48.78057	80.876762	4.47697074639635
48.7825	80.876111	1.23905979421647
45.788135	80.868947	0.693122812559592
47.994167	80.856944	0.797860359595079
46.215934	80.84728	0.304878655647895
50.759402	80.831676	0.649300318154842
47.559808	80.821112	1.23373157961957
49.800993	80.817752	0.884754501218285
48.670382	80.807125	1.61161836245555
47.223222	80.7895	0.798626717903855
46.938889	80.748056	0.689117524559021
50.704414	80.745501	0.50364603794025
47.062351	80.734263	0.624380266530566
49.2175	80.731389	0.815274124087616
45.998889	80.730833	0.50300199219281
46.161281	80.712703	0.304194469138464
45.644578	80.711257	0.388855912347519
45.823487	80.702911	0.340991927505837
43.481157	80.68773	0.404789009293945
43.510278	80.671944	0.732595006506341
50.768119	80.665955	1.05998779556988
45.801745	80.647234	0.124896220742083
47.7425	80.645	0.908860319894832
45.83523	80.624174	0.318717364384026
45.7382	80.623994	0.355890692626832
45.526141	80.61405	0.623854678463102
48.461311	80.580839	1.16822328294029
48.053889	80.563056	0.465378413041696
50.800574	80.49549	1.41872344905577
50.378444	80.488394	1.70127738175058
42.930749	80.485142	0.787895566032756
50.669444	80.463056	0.752645557353621
43.502778	80.458611	0.212500216159369
47.965266	80.436238	0.722560216935726
50.359444	80.417778	2.21770252217036
44.338923	80.382958	0.378640698639827
47.951147	80.382033	1.03516692034578
45.666602	80.367912	0.939992216744175
43.430415	80.367885	0.57172178198823
45.517623	80.333677	1.17455729489464
50.811389	80.297778	0.831201322836314
45.808154	80.285249	0.210181566107041
50.745	80.284722	0.336427465241798
42.979762	80.275619	0.843414662067906
50.45324	80.267785	0.901708977098827
45.763085	80.257958	1.51774424602058
50.416526	80.25617	2.57472347163582
45.65057	80.241573	1.43839368664163
44.212992	80.208568	0.190952297516904
42.726504	80.17622	0.71545369786389
44.203255	80.143	0.220345812391676
45.380712	80.139758	1.08275056750269
45.694295	80.116536	1.09879528134873
45.279444	80.105556	1.4498141795537
44.171653	80.081816	0.231441965129396
42.723153	80.067578	1.02811744131446
49.032964	80.063994	0.950743807814116
44.423299	80.059179	0.206611140073257
42.828659	80.04724	1.12418263310381
48.1416	80.042775	0.682098433751091
44.216423	80.020874	0.504624302772039
44.166106	80.003806	0.468680698140204
45.451084	79.977881	0.692085839538274
42.813628	79.977369	1.23284464093323
50.284401	79.972401	2.70151886604314
44.087619	79.967874	0.241460677718133
45.413659	79.916894	0.890502834309154
42.801389	79.896944	0
42.798527	79.892613	1.33438063373418
43.154167	79.885556	0.883936735978888
44.11324	79.881285	0.25356887636305
45.632858	79.879641	0.578756239754153
43.045842	79.874997	0.660026759305366
42.861882	79.873182	0.689999104134428
50.495375	79.872311	1.1238030957403
49.567668	79.868924	0.938516988201332
44.22508	79.836549	0.174994417818447
44.22508	79.836549	0.186573426493791
43.438362	79.821071	0.511630651611411
50.451944	79.818889	2.614365606676
47.288523	79.813813	0.938603301776879
44.136994	79.812843	0.163405194835098
45.508056	79.749722	0.490923018921818
45.643056	79.745	0.548679833943107
50.484444	79.723889	2.0055568884045
43.397778	79.711111	0.524619932294327
50.723537	79.690609	3.4225841073961
45.753188	79.679434	0.429097104953535
46.945388	79.676919	1.65705828980636
43.380206	79.665258	0.832387832110019
48.548262	79.629568	0.782183718098137
43.364852	79.611036	0.232607939472167
42.913928	79.605871	0.924827540047134
46.965556	79.605556	0.580118000690514
45.412154	79.587671	0.20768406666147
50.078536	79.582847	0.911281987457462
44.032647	79.51992	0.148991444021986
45.39708	79.505403	0.502998814950681
51.450278	79.495278	1.54505215666505
47.715556	79.483889	0.905585791784142
43.331738	79.483152	0.547582567722421
50.885996	79.480987	2.43302423163105
46.08413	79.470396	1.05898475751929
43.538412	79.463146	0.487890898727559
43.538412	79.463146	0.526462942055048
45.615637	79.461853	0.356099474427983
43.579713	79.453139	0.892691680147803
43.769489	79.45022	0.726903036452778
42.895278	79.437222	0.869750072982416
45.255573	79.412958	0.217519946505006
50.95145	79.40887	1.64019421385355
43.101944	79.398234	1.86583784962475
43.773611	79.388611	0.222547226467873
45.27737	79.356328	0.235168453457139
48.758333	79.336389	0.471804175519884
50.660993	79.306893	1.16489229060975
44.279696	79.30118	0.224013875125029
51.188333	79.301111	1.22750685233279
51.188056	79.300833	1.34876940188504
45.551944	79.2775	0.268495253928604
48.945906	79.256067	0.792402360587906
50.621111	79.2525	2.16017697463434
48.90322	79.244901	0.752849370422857
45.770833	79.240833	0.431055142560698
42.891389	79.237222	1.01087716454137
43.018333	79.224167	0.91492403912049
45.466206	79.189807	0.393387629462043
42.945278	79.124167	0.774006597203189
51.044002	79.09923	1.83535654767536
47.568333	79.073333	0.613214869531626
42.96236	79.05356	1.13367024595015
51.185562	79.045699	1.24684094712087
45.124567	79.043516	0.175077957685298
43.160507	79.014914	0.672218784453211
51.713611	78.990556	3.08991208527303
44.55256	78.985683	0.422039631359991
43.131667	78.958611	0.776819124048645
46.232151	78.939554	0.567170016400085
44.662519	78.922549	0.47968121604383
44.66836	78.896067	0.292000548417565
44.510182	78.887434	0.359620535913305
49.250833	78.871944	0.851597187221509
51.922859	78.81609	2.08096943779069
45.212927	78.799345	0.222912916728841
44.86342	78.765057	0.324619574169647
44.158895	78.753783	0.684250616771634
48.39489	78.752175	1.1142550119184
51.753193	78.750513	1.78917362922656
49.600637	78.734541	1.42469048441706
45.382845	78.727642	0.148721502311614
45.895823	78.722189	0.223102861850832
45.140807	78.718578	0.218121394672473
47.824722	78.705	0.750840376029136
44.856519	78.682484	0.331274982665568
45.233077	78.67942	0.230937056566545
44.984498	78.677579	0.292374060186808
52.336342	78.676779	1.51397746983376
44.472546	78.669287	0.334440874746438
48.173318	78.665766	1.15804556500471
43.044444	78.642222	0.485398587802885
44.870325	78.621973	0.266339440243775
47.875	78.621111	1.14044425945095
44.938151	78.61953	0.413926478577009
48.008889	78.605556	0.681070470976905
44.388171	78.585825	0.413954716256235
44.388171	78.585825	0.146592090008563
50.7549	78.544826	0.610161358001095
52.079205	78.543379	1.89323107836685
43.068889	78.539167	0.668027244743997
45.574273	78.527389	0.387606610215073
43.181944	78.521389	0.945721423168467
43.349113	78.505318	2.06962578414015
52.530094	78.501769	0.929888657669923
44.9091	78.48507	0.22279030148391
43.556551	78.470122	0.250079941923512
50.794146	78.46696	1.34411032390749
51.967599	78.45415	1.59768726221027
44.333643	78.451634	0.342827884104154
45.028406	78.419439	0.080670758589492
43.070834	78.409881	0.772676642114513
43.492303	78.408138	0.466132851654279
45.017837	78.382096	0.080627494051654
43.518056	78.354722	0.643047501333487
49.217773	78.347969	1.35079787947064
49.408333	78.3475	3.03169764475469
51.641424	78.334575	1.15855873272245
50.894722	78.325	1.86835520515022
46.290278	78.324444	1.0408206911375
45.005054	78.321792	0.156023587555768
45.449712	78.315126	0.344072663598523
43.620339	78.306224	0.642063054737095
44.903935	78.300205	0.465519093481655
44.903935	78.300205	0.214303720223441
51.386693	78.292507	1.26459386232028
44.838664	78.285204	0.342714599926619
44.860034	78.278951	0.158038551439532
44.494322	78.266438	0.378997828431357
44.934629	78.253996	0.323903029166221
43.597532	78.250583	0.440380302012201
44.244444	78.243333	0.351356493719517
52.422601	78.241294	23.6700483866494
50.912587	78.241123	0.83922107918271
44.900615	78.22242	0.615173379032452
44.939765	78.205334	0.592516479209311
43.649992	78.183065	0.592186327410604
44.859765	78.171737	0.211894263219673
43.542536	78.169078	0.400770520492587
52.488871	78.158793	1.44927879229954
44.434642	78.135194	0.3810994685001
44.675109	78.102702	0.317832885796756
45.054582	78.065341	0.597345918004828
45.054582	78.065341	0.677082230289236
52.907759	78.060463	1.50575725259497
44.904593	78.054974	0.154906951524417
51.125669	78.044814	0.858603144864878
48.542107	78.038472	1.27295752505607
52.576182	78.032966	1.79402403720819
45.023641	78.018009	0.765284162534855
45.186667	78.010833	0.457638183982783
52.855845	78.010696	4.09352547278524
43.553729	78.004345	0.655730994650398
44.626542	77.995039	0.406396233177731
45.270976	77.990394	0.621711846755438
45.255116	77.98513	1.0762891407317
45.255116	77.98513	0.536097100685138
52.105687	77.977171	1.61960054185241
44.3612	77.968521	0.145645493016439
44.881791	77.960912	0.238248230850185
49.165556	77.948611	2.32306342260679
44.971555	77.945083	0.169907459422732
44.103771	77.930791	0.440032662095187
44.17828	77.919392	0.391140504007406
45.090947	77.907255	0.503764711727587
51.373685	77.899799	2.20851955639166
45.27501	77.884968	0.714922188976146
44.198544	77.884187	0.369464654333302
52.337415	77.873218	0.675048325654855
51.244435	77.871646	1.45945834395744
43.546639	77.869005	0.675240591584106
51.2625	77.867222	1.6050129923337
52.904147	77.853698	0.862225960305984
52.712988	77.792639	2.3878065792376
52.384195	77.783378	1.97718778853225
51.469687	77.781123	1.60901639581861
53.295514	77.773748	1.74016300934006
43.521569	77.769795	0.47745132386206
51.318889	77.751667	1.58149701869459
49.083056	77.716944	1.64788789256778
43.512181	77.692351	0.962045664790355
51.500259	77.691309	1.45804983674877
53.135809	77.675849	2.77079313165772
44.395278	77.661667	0.141961077778551
51.968143	77.642899	1.38304308169143
49.264722	77.635	0.818147041270486
43.515816	77.630404	0.684959776431612
43.424038	77.619309	2.05938809167322
43.395654	77.59298	0.541227692835996
53.443842	77.576118	1.30452848466423
51.430833	77.5475	1.94110023882271
43.504545	77.546007	0.883059178309307
44.262114	77.54518	0.324588784230767
51.722177	77.533026	1.00335796702871
52.664352	77.51647	1.73160312861695
43.364956	77.510721	0.492767257416012
43.58495	77.49023	0.527476551569756
51.507996	77.48635	0.195356837606649
51.528901	77.468994	0.289695629217279
47.725833	77.463889	1.2200444222253
43.979973	77.462607	0.2557556786321
52.7123	77.456346	1.30037783158926
43.364891	77.451872	1.05596586833474
53.096176	77.441775	1.63389273742945
52.515623	77.440877	1.91991000286771
49.355278	77.421667	2.04068836597592
43.406553	77.42027	1.51681966366295
52.907129	77.419371	1.42773558365535
52.9	77.416667	2.19909605996487
43.474917	77.402582	1.96997869245777
53.51537	77.3965	1.88046441419122
51.893901	77.374357	0.691980766449988
43.374446	77.363882	0.473474914167753
46.906506	77.356417	0
43.445772	77.332046	0.610798181959793
52.934145	77.313864	0.82104378082757
52.329788	77.305887	1.30452065427063
51.936843	77.299321	0.999215895949054
50.060895	77.29199	2.20175960555166
46.445485	77.28563	0.407281075253655
52.355833	77.271111	1.08788734389582
43.401582	77.268984	1.34631044653291
43.441524	77.259795	2.03595973777484
52.784444	77.258333	1.07243713746508
43.348622	77.232369	0.411527753524458
43.307864	77.228902	1.50699992701134
43.399604	77.224212	0.815573907738395
43.687605	77.193041	0.465588405273479
52.485735	77.19066	1.23382531387523
53.553929	77.133797	1.30111291565455
52.321389	77.126389	0.829491913650848
52.080351	77.122954	1.32749863358728
43.682181	77.122739	1.04183367300257
43.385644	77.120214	0.748281426767358
43.606051	77.107234	1.55637528312595
43.215991	77.10179	3.12781481635344
43.31443	77.099787	0.852555275578943
43.477056	77.078712	0.855324383626215
52.39172	77.067699	0.547292860054315
43.855213	77.062471	0.354819633709946
43.316818	77.061276	2.74757187740837
51.916405	77.057835	1.47124133676823
43.351421	77.054736	1.33341706000596
43.489628	77.040615	0.594842837697545
43.719199	77.038522	1.2748271589403
43.299381	77.037075	0.30495280016069
43.423782	77.028011	2.09456527804624
52.184347	77.025694	0.548638625993321
52.648565	77.0252	1.29538362389971
49.357222	76.977778	1.08323625826627
52.285577	76.940947	1.6874614319112
52.040616	76.926367	5.131989494192
43.419088	76.913871	0.491323875167619
43.384949	76.894351	3.8674870647463
48.066649	76.862667	1.90653141625814
43.358088	76.860997	2.07120949544038
52.389944	76.860062	0.591958266894741
43.38265	76.854124	1.36913277848606
43.517111	76.833203	0.630457024306631
50.473338	76.817213	2.43902174278447
52.482652	76.816719	0.82686185175518
52.519153	76.807771	2.18986394424026
43.470154	76.806415	1.57110453590695
52.252301	76.782906	0.660200133346902
52.296693	76.777929	0.674728229391135
43.236395	76.765236	1.12878456248237
51.962139	76.764814	0.813429773320328
43.195909	76.750665	0.919398030194802
50.792814	76.739338	1.19793011093402
52.629334	76.733642	1.3707812652702
44.703094	76.730983	0.415507052447972
43.453789	76.725153	0.563908267371897
43.371582	76.722225	0.585572046627377
44.565315	76.718146	0.528750260269276
53.355524	76.714392	1.60747516324214
44.494579	76.703702	0.173262975259922
43.21921	76.682367	1.5650638278066
43.271313	76.670724	0.609870686098197
52.466646	76.658184	0.41713878342829
50.153939	76.656324	1.55525197929631
52.751966	76.6515	1.27701919615773
52.781972	76.650728	0.688509164405542
43.202265	76.623401	0.865539725955676
43.375	76.623056	0.695260779660803
53.718141	76.620212	2.56478039506516
43.233984	76.601042	0.490738921691511
54.251558	76.595967	3.34951090442293
43.166813	76.56316	0.910838852244279
53.828102	76.537387	2.56412253834461
43.189863	76.534549	0.566260382866663
49.811318	76.524658	2.69363325998662
48.907354	76.518667	3.15112428632095
52.661337	76.517876	1.51353434480217
53.242689	76.502416	1.35665292254802
52.685516	76.490873	1.22188089034253
43.168733	76.476284	0.347678240363946
43.294605	76.450781	0.567274223244354
52.955818	76.422089	1.43999525999398
54.185288	76.409728	2.32669411017886
43.16728	76.40768	0.935335911819441
49.78614	76.385815	1.69730253709678
49.853108	76.361964	3.50660332117066
53.790018	76.355955	1.95755791431913
43.280108	76.340504	0.379371462013628
43.890409	76.330281	1.01486074562613
43.59938	76.31704	0.474839297763434
53.370012	76.316114	1.80430834590011
43.220905	76.314192	0.330925471046671
52.998876	76.305317	2.23842953984926
53.544465	76.303143	1.95391999417302
43.492506	76.278394	0.33825859985695
43.360556	76.274444	0.292427503979261
44.806717	76.274235	0.624008119073578
53.220956	76.251921	3.04504684347963
52.030189	76.249729	0.45294344673806
49.330902	76.244132	1.44910488511429
52.901436	76.236155	1.18119244083739
43.194871	76.231637	0.495431544938337
49.703777	76.2271	3.71513525480202
44.829453	76.226885	0.611875919379283
48.214496	76.21438	1.32413505574886
49.574211	76.197699	1.98316560994236
49.574211	76.197699	1.8395129413935
50.133878	76.181861	2.6189230803092
43.144749	76.180981	0.480906617608946
45.034585	76.127387	0.273853532597973
53.064673	76.108074	1.24045035830503
43.426667	76.103611	0.599550485496253
43.128532	76.100752	0.678865286352067
44.160441	76.098812	0.900705399548546
43.319343	76.096935	0.309408504546131
51.914171	76.094527	0.61645410662295
43.166333	76.046422	0.072475356760806
43.275717	76.026695	0.300987610763449
51.947741	76.024692	1.98716005976933
49.051767	76.024333	1.25366846789563
43.1059	76.012825	0.358406702286984
53.00934	75.981016	1.48449584182532
52.798299	75.962268	1.66213969995028
54.021257	75.932543	1.71080522869718
43.150083	75.924099	0.376060005073637
53.603718	75.915942	2.08522310105645
53.301111	75.898056	1.42744920338682
53.132622	75.877593	1.40920277884594
53.032036	75.864792	1.66164646932582
48.046239	75.85907	1.60916271873794
44.196534	75.827152	0.492222454021019
53.872836	75.808225	2.38978366923528
43.243901	75.805476	0.342135749333979
44.93482	75.801712	0.486342017684982
43.228316	75.79882	0.78649897927682
51.458711	75.796313	1.60222543376135
51.25371	75.7641	0.081196401723468
51.139064	75.740618	1.67724556260165
49.357602	75.738857	5.31910176745034
50.247778	75.731944	1.68605650637912
43.267144	75.70977	0.392599995475377
50.793133	75.700831	2.57123256262537
49.319429	75.699511	1.75358126573583
53.224854	75.693043	1.56490820974286
42.837631	75.688156	0.169025472134437
49.868184	75.674358	3.87250449868979
50.712793	75.667504	1.72721576939475
45.016582	75.664369	0.29718731246966
51.80747	75.660272	0.981459922789254
50.86342	75.631517	1.7501728806263
47.439199	75.588722	0.747926575658377
49.694518	75.584886	2.0215855074419
48.958035	75.535299	1.61525591405923
48.573932	75.487158	0.917007691166315
43.272015	75.485308	0.303205590226388
49.405833	75.474167	3.22604963368026
52.033333	75.466667	1.36867066300821
53.942614	75.461996	2.33520455613868
52.2451	75.460083	0.57359390599968
53.333037	75.458673	0.82992037533089
52.764713	75.451872	0.842346815659089
53.214658	75.43113	2.32930398339077
53.385117	75.420261	0.688852290404955
48.402283	75.394245	1.12435290941769
46.745714	75.387203	1.12489774937565
48.06807	75.33872	0.301519267415887
51.729692	75.32662	1.28773150472022
42.916503	75.326593	0.169641995013408
53.538462	75.321105	1.79497368412396
53.474209	75.302473	3.22108790955178
42.925132	75.300434	0.094909589231411
52.510669	75.289403	2.84596244090286
43.566507	75.282504	0.462697806551971
42.866164	75.25789	0.184606858438255
45.068219	75.256534	0.551315542453833
45.385162	75.24923	0.463468574396837
43.534923	75.212983	0.10251257536993
49.154096	75.210666	2.24166717066045
50.497788	75.208267	1.55565384624267
43.245773	75.205015	0.139077388232573
50.164535	75.204997	1.80619923577664
43.258511	75.162758	0.15458746351854
53.63595	75.157036	1.9065519145448
51.72919	75.151098	0.187443253705092
53.544674	75.149841	2.41039123367477
42.893773	75.147298	0.184999901038514
49.412593	75.125649	2.22105447634564
50.725179	75.093732	1.47828300009354
53.710851	75.093471	2.26506816812311
43.421327	75.069289	0.168112448642215
51.786047	75.065722	0.561098196723799
49.592609	75.060836	1.84839898832504
52.335604	75.060234	0.585135893868554
48.628043	75.030302	1.12880873819344
45.035031	75.025676	0.792000010075754
46.804092	75.025541	0.978898467011654
50.998889	74.994167	2.85783111210444
46.839326	74.983356	0
48.316087	74.981362	0.949829149492162
51.282332	74.96972	0.778330008257494
53.744652	74.963243	2.32758330404656
51.991119	74.913907	0.574980053339909
42.985349	74.902013	0.176735753678975
52.79373	74.898259	0.633706040695923
53.241298	74.89701	3.00811185155895
53.114579	74.870959	2.89738758268875
43.12846	74.852633	0.154709719526586
48.971615	74.852067	2.58358168632321
46.772587	74.829609	1.1528649423125
45.852916	74.787469	0.492779833256354
50.245188	74.77209	0.556206000413742
43.234722	74.7575	0.249466933454871
43.04604	74.708076	0.179894481533693
53.306667	74.688333	3.16689007769915
51.714444	74.67324	1.12854973320155
50.555034	74.673213	0.39507458869627
43.110481	74.637774	0.263861391674353
43.142209	74.620814	0.176520360535133
45.050335	74.617292	0.415978785966565
52.765258	74.596874	0.599157160857704
43.165556	74.595278	0.218499839685818
50.147492	74.570921	1.52318776550807
48.107764	74.561067	1.03583973784847
53.588461	74.529347	2.24276952103755
48.588577	74.526212	0.792062403418145
44.623611	74.507778	0
49.344134	74.470966	2.18115936463227
43.208126	74.466834	0.197276102069932
51.592569	74.465504	0.747560740843376
43.226187	74.395247	0.199572534070193
43.825661	74.37896	0
49.693207	74.369411	3.14936537656579
46.629998	74.355443	0
45.430537	74.32075	0.803902272279022
43.250317	74.294923	0.117114069459965
50.071298	74.294546	0.559494994609646
50.217863	74.280855	0.333157328789403
50.368936	74.275924	1.17816405611725
50.80737	74.265009	1.24689705531784
53.453098	74.239012	2.54261707639053
50.727477	74.19477	1.01184505940548
48.678527	74.192291	0.894818282796912
53.12248	74.191644	2.5214871262155
49.001046	74.153905	0.964290117195846
45.375096	74.133702	1.60231439184302
49.916978	74.126902	1.01516860782542
43.350785	74.088014	0
53.549783	74.082489	2.95650345228067
47.984876	74.040385	1.00176984053388
51.194167	74.038333	3.08666010058607
43.254014	74.027225	0
47.747487	74.025824	0.775050376934932
51.043889	73.993889	1.59074609900123
53.152721	73.987205	0.830482491052553
48.575112	73.983738	0.924198112552284
45.104944	73.981366	0
46.302918	73.968152	1.32581427630829
43.829173	73.951434	0
52.965772	73.900661	0.235765666396717
43.54777	73.857929	0
44.664366	73.853706	0
53.558235	73.845577	2.96062323194753
43.476493	73.843573	0
43.504444	73.835278	0
51.537136	73.810219	1.74515769952805
43.6275	73.808333	0
43.660278	73.808056	0
43.693889	73.807778	0
44.228658	73.799475	0
51.800926	73.796349	0.544893516190256
50.285547	73.794561	1.05534980877048
43.834675	73.768223	0
43.675876	73.76198	0
52.777261	73.758817	3.57203854738905
43.583333	73.75	0
49.107591	73.748038	1.23772823249952
51.638472	73.736297	0.844328123620549
52.70787	73.72204	2.31829008872258
43.803056	73.720833	0
49.49736	73.719354	1.76660909841456
43.619999	73.718447	0
50.063457	73.710111	0.684281098993437
43.802699	73.682604	0
45.422778	73.682222	0
48.768143	73.672912	1.00833189298994
51.221871	73.63997	1.42303005925328
43.686288	73.638344	0
50.645676	73.619722	2.82058656208445
46.115351	73.619264	0.604236937522079
48.849573	73.603831	2.45721715492945
49.418771	73.593626	1.40273671004092
43.352778	73.587778	0
49.879156	73.577789	1.00927859151378
43.952184	73.576388	0
44.065891	73.574043	0
49.06606	73.556912	1.51422420822948
52.913803	73.556894	2.92873342455161
43.839812	73.542261	0
50.733703	73.532406	1.52676889321739
50.725833	73.530278	0.435695314354451
44.062957	73.513982	0
53.918074	73.50887	1.83195251572012
50.094742	73.504819	1.13892010174477
42.824381	73.500435	0.11809751508647
42.96145	73.494326	0.090742048266352
43.041757	73.487769	0.064164570695308
49.789194	73.482981	1.28737865076213
50.117327	73.437086	2.33412091100265
43.263856	73.436843	0.119714710299239
50.237232	73.402034	2.78646937253468
42.834689	73.391442	0.109767833388203
42.81993	73.359651	0.088634281943708
47.219379	73.353255	0.996490588133828
53.825977	73.338496	3.88386766436741
44.246111	73.333333	0
50.459444	73.318889	2.50398364797137
52.488937	73.303767	1.04650418999544
43.21674	73.303228	0.06466818478835
50.8275	73.298056	0.737709030695851
49.933483	73.286304	0.737579375775975
42.856251	73.282216	0.166258656714945
42.905556	73.269444	0.162856899785579
50.12804	73.261744	0.773688589230327
50.331967	73.258267	1.00857495075942
50.432778	73.247222	2.45541714722756
42.951389	73.238889	0.092479566089778
49.773308	73.237723	1.16041647944727
42.871944	73.236667	0.077245460247233
48.449265	73.235252	1.78395046895932
49.831119	73.234884	0.964894246844776
50.478889	73.234167	1.19832415673779
49.59721	73.219945	2.27251605622943
53.475425	73.196894	1.29283553686701
42.872481	73.19013	0.139487839206824
44.25	73.185833	0
50.140016	73.175568	0.65305117687407
43.071667	73.120278	0
42.869124	73.108581	0.093046267461974
51.61962	73.102598	0.968737990290636
52.499766	73.099292	2.02622063332191
51.132593	73.087749	0.937376563687023
50.399516	73.064563	1.35296372689012
50.236667	73.062778	0.392858908453422
44.2925	73.035556	0
42.866944	73.035556	0.085559521850117
49.447754	73.030445	1.53588962540362
49.242935	73.01839	1.23523740636369
49.876799	72.997837	1.25861170141757
42.896944	72.991111	0
48.837892	72.981281	1.82658855956246
51.547169	72.973546	1.02288709923054
49.777729	72.960961	4.01870780926473
47.877391	72.95664	1.07519306397165
50.058756	72.953424	1.78874089427228
49.086668	72.947908	1.67373777161546
44.285833	72.937222	0
49.732778	72.919444	1.08398517384948
50.804644	72.915578	1.75940088341997
47.5089	72.90946	1.98011126600977
49.574012	72.901196	0.183930900499073
50.222088	72.895941	1.15413652512965
50.616944	72.890833	2.27435627842887
49.632319	72.859496	0.977040811994465
48.261928	72.854322	0.96533831843204
42.945833	72.853056	0
48.938332	72.837676	1.64180792721607
48.854214	72.833373	0.735584620266605
49.801237	72.829142	0.811807236242939
49.521127	72.827157	1.24268554797089
49.521111	72.826389	1.97615765854872
50.10939	72.811014	1.22722008311594
42.911944	72.805278	0
50.142735	72.800917	2.17237698190891
44.283889	72.800556	0
42.976944	72.7975	0
51.299984	72.797108	0.740488263533522
42.947222	72.764444	0
51.763121	72.743784	0.809986694711913
49.642225	72.738906	1.50793510453197
50.176362	72.737729	1.32466924548988
52.16236	72.736984	1.50985833619705
54.031655	72.733211	1.16345258085122
50.686361	72.71705	1.72100912240805
48.668895	72.713637	0.933991349776949
42.909253	72.70998	0
49.707435	72.709055	0.30023761391284
50.852222	72.694722	2.15917894321547
50.462398	72.693263	2.0412058217781
49.999545	72.688241	0.954588941218347
50.047836	72.681234	0.555494338073912
49.674167	72.676111	0.233441584712002
49.579532	72.668874	1.57593128852466
53.915952	72.650781	3.22317042794897
51.97657	72.64364	1.17652851397262
49.823333	72.634167	0.355619816044266
51.41385	72.633525	0.57695318609483
49.542515	72.630345	2.05963506526601
49.495242	72.617894	1.19784606409169
53.662081	72.59876	3.06347235643847
51.204905	72.594574	0.780150221977582
49.710092	72.588564	0.579648149628498
49.865124	72.576329	1.69850382519756
42.917962	72.575979	0
50.564808	72.568424	0.429597156415149
49.021557	72.560097	1.80164518859153
49.95273	72.524101	0.70982938901193
50.668611	72.521111	2.13489371595126
42.875005	72.519062	0
48.896457	72.473759	1.75768022821059
42.930083	72.425053	0
53.407898	72.419726	2.99317271007006
49.889952	72.414516	1.33499308669912
50.665007	72.388231	1.68331584785014
49.670894	72.379643	1.14529841785609
48.251832	72.351526	0.905645241737671
53.129283	72.342543	5.02675918358726
51.69741	72.334574	1.8562024785444
53.640013	72.331017	0.995873608064056
50.760935	72.323597	2.40025703067576
52.44273	72.320597	0.851690787114462
52.516878	72.315404	3.99765672956805
54.16221	72.303205	1.90674088744326
51.719148	72.292551	0.713250423234077
50.279353	72.291761	2.5558038858249
47.96155	72.280783	1.14182871410788
51.004444	72.2725	2.13300036616354
53.893126	72.271639	2.60888220852723
44.557801	72.263608	0
50.381632	72.220192	2.42289052552458
48.566426	72.204211	0.537864447628196
50.833865	72.182238	0.761385428896168
51.204444	72.181667	1.35517969953641
42.968014	72.154453	0
50.884167	72.149167	2.66494952261303
50.663591	72.120614	2.2544355606478
50.805556	72.116667	2.18346334410768
50.282222	72.1	1.15946044544238
51.287802	72.093655	1.30630091488477
51.005926	72.068251	1.25374386761055
42.978687	72.066562	0
50.060913	72.058621	5.46286331063479
49.711123	72.031393	1.21258760609852
52.468358	72.014469	0.218673190547418
53.719377	71.997033	2.03315709163243
51.033056	71.981111	0.381049300842223
51.900725	71.96552	0.526298610284977
50.38177	71.955027	1.91146396140106
42.936667	71.946111	0
51.532795	71.943691	1.86381216922344
52.439935	71.934977	0.959331296290786
53.29595	71.897086	1.12281751796243
52.346664	71.879793	1.84804361651562
53.638272	71.870622	0.563661866193663
50.269589	71.851901	1.49845050517717
52.787571	71.836683	2.29851197593264
49.664444	71.816111	1.44868727970413
48.647536	71.813498	1.28549309295446
48.647536	71.813498	1.57453891124451
52.30741	71.812959	2.50351491651682
54.18945	71.780871	2.13280566850128
54.010633	71.769337	2.99695327473061
48.903836	71.757892	1.2694992380757
51.081	71.744229	2.96082596355641
49.745165	71.728373	1.60645660851432
51.741934	71.716138	0.989022935657374
51.399395	71.700741	1.69375074223578
43.102892	71.655763	0
52.513256	71.653139	0.66178181341419
51.742922	71.65066	0.28605165360555
51.276512	71.646501	1.89280075684513
43.060263	71.645701	0
49.390286	71.636619	0.625654545347034
48.651125	71.633907	0.838242950506013
43.133973	71.631508	0
43.036426	71.615419	0
43.073001	71.614009	0
49.90443	71.613937	2.23825582228447
50.26177	71.548216	1.42778477035045
53.53448	71.543967	0.624011361757872
42.977381	71.529441	0
52.098333	71.528889	1.30653530634012
42.837703	71.52106	0
50.064677	71.509652	1.50021457945001
52.764969	71.506561	2.24512557543502
43	71.5	0
49.997773	71.495377	4.83067547874213
49.997773	71.495377	1.07418465074098
42.822238	71.490913	0
53.156106	71.488487	4.13915906876283
42.915394	71.480726	0
50.253889	71.479167	0.649971574132395
42.989833	71.473566	0
42.938162	71.471841	0
43.090391	71.468221	0
43.169272	71.468087	0
50.636091	71.460864	1.74779583936773
43.080133	71.451468	0
43.115213	71.450327	0
50.363564	71.449105	2.37687550190736
50.475287	71.447973	1.67908098964603
50.157881	71.445907	1.12098642338203
47.740931	71.442637	1.00553045986804
42.996652	71.435765	0
42.924722	71.434167	0
42.810632	71.432046	0
42.862331	71.431112	0
42.972342	71.425686	0
42.844334	71.417089	0
53.948851	71.407953	2.20634774992878
50.480492	71.395485	1.71756124825232
47.207596	71.390328	3.70619730510063
42.901183	71.378309	0
50.581935	71.377339	2.17432990820886
48.851588	71.376378	1.08057776437937
43.223132	71.371437	0
50.854607	71.358456	1.55562759161017
50.970262	71.355366	1.4044317932083
43.075424	71.341316	0
50.820312	71.329845	1.96640728580966
53.67834	71.309103	2.35008887880891
43.644135	71.292439	0
42.883333	71.286389	0
52.080278	71.263889	0.362989385758094
51.850328	71.248377	6.08762703270565
53.451505	71.247658	2.14992490640048
43.063332	71.234354	0
43.616944	71.225	0
51.77278	71.223547	2.3408051799809
51.119286	71.214672	1.97923668346437
42.833499	71.208896	0
51.471976	71.206838	1.40985758566872
52.595995	71.204548	2.52150885475456
42.990829	71.202607	0
52.284382	71.193885	1.76686606485897
43.103333	71.179167	0
51.242631	71.158985	2.02968764790857
53.108665	71.157512	9.20241302360681
43.66993	71.147639	0
43.036479	71.145645	0
44.825	71.1375	0
44.825	71.1375	0
51.212021	71.114779	1.19812368195254
43.00008	71.11336	0
48.588064	71.108751	0.848839303950719
54.019723	71.097091	2.06247250399799
42.611952	71.09604	0
50.479701	71.095223	2.89983407223412
54.434093	71.092079	3.19354340084639
43.082813	71.074768	0
52.910474	71.074669	3.01774891251955
48.49634	71.067977	1.17796897507256
48.49634	71.067977	1.33437277910454
54.664458	71.05364	2.75258343921679
51.665121	71.04215	2.8722037845132
50.682811	71.034065	1.80427621073097
54.738801	71.016962	2.00410395750005
51.304061	71.00364	1.25477406830304
51.702127	70.997738	3.21879014020201
42.652653	70.978954	0
51.06426	70.975513	1.62528802801906
52.704612	70.969854	3.43187546862157
51.995855	70.952948	2.60058781958822
51.873765	70.947171	6.74275922407782
49.906623	70.942806	0.81910679885177
43.791389	70.938889	0
54.434763	70.93314	2.20416186948697
48.914749	70.916171	0.746697707088801
53.228363	70.902157	2.96508957334184
42.659887	70.894916	0
49.20964	70.888287	0.998546715813886
43.08332	70.878917	0
54.210397	70.873402	3.95607459945163
50.739945	70.846731	4.0180529300415
55.04059	70.84153	2.25600890262588
43.13298	70.839931	0
50.844706	70.837361	1.87241791454711
42.684722	70.836389	0
50.152311	70.831729	1.49727533260972
42.666709	70.825423	0
54.900461	70.815371	2.10003947429234
43.939229	70.814607	0
51.689197	70.812586	2.40569148162023
53.657348	70.8114	2.69978619405624
53.936052	70.810115	3.13203224760159
54.52901	70.799003	3.08140753812724
54.095556	70.795833	4.0076209285635
43.096119	70.790362	0
48.001042	70.785762	0.582852681499492
42.6075	70.784167	0
52.832	70.783427	0.779574478746372
52.545946	70.776698	1.77264617464758
51.27237	70.772395	1.56788044972503
42.614135	70.768928	0
52.471183	70.749704	2.88568067645276
54.462472	70.738978	2.6093435092344
42.60146	70.736687	0
54.631373	70.732995	3.67187972094231
53.138381	70.730453	1.59176938766538
51.672081	70.729249	2.52060869370194
52.891903	70.711948	2.26104940830651
50.934855	70.709935	1.5052371146024
43.406455	70.689436	0
42.631954	70.685492	0
51.342971	70.666852	2.31947586041972
55.130405	70.651949	2.21951243955102
42.569139	70.648059	0
52.398072	70.645868	3.06777729058551
54.897402	70.62703	1.65752420127088
50.739723	70.609603	0.481685461112996
52.569444	70.601667	1.10329821307335
43.144466	70.59637	0
43.012481	70.580326	0
52.254722	70.580278	0.58468905814586
50.637062	70.563267	0.475285204841395
50.103768	70.562261	2.65289187621718
42.687568	70.559405	0
50.879415	70.553269	1.09747164053317
42.508666	70.553107	0
51.297472	70.548095	1.51240633862512
42.730312	70.530623	0
43.878116	70.522897	0
54.480999	70.514687	4.281334513351
54.763903	70.504302	2.80025726611441
53.27279	70.492516	2.37558218162392
42.438041	70.476167	0
43.176944	70.465556	0
43.179555	70.465441	0
51.634822	70.450852	3.02718511255618
54.902315	70.446127	1.53865046152412
43.408492	70.437665	0
53.625228	70.434072	1.7567344581699
42.525081	70.431601	0
52.945998	70.429904	2.52506767597159
55.029229	70.423615	2.95479804934986
51.937778	70.417222	0.522096967930359
52.636117	70.416321	1.95327511855811
51.666803	70.411811	3.81564150888078
53.94088	70.411317	2.03816358582571
53.467932	70.402712	0.575774297552478
42.4825	70.398889	0
51.252864	70.394564	5.44161071744263
43.932524	70.394061	0
48.647222	70.371111	1.03239615474149
53.103048	70.364291	1.68076888743009
52.131389	70.353889	5.55667299270091
43.125854	70.34177	0
54.430799	70.341186	3.29546323645293
42.478889	70.339722	0
42.848505	70.33744	0
42.740364	70.335437	0
50.652604	70.330568	0.391026095788418
44.063657	70.32613	0
54.146044	70.320911	2.66237664139044
54.832282	70.311101	2.73079415596909
43.2775	70.302222	0
42.493477	70.290737	0
53.947648	70.279544	1.62342798267027
49.945177	70.273965	2.60768905406101
52.589036	70.270345	3.32742765934821
51.785618	70.260221	2.87143051547456
52.722921	70.25139	1.77452057960434
42.519598	70.250519	0
42.555831	70.246315	0
42.286426	70.234843	0
54.566668	70.214514	2.30026255643503
52.400303	70.213697	2.92390082640416
52.942107	70.210131	0.947189787038085
42.202873	70.208972	0
42.518103	70.198318	0
42.556117	70.173192	0
44.843816	70.168179	0
48.333107	70.161092	0.416345257818905
42.226389	70.154444	0
42.241032	70.133361	0
51.286944	70.130556	0.791432236560576
52.178056	70.129722	2.92648793085881
51.323333	70.125833	2.2348019662879
53.630269	70.119015	1.64541477769463
42.898502	70.113427	0
53.805776	70.097096	2.76705316418922
53.066944	70.084444	1.51635431411112
42.586161	70.067882	0
54.902397	70.035247	2.02603668044356
52.401944	70.030278	3.30139327649658
42.469832	70.027521	0
50.588272	70.024126	0.321730685483022
42.146022	70.017972	0
42.548777	70.001677	0
52.703194	69.997535	0.932767863943161
48.379698	69.994643	0.531593836020393
50.731503	69.987843	0.65380548486596
54.630592	69.98566	2.82038376685068
42.308633	69.973407	0
43.765556	69.958889	0
42.198611	69.956389	0
51.941111	69.949722	3.0800466269465
52.863223	69.949341	1.82719508230877
53.49278	69.94316	2.41039562659031
42.470777	69.934366	0
43.782778	69.929444	0
54.862026	69.918358	2.54570888039364
51.84039	69.91754	2.46304332187438
50.938863	69.915618	1.66256368441303
42.258698	69.913947	0
42.094722	69.893611	0
42.383241	69.892289	0
43.037441	69.890753	0
42.101924	69.889037	0
51.425	69.883056	0.845504842004619
43.448611	69.882778	0
42.182051	69.88212	0
54.457359	69.872813	2.29769668839782
52.65441	69.869705	2.22318465043586
53.092234	69.869175	1.65993686328122
53.994355	69.859527	0.467455928830881
42.430774	69.857084	0
42.562738	69.856859	0
51.020863	69.851326	3.11730267175393
51.628544	69.837752	0.556189628689517
53.836599	69.833503	2.12131903068002
42.420712	69.828652	0
42.439722	69.826389	0
42.151303	69.822076	0
52.342747	69.803796	2.93979414596199
51.529444	69.801944	1.43325182314241
50.366983	69.801837	0.568336160755432
42.403404	69.798963	0
50.696449	69.797894	0.643766133425296
51.758729	69.788471	1.29841444136955
42.571509	69.786872	0
43.758936	69.786099	0
53.852738	69.782631	0.490074915389258
54.503919	69.782209	0.510143239871752
53.956147	69.775849	1.23969427318538
51.453889	69.774167	3.66498825571935
42.531386	69.773873	0
51.107666	69.767055	1.63783373686767
54.365406	69.765384	3.00421777900184
43.566284	69.761072	0
41.949856	69.743366	0
41.918021	69.726442	0
55.049086	69.724025	2.01940279968648
43.55465	69.722516	0
42.003018	69.719058	0
54.858803	69.715455	3.02141627283314
51.867571	69.686718	1.47644997719374
41.864841	69.680951	0
42.1225	69.674167	0
42.901923	69.669848	0
42.535	69.665833	0
54.1988	69.656373	2.04559250622993
42.775912	69.653705	0
48.29679	69.653606	1.24011368436147
52.175385	69.648827	1.39912550976
43.194634	69.639305	0
43.16705	69.632262	0
42.600378	69.630044	0
53.718072	69.629657	2.9219348991662
43.443056	69.629444	0
43.768981	69.614557	0
52.924749	69.603193	1.10437170950629
54.900146	69.601675	1.76246946842163
54.20096	69.600732	0.608349219853867
53.296074	69.59704	1.59627047485399
52.044167	69.596944	2.71322582567799
53.571396	69.590886	1.59759296363702
51.901942	69.590545	1.82799391138217
41.75304	69.589197	0
41.842235	69.544281	0
49.681446	69.543464	1.67065478189342
54.628366	69.538892	1.18655930083728
42.468333	69.530833	0
42.997778	69.528333	0
54.177195	69.52786	2.74882061839254
42.057778	69.522222	0
53.509737	69.520207	2.30297410513047
50.719973	69.519838	3.22951880507701
52.900958	69.500641	1.84847056096685
42.230451	69.496877	0
53.356024	69.495719	2.78920591807809
41.773694	69.492547	0
52.610488	69.491865	1.64326584616542
55.022747	69.490966	1.5924782368412
51.053922	69.476099	1.68469446757632
50.221431	69.472686	0.836279306609415
51.766783	69.448162	1.25857928981655
54.853708	69.447722	3.18355561957313
50.959002	69.445826	3.29783560229312
53.3814	69.439349	1.08714720735081
41.876457	69.436448	0
44.811667	69.423889	0
54.515649	69.416945	0.843125461839692
42.487713	69.408708	0
42.487713	69.408708	0
51.734528	69.403587	2.32688852474806
51.500798	69.391209	2.66284364029345
43.032169	69.38121	0
41.75536	69.380519	0
53.284635	69.377527	2.06590897871291
41.661667	69.374722	0
53.75273	69.369802	7.09152879689543
41.477222	69.366667	0
52.771519	69.366487	1.38959604424589
41.529722	69.353611	0
41.6	69.348056	0
41.560829	69.338477	0
51.2075	69.338333	0.891368235171265
52.605238	69.335378	1.15916454584255
49.426143	69.333114	1.14357045421117
42.986944	69.323056	0
42.434295	69.297397	0
53.839219	69.297146	1.92993358605089
53.410147	69.287597	1.64116868135449
41.493333	69.281111	0
41.513265	69.271598	0
52.27005	69.266747	2.33509665642863
55.151518	69.262462	2.2410868055121
42.600272	69.26062	0
53.326552	69.257422	0.854165695765245
42.389075	69.255204	0
53.270033	69.249535	1.65123464829082
42.820556	69.248889	0
43.582136	69.246616	0
54.964453	69.244208	1.45615186640581
54.510113	69.233446	5.9243465469944
55.094478	69.231371	3.09173668733475
42.101316	69.219945	0
55.111464	69.205572	2.27633429337677
43.763682	69.177742	0
54.34183	69.172882	0.61686953814282
41.465193	69.172091	0
52.480914	69.17184	3.93825536566744
44.800271	69.169055	0
51.790215	69.164851	1.37517433053976
52.906906	69.150424	1.12837347280761
54.059716	69.147918	3.71906690917715
48.006565	69.132539	0
41.465556	69.131667	0
41.403215	69.12784	0
41.397778	69.113611	0
52.753863	69.112686	1.63905970004906
54.773029	69.102265	1.00392682266077
49.479444	69.095556	1.64021590721962
54.819508	69.089976	1.85146575755413
41.565478	69.08659	0
55.219894	69.086329	3.44732233933914
54.737949	69.066962	1.86482124259155
42.493756	69.065488	0
50.936626	69.059434	1.07496260995627
41.376256	69.057736	0
53.142643	69.055849	1.5900611440161
52.368345	69.052202	2.26706002180136
41.336944	69.034167	0
54.958007	69.032574	1.95346189360454
53.341812	69.030203	1.08458206446237
53.534052	69.025522	1.46707743001299
41.7175	69.013333	0
43.222222	69.012778	0
52.099878	68.990272	1.86715904546888
52.691324	68.987128	1.74120759573779
41.244444	68.982222	0
53.939439	68.981541	2.69030032098451
53.732312	68.980777	2.0960129066425
42.739444	68.977778	0
42.089534	68.976609	0
42.812993	68.966952	0
51.113655	68.966719	2.61770517719864
52.250833	68.954444	2.26891062074041
53.358685	68.954376	1.40127055652969
52.907492	68.949237	1.78167818985216
42.925785	68.949121	0
41.348611	68.944444	0
54.779032	68.944207	1.57917670750926
45.269054	68.926663	0
41.343056	68.921389	0
42.879445	68.920015	0
51.111992	68.914203	3.36688967696981
42.464791	68.902902	0
43.552298	68.901735	0
53.011675	68.897468	1.10821724772671
54.911424	68.886706	1.98549430347325
41.2875	68.871944	0
41.2375	68.855	0
53.548205	68.849794	1.47154195234646
41.573889	68.843889	0
41.368611	68.843611	0
52.607929	68.841907	2.4385169528223
51.785278	68.840278	2.21863826689837
44.764167	68.831111	0
42.900833	68.81	0
54.977351	68.808948	3.02620390346715
43.433056	68.808611	0
41.197222	68.803056	0
48.986522	68.789634	2.42732041521251
55.242566	68.789418	2.91426576018637
42.524881	68.787271	0
43.863403	68.757097	0
52.520621	68.75336	2.87729481449795
52.731309	68.737522	2.56448302070178
54.619787	68.726267	1.39887256601332
42.798997	68.715496	0
50.996885	68.699344	0.638891474125388
54.475197	68.692211	2.58731600115971
52.164722	68.686944	1.58536068202567
49.832793	68.655946	0.505393971240536
53.315	68.648889	1.33338919245211
54.928825	68.636785	2.52139626915571
52.395792	68.629859	2.26683632006667
54.405479	68.619744	2.53928120148591
41.227807	68.618783	0
53.839383	68.610564	2.18865907918458
42.594722	68.607222	0
52.575072	68.60671	2.44691662863884
52.071461	68.603799	2.73794489298531
40.693056	68.593333	0
43.527263	68.588151	0
51.736659	68.586579	1.70887782917743
53.763845	68.575305	1.89979688541315
47.904706	68.57437	0
42.608952	68.573769	0
42.608952	68.573769	0
40.662778	68.556111	0
54.93961	68.544501	0.397932628280107
43.976944	68.543056	0
40.8525	68.542778	0
40.898333	68.541667	0
51.888259	68.540037	2.4263781977028
51.978068	68.536929	2.30784726633858
54.699696	68.535069	2.14830749876682
40.709722	68.530833	0
43.188088	68.523903	0
40.600278	68.509722	0
43.518131	68.504652	0
43.318333	68.495833	0
43.554167	68.4825	0
40.848333	68.477222	0
44.140278	68.475	0
55.062818	68.473939	2.51446713327606
54.881111	68.468001	2.10213267184241
54.346585	68.458254	1.91411581229208
54.346585	68.458254	1.54105768495115
53.313303	68.4378	0.193608059820426
42.823984	68.435114	0
53.093624	68.434889	0.153700597936959
51.691621	68.430838	1.94219274672041
40.7025	68.424722	0
54.171239	68.422358	1.89825916703881
40.768056	68.422222	0
54.007607	68.422061	2.5339227399939
41.700556	68.411944	0
40.933889	68.407778	0
40.780556	68.404444	0
40.849722	68.4025	0
53.870161	68.392641	1.38969824921064
43.405551	68.383065	0
42.864532	68.371684	0
42.7748	68.371576	0
40.893939	68.364632	0
52.974508	68.362305	2.47164514593727
51.815755	68.358326	0.406895933370916
54.297124	68.355505	1.74020375613056
52.029308	68.350394	2.2589057353706
43.512665	68.346342	0
54.356545	68.342102	2.75347479362577
40.775278	68.327222	0
40.775278	68.327222	0
41.5925	68.325278	0
52.347808	68.323013	2.1838234407848
54.820369	68.316383	3.24893998207461
51.203884	68.311847	0.614280067934438
40.764444	68.304722	0
52.137415	68.294375	3.73720995326388
42.860058	68.292605	0
43.375481	68.28832	0
40.950833	68.288056	0
46.949904	68.287377	0
42.827812	68.281852	0
54.517007	68.276202	1.96194639881987
43.300674	68.270345	0
43.433056	68.266111	0
43.209427	68.254669	0
40.7275	68.248889	0
51.635833	68.243056	1.88699379078147
51.368642	68.241338	2.17343582285294
40.823889	68.232222	0
54.300281	68.22462	2.51834233065445
53.981385	68.218709	3.51889602054582
40.994167	68.217778	0
42.373631	68.206133	0
52.953718	68.205199	1.41604510501057
52.578848	68.204256	2.3113253844717
42.029218	68.203905	0
54.655167	68.192083	2.20305054243756
51.660021	68.19105	1.47405345341684
52.453537	68.173569	0.370828944098582
40.815	68.173056	0
41.02	68.17	0
52.777424	68.169697	2.05560197435051
40.946667	68.162778	0
50.997922	68.159097	1.70574849219942
42.64819	68.153707	0
42.118038	68.144643	0
43.223139	68.132911	0
42.054543	68.125806	0
42.164951	68.116939	0
44.144444	68.113333	0
40.847222	68.113333	0
43.555278	68.108333	0
53.294454	68.104138	0.542326796104118
41.941406	68.091391	0
54.812982	68.089747	2.51263171941032
54.048802	68.086352	2.05605413717709
41.292515	68.074	0
48.870502	68.06508	0
42.858287	68.054623	0
41.483482	68.029902	0
43.397875	68.025446	0
42.093056	68.015556	0
54.201824	68.010444	1.95225505385399
41.395037	67.999655	0
53.481138	67.995433	2.1005187765186
41.911667	67.989226	0
41.806944	67.9875	0
53.889603	67.980476	0.779320904460268
41.665673	67.972355	0
41.256922	67.968852	0
41.256922	67.968852	0
53.403722	67.950176	2.66910467542823
52.242177	67.939953	4.04590595220674
43.4375	67.924444	0
51.811351	67.918268	1.84568468960519
52.836559	67.866049	2.49198874061158
47.671626	67.865663	0
48.391402	67.856581	0
43.486111	67.836111	0
44.326389	67.835556	0
51.876573	67.80976	3.69593964520868
54.20077	67.804918	1.9388468759492
54.426661	67.803185	2.36862052398777
53.148373	67.784931	2.13624694171181
43.201111	67.783611	0
43.681946	67.778562	0
43.11466	67.763928	0
52.460106	67.761925	1.12954232153569
53.731401	67.754307	2.63238117061836
49.05809	67.749115	0
54.349928	67.721896	1.93927568926378
47.800225	67.713605	0
47.800225	67.713605	0
51.944888	67.700983	2.51073952146903
52.048664	67.675471	3.08152409227719
43.286658	67.673693	0
52.751323	67.6716	2.37131508963727
54.462592	67.665814	2.07252666593189
54.61278	67.665455	2.24521814180656
43.800747	67.657873	0
53.391448	67.646087	1.48450086684818
43.587255	67.642054	0
47.836939	67.618815	0
54.736566	67.616317	0.478736226243929
50.244167	67.614167	1.86972599135531
43.651454	67.610415	0
53.985033	67.610397	1.06689601429435
53.56907	67.601396	2.52131820285378
53.935511	67.590257	1.37844964872374
51.596368	67.580717	1.32944358698092
52.632072	67.57945	1.927160844161
43.358297	67.576899	0
52.248849	67.568545	1.9623925616877
53.750382	67.555726	1.67285149649851
54.241531	67.540967	1.26769311425666
47.900388	67.537697	0
48.753688	67.521635	0
43.828458	67.492242	0
52.101881	67.465122	2.1413815752181
43.46418	67.463909	0
53.32148	67.449868	1.9383804356093
50.176667	67.448611	3.17700967856721
49.730232	67.444856	0
43.857358	67.443966	0
52.560068	67.430851	2.58594841023617
51.611528	67.427653	1.3075688012974
51.817782	67.419766	3.03283448208973
43.967115	67.417197	0
53.881128	67.414403	0.720378163093263
43.59272	67.411708	0
53.002876	67.386277	2.45627364852291
54.384464	67.380456	1.67849658923098
51.844475	67.369218	2.38898120111004
50.114554	67.324311	1.73442938759176
51.908477	67.316208	1.71122484556122
43.680016	67.314286	0
54.573604	67.314025	2.17218882202263
50.489817	67.307611	1.41051030644952
53.125155	67.301224	1.36166900870278
54.121888	67.276988	2.57514702367644
44.041944	67.268889	0
51.98539	67.268849	2.49031918435801
43.828152	67.266873	0
52.564218	67.256326	3.08977291028593
49.9837	67.251161	3.27852972603224
53.502979	67.244828	0.649033302438984
43.899328	67.235665	0
43.766423	67.234587	0
51.268347	67.216387	1.91889681380763
43.789444	67.185556	0
43.827778	67.170833	0
54.671534	67.158194	2.58236499868197
54.671534	67.158194	2.42207594230236
51.391943	67.127732	1.05754603618044
43.796713	67.125487	0
53.736999	67.107862	2.13466342252681
52.925525	67.0956	1.87574730104584
53.942264	67.082475	1.42328132624995
49.514348	67.07024	0
44.055556	67.0675	0
53.430169	67.057457	2.85753730768917
48.058857	67.05487	0
51.786761	67.047594	2.3639888597945
51.19916	67.044827	2.28843931409982
53.198246	67.034919	0
53.198246	67.034919	1.50401917085645
44.065153	67.029753	0
44.02708	67.010916	0
48.654761	67.009388	0
53.89814	67.007349	1.59121360246387
54.199922	66.987038	2.41033007852498
44.135739	66.976744	0
54.368968	66.97315	1.37948368848047
54.717714	66.952462	2.47209577974794
52.821765	66.951573	0.562381054760646
44.079647	66.930471	0
53.844329	66.925369	2.72344248109052
43.889064	66.918623	0
50.787666	66.916134	3.97586118078641
50.252964	66.913799	3.08139935071772
50.276055	66.890056	3.70635561055906
52.003546	66.886652	2.16246066171903
44.088052	66.8652	0
44.236693	66.840793	0
44.171389	66.815	0
52.108458	66.813107	2.36384948468646
53.205852	66.809397	1.78300611962839
53.581389	66.804722	2.68813588765295
44.248333	66.791111	0
54.492316	66.786606	2.35971293797165
44.190827	66.784531	0
50.499123	66.782187	1.49256152095618
51.889443	66.776491	1.7175763417033
51.641094	66.768541	2.270898029272
51.210796	66.763573	1.69206636774966
50.560104	66.758157	2.80714438913823
52.797896	66.752821	2.63418375799798
53.060582	66.745625	1.48509786496699
52.428131	66.744376	1.27272736870634
44.136962	66.744224	0
47.83337	66.731881	0
44.177795	66.731387	0
44.177795	66.731387	0
53.280942	66.72606	5.54709258147154
44.28522	66.723176	0
53.036119	66.723167	2.57775282595796
44.145488	66.702542	0
53.80115	66.698643	3.16863157332649
44.171111	66.690278	0
50.218561	66.682051	4.89631322408574
51.11616	66.672718	1.68639621943236
51.141596	66.665055	0.744681962700431
49.21416	66.659387	0
44.238333	66.652506	0
50.554198	66.637773	3.27663324374992
53.464475	66.630039	1.63501746728112
53.396828	66.623068	3.28839262731349
44.240323	66.622511	0
50.73282	66.611884	0.301799350188354
43.899854	66.608946	0
50.116004	66.571729	2.43773058981643
49.934103	66.569969	2.20449282765647
51.992328	66.567651	2.8135994893341
51.360898	66.564893	1.5921083995442
53.612693	66.563528	1.54733880507226
48.265635	66.562962	0
54.623905	66.521001	2.1624143574269
44.338356	66.516654	0
50.219167	66.506111	1.91971619049181
52.2444	66.503969	1.70825159511585
44.204483	66.499469	0
52.583543	66.4923	3.22163199432732
53.748193	66.492067	3.33204258842179
53.748193	66.492067	1.1172440928937
51.037523	66.488923	1.8993894057819
53.914759	66.486964	2.25604523840767
51.373612	66.485689	1.27624807330179
44.312917	66.47932	0
51.623931	66.475861	1.39041932318884
50.910151	66.46827	0.404635817880139
50.923473	66.467812	1.8876244684839
52.803444	66.46739	3.27805437772247
53.612693	66.43673	2.49584139216549
44.287778	66.431111	0
51.620012	66.422456	1.36275928792891
51.958004	66.406206	1.41424379344885
53.755706	66.402603	3.09281567786624
51.463459	66.394123	1.89560751783169
51.922165	66.376534	1.78305291390667
48.055696	66.375636	0
54.031026	66.370435	0.478931487343022
53.678884	66.365772	2.05473537094033
53.374524	66.3642	2.19885912060327
52.230209	66.349208	2.51247828399808
51.150631	66.329786	1.69991070711183
51.739743	66.325258	2.53822360799569
51.059606	66.32092	2.20374362276315
51.098679	66.314712	1.18167165893041
44.267588	66.311218	0
53.163071	66.265323	4.56299562477725
44.444797	66.240511	0
54.272263	66.236469	0.738040522022563
50.536944	66.234722	1.72684774174357
51.900497	66.21844	0.418024448387539
52.131058	66.211586	2.09713836273562
44.348889	66.201111	0
44.351565	66.199512	0
44.504673	66.182624	0
54.553867	66.152899	2.33486551766992
49.517536	66.145065	1.58865382984241
49.793333	66.140556	2.04598097761773
53.315455	66.094733	2.79623866504585
50.014765	66.082246	2.19484123684626
53.985075	66.07444	3.75802171377484
52.848618	66.074422	1.56127423986026
54.441335	66.073497	2.83592327528624
52.077207	66.070254	2.27701692972099
53.824467	66.065017	3.53004538768528
51.284399	66.044203	2.96553917757373
44.631481	66.043969	0
50.771531	66.040789	1.20988596665805
53.614306	66.029901	3.21001995598504
52.018657	66.008252	1.63999644507705
54.05812	65.978976	3.45829364419717
50.464119	65.974008	1.73311856880822
53.011171	65.97011	0.195192883455512
51.749184	65.952386	1.6531765570177
53.522849	65.934851	2.83964892280026
54.310405	65.881131	2.0250699031387
54.219163	65.871879	2.01947254961779
54.616752	65.867684	4.10664948133204
52.547502	65.819615	1.40859220917274
53.136074	65.793096	4.69395963437415
51.649544	65.791048	3.04634421847528
54.498868	65.767036	2.19544128488389
44.467355	65.766479	0
53.778495	65.743689	4.26498729170184
53.431188	65.712859	0.926031026692931
52.097616	65.669749	2.08419339779663
52.106389	65.669167	1.26214192519027
53.278864	65.648692	2.17616748170783
52.137261	65.647399	0.258059447529561
44.555951	65.641245	0
50.435802	65.636538	0.589688680071268
44.808859	65.590239	0
44.773146	65.56594	0
54.06369	65.551674	2.68272219043728
44.95181	65.542502	0
53.316822	65.536295	1.49263420203967
44.904261	65.522299	0
52.665646	65.521644	0.486430752746608
54.378224	65.521266	4.18516955915508
53.524675	65.50595	0.462657237110431
44.842557	65.502545	0
54.227512	65.500147	2.18173038282668
52.659835	65.485693	0.353531025707419
44.75924	65.481965	0
44.890961	65.475704	0
52.535934	65.442951	0.949431444977993
44.693451	65.3866	0
53.334441	65.380339	2.68578351251393
50.287532	65.376736	1.15339574576064
52.909491	65.371346	1.22271580118281
52.466838	65.361717	1.37731167359492
44.922657	65.360863	0
44.904444	65.346389	0
54.045149	65.3434	4.7927164681896
54.045149	65.3434	2.18573931184181
48.121708	65.336995	0
53.802671	65.315965	3.09157087862844
50.103866	65.310656	1.11488469745353
51.097639	65.300487	1.64940672955413
53.56706	65.277769	2.87289456753617
52.182735	65.27723	1.89602346715174
54.261389	65.270556	4.64962650912155
45.042139	65.26804	0
53.215941	65.241558	2.12120694191553
51.489886	65.230976	0.890618455035463
44.772225	65.188009	0
53.771375	65.187623	3.42859605804152
50.183319	65.185979	0.58389482127994
52.78518	65.175397	1.32529434680173
50.834109	65.170492	2.17393681191024
44.827958	65.119064	0
52.990383	65.113656	0.720075030000236
44.908966	65.100792	0
54.048881	65.073887	2.18315483363667
45.060242	65.052957	0
52.356939	65.04842	0.852725540798708
52.295173	65.028073	0.391226729668923
51.206944	65.0225	2.53648646628469
53.981257	65.02121	1.88787744198973
53.206321	65.020006	2.22721835455249
50.114023	64.990748	0.662481710213108
54.306822	64.983382	2.81635706739035
45.052678	64.980822	0
44.888292	64.96273	0
52.394934	64.954618	2.21984046289852
45.076367	64.944512	0
45.066944	64.891944	0
45.068359	64.891556	0
52.552769	64.864265	1.06970267905913
49.901459	64.849326	1.24175943863251
50.119937	64.790846	1.15034428356345
51.765345	64.788034	1.57652015363928
44.661788	64.786193	0
54.09493	64.785097	2.29987966339013
44.870626	64.764786	0
53.32482	64.763825	1.97482363649435
51.332222	64.7625	3.40352257056612
51.592217	64.741744	0.67902352037162
44.687191	64.724982	0
44.916664	64.712603	0
45.051389	64.699167	0
45.07813	64.675853	0
52.910061	64.672556	3.98317736255123
53.129948	64.663088	3.96977256740394
51.997796	64.661525	1.55282124644529
44.807222	64.625278	0
52.451462	64.610339	1.71744659779736
44.9929	64.601131	0
53.345962	64.578359	2.83627606704261
44.892222	64.574722	0
52.859798	64.547708	6.39916716009616
53.806584	64.543315	3.08750369300785
53.668787	64.52137	2.30618161672435
45.190556	64.515	0
45.114257	64.479041	0
44.852487	64.451202	0
54.0975	64.423889	2.63346603061913
45.068423	64.42136	0
44.862806	64.400034	0
53.884036	64.396396	3.67091120044244
52.405418	64.383828	0.882283107238373
53.051078	64.332202	3.1783329040176
54.322994	64.300402	2.30625437307648
53.081407	64.296117	2.27087251105061
44.876822	64.294859	0
52.75111	64.267263	2.17706491906166
52.114409	64.267182	0.833814903415678
50.476875	64.260957	0.89578318874012
45.384636	64.257957	0
53.620545	64.25616	2.48842752533386
44.878668	64.240529	0
51.65664	64.2225	2.17010718893861
45.262222	64.212778	0
53.172761	64.205989	1.74356574603221
53.281211	64.193242	3.38043957315215
53.795151	64.183351	1.11946893216717
53.808488	64.154884	2.66918122777753
45.146667	64.146111	0
52.363819	64.135283	2.17974439100902
49.79102	64.134546	0.518677078350676
45.19169	64.129488	0
45.365833	64.125278	0
54.133333	64.124722	4.51743621670637
52.984403	64.108558	2.41209883795809
52.313087	64.090331	1.29446229756864
45.489765	64.08928	0
52.402776	64.088031	2.49787117658702
45.080434	64.085866	0
53.458685	64.034626	2.32883042350667
52.53468	64.033216	2.10755798822619
44.761672	64.027341	0
49.771976	64.009761	0.765806668806607
49.98396	63.943286	0.458220281400727
45.073611	63.935833	0
48.932242	63.907066	1.04091709418037
53.547702	63.879245	0.82650925685076
53.211908	63.87708	1.88145485310772
53.621324	63.862608	3.27356981892082
45.018056	63.826667	0
53.941114	63.805538	3.69973018632201
52.916667	63.793333	2.4200703546217
54.012485	63.776316	3.29055295819344
53.86371	63.751055	3.15101173867307
53.321383	63.745279	1.71267819361484
53.760294	63.743249	3.04786955790376
53.235699	63.736745	1.87977443105307
51.541667	63.693889	2.63125860326806
53.200566	63.691973	0.849700360293778
51.999238	63.689107	1.53430758049121
49.788618	63.664682	0.997364199790863
53.181483	63.661125	1.69814296755695
49.707954	63.638002	0.741502234833602
49.707954	63.638002	1.10455931794079
52.463711	63.637436	1.5048528453421
52.870024	63.625183	3.04069700669593
51.097972	63.590284	8.2384326403829
53.737713	63.554486	4.49257633386496
52.29671	63.526827	1.81641443414504
49.632441	63.491828	0.205873985289052
54.094164	63.490975	3.6845774298162
53.024871	63.482782	2.27722559409709
44.795	63.413333	0
53.157391	63.389995	2.77367160752144
52.204917	63.382602	1.2819986687644
53.624422	63.38236	5.17743249907912
53.790268	63.372577	6.05391537037377
49.498611	63.355278	0.874632278540407
53.285578	63.346706	1.88568295577409
51.885833	63.319444	3.43493260741708
45.650677	63.31734	0
53.456213	63.298313	1.59695439973816
52.617547	63.287605	4.24502168901073
52.808577	63.275191	2.01642896971374
45.61043	63.272307	0
47.110833	63.255833	0
53.426762	63.20214	2.77957660504141
44.840556	63.194167	0
51.46517	63.18835	2.40350343705689
53.763318	63.153298	2.8362666900497
52.964432	63.133392	3.12591024097987
53.030482	63.112542	3.00355575977615
52.522884	63.111976	1.26375405411589
53.511215	63.085574	2.48623442494273
54.097021	63.084865	3.53212507832621
51.939419	63.066368	7.92151007246298
52.879454	63.056136	2.4735180656051
52.937228	63.051986	3.21858985204813
52.167332	62.999821	3.86918999160985
53.737692	62.947135	3.4996432235607
51.445853	62.910097	3.63038107982272
53.107714	62.891718	3.95237638582611
53.36919	62.869098	5.54379092793776
45.739036	62.864068	0
53.923323	62.861849	3.74570015597235
52.883149	62.841475	2.34105633623668
45.195833	62.8175	0
50.46132	62.799155	1.22179634670653
49.290064	62.709674	0.630821570877225
52.635556	62.703889	1.43693696342703
53.635384	62.703682	3.24351772018871
53.247086	62.702613	2.62192433949717
52.635674	62.693262	1.29562708470413
51.083298	62.690262	1.43874046079266
50.656984	62.676472	1.26353760535568
52.295344	62.670993	2.0618272589297
52.829655	62.644241	3.53618171781549
53.826614	62.618064	4.65277285240865
52.687284	62.583057	2.06593045363315
51.630512	62.563635	5.30865633481438
52.835009	62.516536	2.30541419364686
48.03648	62.513015	0.601031038666015
52.544216	62.492632	1.38017843022029
53.370377	62.482221	4.45758673749463
46.61991	62.473085	0
52.043026	62.406322	2.97029065787948
53.73252	62.389946	3.71460802375441
51.984444	62.349167	2.2822454086103
51.736636	62.347456	1.41239119897864
47.247207	62.345848	0
45.76494	62.328654	0
51.343202	62.323138	1.61651037636518
52.645467	62.319536	4.24337981917652
48.893205	62.307858	0.627293266872997
45.79418	62.301246	0
46.821577	62.300545	0
52.91276	62.295012	2.34693587787942
52.278333	62.291944	2.48157548292535
53.310608	62.220524	5.11929842522153
53.800746	62.20377	0.903442854477424
45.771491	62.1891	0
53.610038	62.186468	4.54948131190477
53.794731	62.174988	2.22891448339
45.846984	62.151245	0
52.135542	62.14608	2.68814345410047
53.887486	62.13707	3.02334057381278
45.731944	62.116389	0
45.763971	62.104668	0
51.767491	62.098586	2.67631691680826
52.545815	62.076649	2.37654904174299
46.144724	62.075886	0
45.826985	62.07152	0
48.243948	62.065816	0.500643038496759
53.752352	62.054838	1.7132450815398
53.347892	62.046358	1.42704633191868
52.688889	62.042778	2.34731144249267
51.67016	62.0406	3.10287716605896
51.907515	62.031437	3.56018381311847
52.097212	62.001766	3.39059255293802
45.783547	61.975975	0
51.410682	61.961009	3.29436791129755
46.194572	61.955323	0
45.979734	61.937545	0
45.628056	61.931111	0
53.599416	61.903059	2.37661716383309
45.676559	61.902888	0
46.499277	61.89289	0
45.356389	61.879167	0
53.889067	61.875831	4.44517832347199
52.861667	61.8575	2.80543806009867
51.129586	61.855736	2.32236715232523
46.824746	61.85411	0
45.762148	61.81948	0
51.964331	61.784221	1.56290886405236
47.340833	61.768889	0
46.151486	61.761781	0
52.468144	61.759517	0.778389083238207
45.263586	61.756571	0
45.491061	61.747605	0
52.439315	61.744587	2.13628284353819
[truncated: 458 more rows]
