# Supplementary material for: Modelling bluetongue risk in Kazakhstan
Source: Parasit Vectors. 2021 Sep 25;14:491. doi: 10.1186/s13071-021-04945-6 (PMC8465711; doi:10.1186/s13071-021-04945-6)
Supplement: Supplementary file 2 — Additional file 2:Dataset S2. R code and associated files. [file 13071_2021_4945_MOESM2_ESM.zip › data files/september.csv]

y	x	R0
40.600278	68.509722	0
40.662778	68.556111	0
40.693056	68.593333	0
40.7025	68.424722	0
40.709722	68.530833	0
40.7275	68.248889	0
40.764444	68.304722	0
40.768056	68.422222	0
40.775278	68.327222	0
40.775278	68.327222	0
40.780556	68.404444	0
40.815	68.173056	0
40.823889	68.232222	0
40.847222	68.113333	0
40.848333	68.477222	0
40.849722	68.4025	0
40.8525	68.542778	0
40.893939	68.364632	0
40.898333	68.541667	0
40.933889	68.407778	0
40.946667	68.162778	0
40.950833	68.288056	0
40.994167	68.217778	0
41.02	68.17	0
41.197222	68.803056	0
41.227807	68.618783	0
41.2375	68.855	0
41.244444	68.982222	0
41.256922	67.968852	0
41.256922	67.968852	0
41.2875	68.871944	0
41.292515	68.074	0
41.312222	68.932222	0
41.336944	69.034167	0
41.343056	68.921389	0
41.348611	68.944444	0
41.368611	68.843611	0
41.376256	69.057736	0
41.395037	67.999655	0
41.397778	69.113611	0
41.403215	69.12784	0
41.465193	69.172091	0
41.465556	69.131667	0
41.477222	69.366667	0
41.483482	68.029902	0
41.493333	69.281111	0
41.513265	69.271598	0
41.529722	69.353611	0
41.560829	69.338477	0
41.565478	69.08659	0
41.573889	68.843889	0
41.5925	68.325278	0
41.6	69.348056	0
41.661667	69.374722	0
41.665673	67.972355	0
41.700556	68.411944	0
41.7175	69.013333	0
41.75304	69.589197	0
41.75536	69.380519	0
41.773694	69.492547	0
41.806944	67.9875	0
41.842235	69.544281	0
41.864841	69.680951	0
41.876457	69.436448	0
41.911667	67.989226	0
41.918021	69.726442	0
41.941406	68.091391	0
41.949856	69.743366	0
42.003018	69.719058	0
42.029218	68.203905	0
42.054543	68.125806	0
42.057778	69.522222	0
42.089534	68.976609	0
42.093056	68.015556	0
42.094722	69.893611	0
42.101316	69.219945	0
42.101924	69.889037	0
42.118038	68.144643	0
42.1225	69.674167	0
42.146022	70.017972	0
42.151303	69.822076	0
42.164951	68.116939	0
42.182051	69.88212	0
42.198611	69.956389	0
42.202873	70.208972	0
42.226389	70.154444	0
42.230451	69.496877	0
42.241032	70.133361	0
42.258698	69.913947	0
42.286426	70.234843	0
42.308633	69.973407	0
42.330507	53.678965	0
42.373631	68.206133	0
42.383241	69.892289	0
42.389075	69.255204	0
42.403404	69.798963	0
42.420712	69.828652	0
42.430774	69.857084	0
42.434295	69.297397	0
42.438041	70.476167	0
42.439722	69.826389	0
42.464791	68.902902	0
42.468333	69.530833	0
42.469832	70.027521	0
42.470777	69.934366	0
42.478889	70.339722	0
42.4825	70.398889	0
42.487713	69.408708	0
42.487713	69.408708	0
42.493477	70.290737	0
42.493756	69.065488	0
42.508666	70.553107	0
42.518103	70.198318	0
42.519598	70.250519	0
42.524881	68.787271	0
42.525081	70.431601	0
42.531386	69.773873	0
42.535	69.665833	0
42.548777	70.001677	0
42.555831	70.246315	0
42.556117	70.173192	0
42.562738	69.856859	0
42.569139	70.648059	0
42.571509	69.786872	0
42.586161	70.067882	0
42.594722	68.607222	0
42.600272	69.26062	0
42.600378	69.630044	0
42.60146	70.736687	0
42.6075	70.784167	0
42.608952	68.573769	0
42.608952	68.573769	0
42.611952	71.09604	0
42.614135	70.768928	0
42.631954	70.685492	0
42.64819	68.153707	0
42.652653	70.978954	0
42.659887	70.894916	0
42.666709	70.825423	0
42.684722	70.836389	0
42.687568	70.559405	0
42.723153	80.067578	0.399932480188365
42.726504	80.17622	0.278307866736331
42.730312	70.530623	0
42.739444	68.977778	0
42.740364	70.335437	0
42.7748	68.371576	0
42.775912	69.653705	0
42.798527	79.892613	0.519067311689936
42.798997	68.715496	0
42.801389	79.896944	0
42.810632	71.432046	0
42.812993	68.966952	0
42.813628	79.977369	0.479570324480619
42.81993	73.359651	0
42.820556	69.248889	0
42.822238	71.490913	0
42.823984	68.435114	0
42.824381	73.500435	0
42.827812	68.281852	0
42.828659	80.04724	0.437301353498176
42.833499	71.208896	0
42.834689	73.391442	0
42.837631	75.688156	0
42.837703	71.52106	0
42.844334	71.417089	0
42.848505	70.33744	0
42.856251	73.282216	0
42.858287	68.054623	0
42.860058	68.292605	0
42.861882	79.873182	0.268406158630499
42.862331	71.431112	0
42.864532	68.371684	0
42.866164	75.25789	0
42.866944	73.035556	0
42.869124	73.108581	0
42.871944	73.236667	0
42.872481	73.19013	0
42.875005	72.519062	0
42.879445	68.920015	0
42.883333	71.286389	0
42.891389	79.237222	0.393226099796472
42.893773	75.147298	0
42.895278	79.437222	0.338328375586304
42.896944	72.991111	0
42.898502	70.113427	0
42.900833	68.81	0
42.901183	71.378309	0
42.901923	69.669848	0
42.905556	73.269444	0
42.909253	72.70998	0
42.911944	72.805278	0
42.913928	79.605871	0.359753231464173
42.915394	71.480726	0
42.916503	75.326593	0
42.917962	72.575979	0
42.924722	71.434167	0
42.925132	75.300434	0
42.925785	68.949121	0
42.930083	72.425053	0
42.930749	80.485142	0.30648738674254
42.936667	71.946111	0
42.938162	71.471841	0
42.945278	79.124167	0.301084648175859
42.945833	72.853056	0
42.947222	72.764444	0
42.951389	73.238889	0
42.96145	73.494326	0
42.96236	79.05356	0.440991986867699
42.968014	72.154453	0
42.972342	71.425686	0
42.976944	72.7975	0
42.977381	71.529441	0
42.978687	72.066562	0
42.979762	80.275619	0.328084034054316
42.985349	74.902013	0
42.986944	69.323056	0
42.989833	71.473566	0
42.990829	71.202607	0
42.996652	71.435765	0
42.997778	69.528333	0
43	71.5	0
43.00008	71.11336	0
43.012481	70.580326	0
43.018333	79.224167	0.355900819736699
43.032169	69.38121	0
43.036426	71.615419	0
43.036479	71.145645	0
43.037441	69.890753	0
43.041757	73.487769	0
43.044444	78.642222	0.188817593495685
43.045842	79.874997	0.256747068216448
43.04604	74.708076	0
43.060263	71.645701	0
43.063332	71.234354	0
43.068889	78.539167	0.259859216552432
43.070834	78.409881	0.300567302378794
43.071667	73.120278	0
43.073001	71.614009	0
43.075424	71.341316	0
43.080133	71.451468	0
43.082813	71.074768	0
43.08332	70.878917	0
43.090391	71.468221	0
43.096119	70.790362	0
43.101944	79.398234	0.725801478356124
43.102892	71.655763	0
43.103333	71.179167	0
43.1059	76.012825	0.085435005059428
43.110481	74.637774	0
43.11466	67.763928	0
43.115213	71.450327	0
43.125854	70.34177	0
43.12846	74.852633	0
43.128532	76.100752	0.16182414783002
43.131667	78.958611	0.302178706881313
43.13298	70.839931	0
43.133973	71.631508	0
43.142209	74.620814	0
43.144466	70.59637	0
43.144749	76.180981	0.114635856546103
43.150083	75.924099	0.089643101624781
43.154167	79.885556	0.34384691567694
43.160507	79.014914	0.261489704281121
43.165556	74.595278	0
43.166333	76.046422	0.017276274221527
43.166813	76.56316	0.291032427735811
43.16705	69.632262	0
43.16728	76.40768	0.22296019535531
43.168733	76.476284	0.111090608525005
43.169272	71.468087	0
43.176944	70.465556	0
43.178214	51.679423	0
43.179555	70.465441	0
43.181944	78.521389	0.367880846230437
43.188088	68.523903	0
43.189863	76.534549	0.180932262112263
43.194634	69.639305	0
43.194871	76.231637	0.118098228292937
43.195909	76.750665	0.293767267529069
43.201111	67.783611	0
43.202265	76.623401	0.276558391340021
43.208126	74.466834	0
43.209427	68.254669	0
43.215991	77.10179	1.22081162792776
43.21674	73.303228	0
43.21921	76.682367	0.500071252171289
43.220905	76.314192	0.078884181330201
43.222222	69.012778	0
43.223132	71.371437	0
43.223139	68.132911	0
43.226187	74.395247	0
43.228316	75.79882	0.187481271541473
43.233984	76.601042	0.156801545534018
43.234722	74.7575	0
43.236395	76.765236	0.360670727649028
43.243901	75.805476	0.081556425392833
43.245773	75.205015	0
43.250317	74.294923	0
43.254014	74.027225	0
43.258511	75.162758	0
43.263856	73.436843	0
43.267144	75.70977	0.093585812948645
43.271313	76.670724	0.194866683544216
43.272015	75.485308	0.072276469635593
43.275717	76.026695	0.071747759972998
43.2775	70.302222	0
43.280108	76.340504	0.090432468393362
43.286658	67.673693	0
43.291111	53.015833	0
43.294605	76.450781	0.135223688127789
43.299381	77.037075	0.11902556457589
43.300674	68.270345	0
43.307864	77.228902	0.588194360025003
43.31443	77.099787	0.332759276040312
43.314621	52.858767	0
43.316818	77.061276	1.0723997082468
43.318333	68.495833	0
43.319343	76.096935	0.073755086003281
43.323611	52.902778	0
43.331738	79.483152	0.104718234841889
43.348622	77.232369	0.160622637916707
43.349113	78.505318	0.800404985624158
43.350785	74.088014	0
43.351421	77.054736	0.520443551587994
43.352778	73.587778	0
43.358088	76.860997	0.706511641654662
43.358297	67.576899	0
43.360556	76.274444	0.069707249118291
43.363875	53.392941	0
43.364852	79.611036	0.044483324100416
43.364891	77.451872	0.408383173490087
43.364956	77.510721	0.190572311482862
43.371582	76.722225	0.187102750310093
43.374446	77.363882	0.183111210138546
43.375	76.623056	0.222150638519216
43.375481	68.28832	0
43.380206	79.665258	0.15918363662485
43.38265	76.854124	0.467025788120833
43.384949	76.894351	1.31924107204381
43.385644	77.120214	0.292060342570084
43.395654	77.59298	0.209313851336545
43.397778	79.711111	0.100326921474575
43.397875	68.025446	0
43.399604	77.224212	0.315414229423121
43.401582	77.268984	0.520670742440775
43.405551	68.383065	0
43.406455	70.689436	0
43.406553	77.42027	0.586613304874814
43.408492	70.437665	0
43.419088	76.913871	0.167595812201991
43.421327	75.069289	0
43.423782	77.028011	0.714478548115512
43.424038	77.619309	0.796445670778638
43.426667	76.103611	0.14291752479768
43.430415	80.367885	0.109334554018922
43.433056	68.266111	0
43.433056	68.808611	0
43.4375	67.924444	0
43.438362	79.821071	0.097842885960738
43.441524	77.259795	0.78738501285249
43.443056	69.629444	0
43.445772	77.332046	0.236219472040402
43.448611	69.882778	0
43.453481	53.044565	0
43.453789	76.725153	0.192355122260989
43.455556	53.019722	0
43.46418	67.463909	0
43.470154	76.806415	0.535920507953592
43.474917	77.402582	0.761867570021432
43.476493	73.843573	0
43.477056	77.078712	0.333840081491269
43.481157	80.68773	0.077410774256325
43.486111	67.836111	0
43.489628	77.040615	0.202907234016352
43.492303	78.408138	0.180271748296902
43.492506	76.278394	0.080632211969723
43.501295	52.08927	0
43.502778	80.458611	0.040637976538014
43.504444	73.835278	0
43.504545	77.546007	0.341513414809717
43.510278	80.671944	0.140099521893866
43.512181	77.692351	0.372060568822214
43.512665	68.346342	0
43.515816	77.630404	0.264900652189954
43.517111	76.833203	0.215055612778989
43.518056	78.354722	0.248691541246099
43.518131	68.504652	0
43.521569	77.769795	0.184649042807909
43.527263	68.588151	0
43.534923	75.212983	0
43.538412	79.463146	0.09330295871667
43.538412	79.463146	0.100679373762715
43.542536	78.169078	0.154993586353451
43.546639	77.869005	0.261141864457524
43.54777	73.857929	0
43.552298	68.901735	0
43.553729	78.004345	0.253596742642304
43.554167	68.4825	0
43.55465	69.722516	0
43.555278	68.108333	0
43.556551	78.470122	0.096715664181455
43.566284	69.761072	0
43.566507	75.282504	0.110295340995328
43.579713	79.453139	0.170715984243139
43.582136	69.246616	0
43.583333	73.75	0
43.58495	77.49023	0.203995748850643
43.587255	67.642054	0
43.587745	52.102242	0
43.59272	67.411708	0
43.596389	51.255	0
43.597532	78.250583	0.170312233256062
43.59938	76.31704	0.113189562438346
43.606051	77.107234	0.607465964137444
43.616944	71.225	0
43.619999	73.718447	0
43.620339	78.306224	0.248310817363612
43.6275	73.808333	0
43.630284	51.408113	0
43.644135	71.292439	0
43.649992	78.183065	0.229021542208333
43.651454	67.610415	0
43.660278	73.808056	0
43.661393	51.201663	0
43.66993	71.147639	0
43.675876	73.76198	0
43.680016	67.314286	0
43.681946	67.778562	0
43.682181	77.122739	0.355380573652523
43.686288	73.638344	0
43.687605	77.193041	0.181722951120512
43.692778	51.204722	0
43.692956	51.337856	0
43.693889	73.807778	0
43.697004	51.309236	0
43.7025	51.313333	0
43.719199	77.038522	0.066529787506808
43.758936	69.786099	0
43.76113	51.306065	0
43.763682	69.177742	0
43.765556	69.958889	0
43.766423	67.234587	0
43.768981	69.614557	0
43.769489	79.45022	0.139011004669402
43.773611	79.388611	0.042559340085654
43.778459	51.066825	0
43.782778	69.929444	0
43.789444	67.185556	0
43.791389	70.938889	0
43.796713	67.125487	0
43.800747	67.657873	0
43.802699	73.682604	0
43.803056	73.720833	0
43.824722	52.723333	0
43.825661	74.37896	0
43.827778	67.170833	0
43.828152	67.266873	0
43.828458	67.492242	0
43.829173	73.951434	0
43.834675	73.768223	0
43.839812	73.542261	0
43.851709	51.032627	0
43.855213	77.062471	0.018517078702331
43.857358	67.443966	0
43.863403	68.757097	0
43.878116	70.522897	0
43.889064	66.918623	0
43.890409	76.330281	0.34617982054526
43.899328	67.235665	0
43.899854	66.608946	0
43.932524	70.394061	0
43.939229	70.814607	0
43.952184	73.576388	0
43.967115	67.417197	0
43.976944	68.543056	0
43.979973	77.462607	0.013347198350557
44.02708	67.010916	0
44.032647	79.51992	0
44.041944	67.268889	0
44.055556	67.0675	0
44.062957	73.513982	0
44.063657	70.32613	0
44.065153	67.029753	0
44.065891	73.574043	0
44.068611	52.433333	0
44.079647	66.930471	0
44.087619	79.967874	0
44.088052	66.8652	0
44.103771	77.930791	0.121677447606041
44.11324	79.881285	0
44.135739	66.976744	0
44.136962	66.744224	0
44.136994	79.812843	0
44.138644	52.159752	0
44.140278	68.475	0
44.144444	68.113333	0
44.145488	66.702542	0
44.1475	52.455556	0
44.148611	51.943889	0
44.158895	78.753783	0.189208383248654
44.160441	76.098812	0.214705165602252
44.166106	80.003806	0
44.171111	66.690278	0
44.171389	66.815	0
44.171653	80.081816	0
44.177795	66.731387	0
44.177795	66.731387	0
44.17828	77.919392	0
44.190827	66.784531	0
44.196534	75.827152	0.117333262970001
44.198544	77.884187	0.102164043700464
44.19868	51.700201	0
44.203255	80.143	0
44.204483	66.499469	0
44.212992	80.208568	0
44.216423	80.020874	0
44.22508	79.836549	0
44.22508	79.836549	0
44.228658	73.799475	0
44.236693	66.840793	0
44.238333	66.652506	0
44.240323	66.622511	0
44.241944	51.818611	0
44.244444	78.243333	0.097156790934648
44.246111	73.333333	0
44.248333	66.791111	0
44.25	73.185833	0
44.262114	77.54518	0.089755007273083
44.267588	66.311218	0
44.279696	79.30118	0
44.283889	72.800556	0
44.28522	66.723176	0
44.285833	72.937222	0
44.287778	66.431111	0
44.2925	73.035556	0
44.298611	50.504444	0
44.312917	66.47932	0
44.326389	67.835556	0
44.328523	53.533563	0
44.333643	78.451634	0.094798467248664
44.338356	66.516654	0
44.338923	80.382958	0
44.340278	51.350833	0
44.348889	66.201111	0
44.351565	66.199512	0
44.3612	77.968521	0.04027376459098
44.388171	78.585825	0.114466396786804
44.388171	78.585825	0
44.395278	77.661667	0.039254953305626
44.423299	80.059179	0
44.434642	78.135194	0.10538129235752
44.444797	66.240511	0
44.467355	65.766479	0
44.472546	78.669287	0.092479298742318
44.494322	78.266438	0.10480014868029
44.494579	76.703702	0
44.504673	66.182624	0
44.507463	50.262833	0
44.510182	78.887434	0.099441956668167
44.544247	50.272409	0
44.55256	78.985683	0.116702030453752
44.555951	65.641245	0
44.557801	72.263608	0
44.565315	76.718146	0
44.623611	74.507778	0
44.626542	77.995039	0
44.631481	66.043969	0
44.661788	64.786193	0
44.662519	78.922549	0.132641031133615
44.664366	73.853706	0
44.66836	78.896067	0
44.675109	78.102702	0
44.687191	64.724982	0
44.693451	65.3866	0
44.703094	76.730983	0
44.739037	51.965527	0
44.75924	65.481965	0
44.761672	64.027341	0
44.764167	68.831111	0
44.772225	65.188009	0
44.773146	65.56594	0
44.795	63.413333	0
44.800271	69.169055	0
44.806717	76.274235	0
44.807222	64.625278	0
44.808859	65.590239	0
44.811667	69.423889	0
44.814167	52.0925	0
44.819039	52.834261	0
44.825	71.1375	0
44.825	71.1375	0
44.827958	65.119064	0
44.829453	76.226885	0
44.831667	54.546389	0
44.838664	78.285204	0
44.840556	63.194167	0
44.842557	65.502545	0
44.843816	70.168179	0
44.852487	64.451202	0
44.856519	78.682484	0
44.859765	78.171737	0
44.860034	78.278951	0
44.862806	64.400034	0
44.86342	78.765057	0
44.870325	78.621973	0
44.870626	64.764786	0
44.876822	64.294859	0
44.878668	64.240529	0
44.881791	77.960912	0
44.888292	64.96273	0
44.890961	65.475704	0
44.892222	55.981944	0
44.892222	64.574722	0
44.894444	52.681389	0
44.900615	78.22242	0
44.903935	78.300205	0
44.903935	78.300205	0
44.904261	65.522299	0
44.904444	65.346389	0
44.904593	78.054974	0
44.908966	65.100792	0
44.9091	78.48507	0
44.916664	64.712603	0
44.922657	65.360863	0
44.934629	78.253996	0
44.93482	75.801712	0
44.938151	78.61953	0
44.939765	78.205334	0
44.95181	65.542502	0
44.971555	77.945083	0
44.984498	78.677579	0
44.9929	64.601131	0
45.005054	78.321792	0
45.016582	75.664369	0
45.017837	78.382096	0
45.018056	63.826667	0
45.023641	78.018009	0.247408698160201
45.028406	78.419439	0
45.03363	55.749285	0
45.034585	76.127387	0
45.035031	75.025676	0
45.042139	65.26804	0
45.050335	74.617292	0
45.051389	64.699167	0
45.052678	64.980822	0
45.054582	78.065341	0.193115947199748
45.054582	78.065341	0.218893897645027
45.060242	65.052957	0
45.066944	64.891944	0
45.068219	75.256534	0
45.068359	64.891556	0
45.068423	64.42136	0
45.073611	63.935833	0
45.076367	64.944512	0
45.07813	64.675853	0
45.080434	64.085866	0
45.090947	77.907255	0.162862081314657
45.104944	73.981366	0
45.114257	64.479041	0
45.124567	79.043516	0
45.140807	78.718578	0
45.146667	64.146111	0
45.186667	78.010833	0.147949837289912
45.190556	64.515	0
45.19169	64.129488	0
45.195833	62.8175	0
45.208444	55.398484	0
45.212927	78.799345	0
45.233077	78.67942	0
45.240278	55.865833	0
45.252115	82.492571	0
45.255116	77.98513	0.347953489943368
45.255116	77.98513	0.17331481854876
45.255573	79.412958	0
45.262222	64.212778	0
45.263586	61.756571	0
45.269054	68.926663	0
45.270976	77.990394	0.200993207708687
45.27501	77.884968	0.231127176962026
45.27737	79.356328	0
45.279444	80.105556	0
45.322946	55.188862	0
45.356389	61.879167	0
45.365833	64.125278	0
45.375096	74.133702	0
45.380712	80.139758	0
45.382845	78.727642	0
45.384636	64.257957	0
45.385162	75.24923	0
45.39708	79.505403	0
45.412154	79.587671	0
45.413659	79.916894	0
45.422778	73.682222	0
45.430537	74.32075	0
45.448333	56.105833	0
45.449712	78.315126	0
45.451084	79.977881	0
45.466206	79.189807	0
45.466389	55.068611	0
45.489765	64.08928	0
45.491061	61.747605	0
45.508056	79.749722	0
45.517623	80.333677	0
45.526141	80.61405	0
45.551944	79.2775	0
45.574273	78.527389	0
45.591389	61.645833	0
45.61043	63.272307	0
45.615637	79.461853	0
45.628056	61.931111	0
45.632858	79.879641	0
45.643056	79.745	0
45.644578	80.711257	0
45.65057	80.241573	0
45.650677	63.31734	0
45.666602	80.367912	0
45.676559	61.902888	0
45.694295	80.116536	0
45.717778	61.506389	0
45.723554	61.493355	0
45.731944	62.116389	0
45.7382	80.623994	0
45.739036	62.864068	0
45.747207	54.837315	0
45.753188	79.679434	0
45.762148	61.81948	0
45.763085	80.257958	0
45.763971	62.104668	0
45.76494	62.328654	0
45.770833	79.240833	0
45.771491	62.1891	0
45.783113	61.582172	0
45.783547	61.975975	0
45.788135	80.868947	0
45.79418	62.301246	0
45.801745	80.647234	0
45.803769	81.305977	0
45.808154	80.285249	0
45.819951	81.086878	0
45.823487	80.702911	0
45.826985	62.07152	0
45.83523	80.624174	0
45.846984	62.151245	0
45.852916	74.787469	0
45.895823	78.722189	0
45.952222	81.5625	0
45.970583	61.020186	0
45.979734	61.937545	0
45.998889	80.730833	0
46.004329	61.733394	0
46.010833	61.311667	0
46.018443	81.273503	0
46.057507	81.042771	0
46.071944	61.740556	0
46.08413	79.470396	0
46.086944	81.249444	0
46.095649	59.516262	0
46.115351	73.619264	0
46.140833	61.223333	0
46.142778	82.167778	0.089806746103375
46.144724	62.075886	0
46.151486	61.761781	0
46.159502	81.183833	0
46.161281	80.712703	0
46.174094	80.946858	0
46.18177	81.095349	0
46.194572	61.955323	0
46.198056	81.021667	0
46.207465	54.475016	0
46.215934	80.84728	0
46.220848	58.825503	0.355312511568135
46.232151	78.939554	0
46.232276	53.371283	0
46.266565	60.097571	0
46.290278	78.324444	0
46.302918	73.968152	0
46.445485	77.28563	0.131669888842374
46.457257	81.846377	0.265788985074154
46.469771	81.533916	0
46.470556	81.533611	0
46.490957	48.995238	0.652133136997486
46.499277	61.89289	0
46.502527	48.914453	0.196191944653627
46.52065	48.797223	0.727037246774418
46.520674	54.272993	0
46.545782	49.205076	0.422079975228225
46.546179	48.765027	0.47282716177924
46.594607	48.651058	0
46.598744	49.198581	0.345950355711779
46.599747	48.624656	0.376785521469628
46.600892	49.135474	0.32213813199446
46.607882	49.271246	0.257840279683404
46.608068	49.058588	0.311578426400761
46.60922	48.657598	0.570230339679529
46.609752	49.436311	0.353663159443226
46.61991	62.473085	0
46.620232	48.644114	0.139113353373455
46.624088	49.344099	0.203758913417854
46.629998	74.355443	0
46.656944	61.136944	0
46.658117	82.725612	0.134933309121804
46.659026	49.057348	0.348301142175854
46.67082	48.524054	0.621083196947697
46.745714	75.387203	0
46.748889	82.088056	0.098190832121599
46.772587	74.829609	0
46.781622	82.023857	0.117565392595464
46.797812	50.068869	0
46.800712	61.656247	0
46.800724	61.656067	0
46.800724	61.656067	0
46.804092	75.025541	0
46.820633	50.297508	0
46.821577	62.300545	0
46.824746	61.85411	0
46.839326	74.983356	0
46.84435	53.801351	0
46.86704	82.578477	0.124895070027029
46.892036	81.596582	0.274503916213864
46.901057	82.273337	0.169380043720478
46.906506	77.356417	0
46.931003	53.873989	0
46.932222	60.572778	0
46.934824	82.86009	0.274977774860233
46.938889	80.748056	0.219240814871758
46.944711	61.617583	0
46.945388	79.676919	0.310308589718115
46.949904	68.287377	0
46.952389	81.468761	0.25916862019043
46.956338	51.746284	0
46.96084	54.005933	0
46.965556	79.605556	0.10863564653806
46.977683	51.790041	0
46.999609	81.748622	0.202306212689191
47.004167	53.865	0
47.021944	81.394722	0.173328752915884
47.024665	51.807262	0
47.027209	51.908259	0
47.033259	82.149486	0.245052842806613
47.039578	50.529175	0
47.04753	50.809144	0
47.062351	80.734263	0.198644837122094
47.06809	51.871824	0
47.074442	51.85949	0
47.078597	81.590501	0.321183316795784
47.082733	61.153271	0
47.089819	59.065964	0.748993784512483
47.091188	81.624035	0.135254908182461
47.096629	54.375878	0
47.10299	82.01084	0.256061681700645
47.106615	51.91338	0
47.110833	63.255833	0
47.123461	81.26965	0.165432167404928
47.123889	81.945	0.311362050602436
47.14358	81.892622	0.273148645004093
47.1533	51.942009	0
47.165652	81.618798	0.348837766741787
47.171472	84.531998	0.356732873920752
47.173353	81.678643	0.124605678877376
47.173537	81.063468	0.196179632518981
47.193919	81.514117	0.333009866251832
47.196386	51.952394	0
47.207596	71.390328	0
47.219379	73.353255	0
47.220762	84.113886	0.084922780148947
47.222335	51.006	0
47.223222	80.7895	0.254080858738346
47.247207	62.345848	0
47.255018	51.887365	0
47.259722	55.884167	0
47.260314	51.067939	0
47.261389	55.564444	0
47.280846	81.155258	0.179180834903949
47.288523	79.813813	0.17576730322093
47.299652	51.920072	0
47.340833	61.768889	0
47.353609	59.231649	0.729945406740734
47.421961	51.871455	0
47.430245	83.862017	0.16055497721876
47.439199	75.588722	0
47.451028	83.535228	0.129099094052598
47.451381	51.790427	0
47.465065	80.905275	0.349577499347389
47.467605	84.876376	0.78648448107199
47.478818	84.771956	0.721577277216518
47.479805	59.292052	0.592410269635407
47.483404	83.731222	0.127662552824211
47.499057	51.723206	0
47.502375	85.168967	0.570346948165233
47.504262	84.993553	0.671763713798313
47.5089	72.90946	0
47.51492	60.658183	0.985246825001165
47.530278	52.974578	0
47.54371	83.004799	0.126566590907012
47.55054	51.514905	0
47.551434	84.682376	0.712934599579415
47.555411	60.542003	0.739702784375263
47.559808	80.821112	0.231034423422238
47.568333	79.073333	0.114833523074661
47.570034	82.93695	0.151330270991544
47.577986	83.684016	0.097712703122683
47.60764	51.610746	0
47.612743	85.173791	0.500107482427223
47.636398	53.329367	0
47.648036	53.342536	0
47.670673	51.584902	0
47.671626	67.865663	0
47.704538	51.634758	0
47.715556	79.483889	0.169584287798432
47.719343	84.937686	0.99347314502296
47.725833	77.463889	0.228471301452181
47.72732	84.204958	0.160788512070407
47.740931	71.442637	0
47.741246	83.43679	0.131616944724009
47.7425	80.645	0.170197491453531
47.747487	74.025824	0
47.761529	82.806056	0.121352552362808
47.777814	82.73809	0.109239152716977
47.786805	51.600488	0
47.800225	67.713605	0
47.800225	67.713605	0
47.803947	81.278669	0.140768391672764
47.82	82.604444	0.101626360961709
47.824722	78.705	0.140605927759033
47.832935	59.620494	0.345732744810587
47.832935	59.620494	0.650753021997784
47.83337	66.731881	0
47.836818	47.907639	0.089874619959705
47.836939	67.618815	0
47.866869	83.571744	0.14228962398751
47.875	78.621111	0.21356499767048
47.877391	72.95664	0
47.883611	82.038056	0.107946861060747
47.8925	82.605	0.186683036792632
47.900388	67.537697	0
47.904706	68.57437	0
47.907491	48.442074	0.130120766245803
47.919167	80.928889	0.198092973586828
47.936987	56.455963	0
47.951147	80.382033	0.193850264140607
47.96155	72.280783	0
47.965266	80.436238	0.135310051120737
47.984876	74.040385	0
47.994167	80.856944	0.149411112753836
48.001042	70.785762	0
48.006565	69.132539	0
48.008889	78.605556	0.127540484633279
48.008982	85.196042	0.576227151742751
48.031883	59.190596	0.446045961905361
48.03648	62.513015	0
48.043818	54.495021	0
48.046239	75.85907	0
48.053889	80.563056	0.087148967495343
48.055696	66.375636	0
48.058857	67.05487	0
48.066649	76.862667	0
48.06807	75.33872	0
48.078257	56.765818	0
48.085	82.71	0.171174521358854
48.107764	74.561067	0
48.121708	65.336995	0
48.130807	51.535153	0
48.131342	47.669029	0.114856401007908
48.135955	85.17335	0.523463763179295
48.1416	80.042775	0.127732985814863
48.146944	81.095556	0.31401853576943
48.159899	59.06149	0.710721878548332
48.173318	78.665766	0.216861101577738
48.214496	76.21438	0
48.220556	83.694444	0.588013461001363
48.220656	55.790518	0
48.220833	55.789722	0
48.234179	54.88127	0
48.243948	62.065816	0
48.251832	72.351526	0
48.261928	72.854322	0
48.264046	51.597649	0
48.265635	66.562962	0
48.267368	51.523017	0
48.281449	57.811053	0
48.29679	69.653606	0
48.316087	74.981362	0
48.333107	70.161092	0
48.336944	81.656944	0.117510150055448
48.341821	58.825673	0.733340515937664
48.356545	82.910961	0.092018972868135
48.368219	51.556246	0
48.379698	69.994643	0
48.391402	67.856581	0
48.394722	84.483333	0.316848382262517
48.39489	78.752175	0.208660675041881
48.395087	51.646912	0
48.402283	75.394245	0
48.434317	55.239563	0
48.449265	73.235252	0
48.450902	52.925817	0
48.461012	58.55237	0.858733564264525
48.461311	80.580839	0.555059802080721
48.470559	85.001143	0.441599486802972
48.49634	71.067977	0
48.49634	71.067977	0
48.535193	61.415211	0
48.542107	78.038472	0.238380059893591
48.548262	79.629568	0.210281556450396
48.550213	51.61681	0
48.550773	82.797091	0.116444703910463
48.555598	51.744218	0
48.563302	53.446624	0
48.566426	72.204211	0
48.567732	83.650266	0.406765869870501
48.570182	83.846072	0.57660310558638
48.573932	75.487158	0
48.575112	73.983738	0
48.578862	58.465835	0
48.58161	83.099697	0.137528727209516
48.588064	71.108751	0
48.588577	74.526212	0
48.592301	57.184523	0
48.606148	57.111553	0
48.615278	81.215	0.97913925044886
48.619539	61.260198	0
48.628043	75.030302	0
48.638611	82.010556	0.213622262066415
48.642118	60.741412	0
48.647222	70.371111	0
48.647536	71.813498	0
48.647536	71.813498	0
48.651125	71.633907	0
48.654761	67.009388	0
48.66	55.5525	0
48.666003	84.17737	0.498695470546691
48.666913	84.034583	0.563032384026627
48.668895	72.713637	0
48.670382	80.807125	0.76573081735091
48.675172	81.466363	0.553672165624788
48.675278	83.498889	0.568036162546265
48.676389	82.960556	0.204828642366844
48.678527	74.192291	0
48.697708	55.883951	0
48.701615	57.861934	0
48.716111	59.604722	0.628332050386781
48.753688	67.521635	0
48.754198	82.385573	0.100154331998141
48.758333	79.336389	0.126839403675326
48.768143	73.672912	0
48.769722	84.701111	0.504654410113702
48.771356	47.428918	0.79012289954329
48.780084	52.880102	0
48.78057	80.876762	2.12715029113397
48.781692	82.694243	0.135257015334132
48.7825	80.876111	0.658827213798961
48.794444	82.762778	0.178318157756875
48.814677	46.766177	0.881773753767408
48.817531	81.537312	0.929388384784037
48.818056	51.864444	0.782907472909434
48.831025	58.148775	0
48.837892	72.981281	0
48.840685	82.740048	0.196309060442132
48.849573	73.603831	0
48.851588	71.376378	0
48.854214	72.833373	0
48.856389	82.976389	0.125769921510441
48.860456	55.588783	0
48.866944	48.528889	0.756618589734163
48.870502	68.06508	0
48.8725	86.282778	0.5780100380866
48.875278	83.255278	0.193522596613379
48.87811	52.967885	0
48.882933	53.795988	0
48.885	83.334722	0.151964187509166
48.893205	62.307858	0
48.896457	72.473759	0
48.90322	79.244901	0.202395337210735
48.903836	71.757892	0
48.907354	76.518667	0.952788864758666
48.908651	54.409573	0
48.914749	70.916171	0
48.924429	59.108463	0
48.928833	53.543112	0
48.931402	80.893893	0.379817695822087
48.932242	63.907066	0
48.933611	49.608056	0.317134090309032
48.938332	72.837676	0
48.940995	54.760006	0
48.943056	83.046111	0.25286391239623
48.945906	79.256067	0.213028726965251
48.948587	53.549436	0
48.954716	53.735711	0
48.958035	75.535299	0.488396428960932
48.962081	49.065765	0.843256390654685
48.971615	74.852067	0.781183996013432
48.986522	68.789634	0.838962025459627
48.99471	47.664861	0.61672399498695
49.001046	74.153905	0
49.021268	83.363613	0.108343788534794
49.021557	72.560097	0
49.023282	83.569579	0.1396549968263
49.032964	80.063994	0.255597097033468
49.0346	51.828327	0.655974208075116
49.045833	49.951111	0.231773059608801
49.051767	76.024333	0.379065136051682
49.05809	67.749115	0
49.061308	47.264149	0.56185056385225
49.06606	73.556912	0
49.067565	51.947929	0.872397427303546
49.073455	54.663177	0
49.076695	59.854172	0.092813538726711
49.083056	77.716944	0.554213866593334
49.086668	72.947908	0
49.093889	49.792778	0.297895074658994
49.107196	84.043737	0.119708501397172
49.107591	73.748038	0
49.1325	60.346667	0
49.138627	55.748099	0
49.139293	83.722463	0.143093651596697
49.143136	57.12633	0
49.146047	56.486631	0
49.154096	75.210666	0.67780110355279
49.165556	48.908889	0.633526334853512
49.165556	77.948611	0.781287348242044
49.171893	50.452728	0.265302465175868
49.1725	85.600454	0.696846202552536
49.180575	58.419527	0
49.181876	51.892772	0.515875623288259
49.184815	85.299204	0.908864461069729
49.199522	55.867584	0
49.208333	84.856111	1.10143554158567
49.20964	70.888287	0
49.213089	84.510708	0.393836533137984
49.21416	66.659387	0
49.214772	81.214646	1.71326150425947
49.215	50.302778	0.303332199721926
49.215531	85.075407	0.525263207988956
49.216696	81.432433	0.885089628730176
49.217479	56.638141	0
49.2175	80.731389	0.387362502156819
49.217773	78.347969	0.363147268311383
49.2225	85.886667	0.316541295650623
49.229511	48.336109	0
49.239935	86.308632	1.1039592370775
49.241423	86.338735	0.622724269333629
49.242935	73.01839	0
49.250833	78.871944	0.228942610098221
49.255455	57.587265	0
49.257595	84.346074	0.93676945954611
49.263387	55.547909	0
49.263945	53.944057	0
49.264722	77.635	0.275157331532952
49.284335	58.005907	0
49.290064	62.709674	0
49.30259	84.747944	0.808677470886936
49.312222	47.675833	0.506642937452953
49.319429	75.699511	0.530221137482715
49.328478	81.570567	0.698667583922887
49.330902	76.244132	0.438158216861795
49.33284	47.085124	0.598544038534675
49.334444	82.115	1.49472264093215
49.344134	74.470966	0.659505676722153
49.355278	77.421667	0.686319618537415
49.357222	76.977778	0.364311527401523
49.357602	75.738857	1.60830880474787
49.365024	85.411503	1.4533962362123
49.38	50.636111	0.151828997727733
49.388416	51.829208	0.754154770401675
49.389254	50.348389	0.318660510835252
49.390286	71.636619	0.216246854479002
49.393333	49.234167	0.240996994654017
49.404979	56.719888	0
49.405833	75.474167	0.975443647675994
49.408333	78.3475	1.01961358028018
49.412593	75.125649	0.671568551666125
49.416508	58.293439	0
49.418771	73.593626	0.439423895678603
49.419345	46.848319	0.506700661031663
49.426143	69.333114	0.395255681329898
49.441047	56.477531	0
49.447754	73.030445	0.481135624166791
49.460374	85.059175	1.34298667013417
49.461873	47.40363	0.696438703672949
49.465278	53.361389	0
49.472376	57.424095	0
49.479444	69.095556	0.566912736813775
49.482953	84.692895	1.25696604510715
49.483023	54.01471	0
49.491088	58.51367	0
49.494938	82.83659	0.442533789323926
49.495242	72.617894	0.375239473052001
49.49736	73.719354	0.600084791389194
49.498611	63.355278	0
49.498987	50.515529	0.238220587318363
49.506944	81.812222	1.04514311338828
49.509447	54.902883	0
49.510687	84.389696	0.821837579729294
49.514196	55.271722	0
49.514348	67.07024	0
49.517536	66.145065	0.398116718654918
49.521111	72.826389	0.619054802357924
49.521127	72.827157	0.389285972687587
49.521829	81.224006	1.72059979375246
49.531003	82.414606	0.470874906474219
49.540001	82.99693	1.42411812983833
49.542515	72.630345	0.645205089149652
49.556384	81.710067	1.06864040801804
49.567668	79.868924	0.252310050014814
49.568158	56.73639	0
49.573498	83.951004	2.09957300611229
49.574012	72.901196	0.057618534008865
49.574211	76.197699	0.599639347241205
49.574211	76.197699	0.556203845956674
49.579532	72.668874	0.493679149599717
49.584958	81.047164	0.573269540789502
49.585	53.101389	0
49.590556	48.3575	0.220773402293404
49.592609	75.060836	0.558890673196349
49.59721	73.219945	0.711892582030864
49.600637	78.734541	0.383012488743341
49.605308	51.522172	0.62989098377603
49.611519	84.34814	0.82239424272061
49.61965	47.124641	0.466397129679273
49.623449	56.216274	0
49.624068	48.881197	0.296725095408505
49.626484	83.587644	3.0222875336941
49.626939	51.604844	0.914745028247538
49.627219	83.518851	2.06126535088404
49.632319	72.859496	0.30606961147475
49.632441	63.491828	0
49.642225	72.738906	0.472378539266026
49.644757	50.640206	0.2337821659183
49.653512	57.341405	0
49.6576	49.504718	0.166598682284394
49.658026	83.759402	8.24068339063901
49.664444	71.816111	0.45381845610147
49.666767	49.474337	0.264181927801317
49.670894	72.379643	0.358778300222985
49.674167	72.676111	0.071368997723779
49.676345	49.40885	0.17475630135172
49.676742	83.029332	4.73770582959277
49.679563	83.300579	3.37204483466927
49.681446	69.543464	0.577433416238294
49.688475	84.050133	0.902093864594844
49.69129	53.505042	0
49.691944	48.680278	0.264302883804549
49.693207	74.369411	0.952257032473882
49.694518	75.584886	0.611256169428017
49.700386	81.508655	1.05979975873884
49.703777	76.2271	1.12332589267067
49.707435	72.709055	0.091790233562601
49.707954	63.638002	0
49.707954	63.638002	0
49.710092	72.588564	0.177213102466152
49.711123	72.031393	0.379857435760599
49.715771	82.670455	0.591413725207249
49.716383	81.588785	1.11758234736493
49.717676	83.852504	3.11485663717322
49.728611	50.233611	0.24976819441439
49.730232	67.444856	0
49.732778	72.919444	0.33957120002719
49.738611	84.271944	3.09913739295818
49.743081	82.221549	0.589834049984086
49.745165	71.728373	0.555244409285859
49.763056	46.954444	0.663263319767593
49.763611	52.773889	0.210135761197977
49.765075	48.692201	0.21712950613032
49.770126	84.007346	3.09816639103782
49.771976	64.009761	0
49.773308	73.237723	0.394172248755333
49.774373	56.856261	0.281379359812333
49.777729	72.960961	1.22862063691774
49.782222	48.588333	0.281434190030515
49.78614	76.385815	0.513204434522813
49.788618	63.664682	0
49.789043	51.389383	0.390929272054186
49.789194	73.482981	0.437298975633491
49.79102	64.134546	0
49.791111	82.443889	0.42502615335625
49.791421	84.253898	4.26957877901956
49.793333	66.140556	0.512722921720683
49.800993	80.817752	0.420374825179158
49.801237	72.829142	0.248190008078672
49.805039	84.125097	1.89361724231827
49.808611	53.83	0
49.809551	56.447536	0.298404302362364
49.811318	76.524658	0.814459711094188
49.814486	84.305254	2.87767813813223
49.814631	57.345861	0.199724997873451
49.823333	72.634167	0.108721973735338
49.82382	49.245105	0.177015666213152
49.826325	60.098236	0.143880493911707
49.831119	73.234884	0.327756923334155
49.832793	68.655946	0.174680832044139
49.833972	57.935623	0.240255786875002
49.836244	82.264992	0.9127715899416
49.853108	76.361964	1.06027318949008
49.854281	55.751953	0.306340563573052
49.865124	72.576329	0.57695067603362
49.868184	75.674358	1.17090880264431
49.874291	82.492903	1.07841774445237
49.875833	53.415	0
49.876799	72.997837	0.427527369219927
49.879156	73.577789	0.342833473226005
49.882378	51.445411	0.567790394279547
49.889952	72.414516	0.453472728435968
49.896725	57.328586	0.09332112901791
49.901459	64.849326	0
49.90443	71.613937	0.773615063916556
49.906623	70.942806	0.283110336289191
49.906925	48.177987	0.191419077180411
49.916978	74.126902	0.344834204011794
49.921496	83.085522	2.9532754572337
49.923758	81.875887	0.709591370930825
49.933483	73.286304	0.250542220258414
49.934103	66.569969	0.5524459982147
49.934579	59.002992	0.207661724561111
49.934851	51.307394	0.61853989141024
49.94062	60.556754	0.278592378511194
49.945177	70.273965	0.901303378347925
49.948759	82.628459	0.65309314901627
49.95273	72.524101	0.241116057428561
49.956138	60.116454	0.222169029881187
49.96501	82.738108	0.983132132582542
49.970335	82.430956	0.629687635902267
49.971667	47.954722	0.198159385129428
49.975995	55.361338	0.376289931262216
49.97899	56.356151	0.185282024911949
49.9837	67.251161	0.821599691526277
49.98396	63.943286	0
49.98498	57.204816	0.170565653561892
49.985675	61.486663	0.117595145620286
49.997773	71.495377	1.66964083463569
49.997773	71.495377	0.371273658251004
49.999545	72.688241	0.324256399543924
50.009393	57.43863	0.210199104945021
50.014765	66.082246	0.550027309139092
50.01968	55.644559	0.342833022680155
50.024454	58.792903	0.198527018850136
50.039401	54.03591	0
50.039933	82.547701	0.896336430213948
50.042751	82.467463	1.33983801404859
50.044654	50.576678	0.657897446406357
50.047084	57.349813	0.223429630265367
50.047795	56.687692	0.23263863688815
50.047836	72.681234	0.188691264117297
50.058756	72.953424	0.618247872953251
50.058767	82.32111	1.33104580223003
50.060895	77.29199	0.665734463141193
50.060913	72.058621	2.02314881205907
50.063457	73.710111	0.232437770704092
50.064677	71.509652	0.518523658562502
50.071298	74.294546	0.190050213952221
50.078536	79.582847	0.306480262464143
50.080594	52.319445	0.249654538064944
50.085278	52.722222	0.24858854881036
50.087744	48.859961	0.223618652879644
50.089027	53.831463	0
50.094742	73.504819	0.38687032251664
50.095043	56.114684	0.338528690821997
50.099608	56.82173	0.282650291047877
50.100509	53.18782	0.222031298107185
50.103346	61.037397	0.301429003356797
50.103768	70.562261	0.916926965161993
50.103866	65.310656	0
50.104958	81.549547	0.900439093865368
50.105109	51.394549	0.62182837288008
50.10939	72.811014	0.416864210778815
50.110198	47.426448	0.852607065468338
50.112059	57.828202	0.302749425321248
50.112376	82.951601	1.36779595264065
50.114023	64.990748	0
50.114554	67.324311	0.434648079748869
50.116004	66.571729	0.610895391526993
50.117327	73.437086	0.864432016650349
50.119937	64.790846	0
50.125268	49.562219	0.245842431910598
50.125309	59.094431	0.250727024258385
50.12804	73.261744	0.26280785946656
50.131915	82.522656	2.66314963274374
50.133878	76.181861	0.791869987296312
50.136667	82.201111	0.759570975127021
50.140016	73.175568	0.221829537497934
50.142735	72.800917	0.737916718065937
50.147492	74.570921	0.517399017887879
50.149189	55.671491	0.354850037467414
50.149189	55.671491	0.392242089057594
50.149327	82.313564	1.98860928674155
50.152311	70.831729	0.517507757873415
50.153939	76.656324	0.470253355032686
50.1578	51.833385	0.798769428454584
50.157881	71.445907	0.387449895110363
50.164535	75.204997	0.639507603308723
50.164615	82.718102	3.46554519958721
50.166923	82.056951	0.804057134557996
50.170108	57.077444	0.312543983076652
50.175647	60.18963	0.246056197213339
50.176362	72.737729	0.449965908447358
50.176667	67.448611	0.79615876322884
50.179172	56.79328	0.275984375179622
50.181179	58.320631	0.264650097589434
50.182778	51.175278	0.947257141803619
50.183319	65.185979	0
50.196792	50.657086	0.630019364373976
50.196844	82.293477	1.70158382124885
50.198135	81.722185	1.24647661187342
50.203111	55.964135	0.320888551509814
50.216918	47.810199	0.737518191258457
50.217863	74.280855	0.113167449621872
50.218561	66.682051	1.22701630629818
50.219167	66.506111	0.481080960591101
50.221431	69.472686	0.289045721580842
50.222088	72.895941	0.392039063162659
50.224745	81.856627	1.06746153256148
50.234455	57.984482	0.276224562562429
50.236667	73.062778	0.135785001226171
50.237232	73.402034	0.94651266860931
50.244167	67.614167	0.468553414519529
50.245188	74.77209	0.188933002794586
50.247778	75.731944	0.59696955578323
50.250724	82.250044	0.684057815355185
50.252855	58.496387	0.294423848682723
50.252964	66.913799	0.772198810923349
50.253889	71.479167	0.224651621972848
50.253966	56.851212	0.096617358268982
50.254905	54.284088	0.579765219648206
50.257871	58.433002	0.512249120334145
50.258395	82.357967	1.79957664805854
50.259069	52.603079	0.150819074543134
50.26177	71.548216	0.493489526700477
50.266135	82.000941	0.915461376047154
50.269589	71.851901	0.5549449413418
50.275381	82.215477	1.72140504533812
50.275675	83.051152	2.48992913887936
50.276055	66.890056	0.928812876742562
50.278093	58.310103	0.438824857183342
50.279353	72.291761	0.946531388657745
50.282222	72.1	0.429401376062189
50.284401	79.972401	0.908568612693428
50.285547	73.794561	0.358483022875301
50.287532	65.376736	0
50.289892	57.076905	0.220869063264036
50.306786	82.331494	1.66942421411587
50.314524	51.064993	0.462703009066806
50.317169	55.170141	0.434775338385059
50.318435	59.627312	0.274866037031358
50.321506	56.014719	0.361426761136352
50.322812	57.324256	0.340713696214171
50.322852	52.481888	0.382167674669239
50.329764	82.591188	1.44048895181574
50.331967	73.258267	0.37352155773862
50.339113	83.506994	0.515046814434151
50.359444	80.417778	0.745852612492126
50.363564	71.449105	0.821526598980542
50.363702	61.674195	0.14807988730318
50.366111	57.396944	0.31980682422247
50.366983	69.801837	0.225240685146544
50.367069	48.774271	0.303363884293387
50.368408	58.903521	0.447695385151483
50.368936	74.275924	0.400200775865958
50.370488	55.654189	0.220007840488717
50.374618	82.722917	4.29455798130191
50.378444	80.488394	0.572169696822375
50.381632	72.220192	0.89730747590216
50.38177	71.955027	0.707902765070814
50.383889	81.028889	0.266260384941077
50.396398	58.230333	0.705295951834493
50.397937	51.232753	0.182981185297887
50.399516	73.064563	0.501064515285974
50.399659	47.59375	0.543762050786093
50.410987	53.869084	0.42393266330569
50.411245	53.394163	0.28683218316336
50.416526	80.25617	0.865925077221359
50.417852	56.487987	0.385040497262127
50.432778	73.247222	0.909353575596906
50.432812	60.502945	0.141023552554679
50.435802	65.636538	0
50.437075	55.831283	0.313773580854512
50.445709	55.330679	0.215847980941673
50.450745	82.663925	1.64744675923037
50.451944	79.818889	0.879257428918172
50.45324	80.267785	0.303260689634143
50.457472	57.02686	0.278713178675052
50.459444	73.318889	0.927339978092905
50.46132	62.799155	0
50.462398	72.693263	0.755952125959115
50.464119	65.974008	0
50.468488	61.220887	0.255474768243457
50.473338	76.817213	0.737474166765577
50.475287	71.447973	0.580345791662145
50.47578	59.078729	0.476442936746704
50.47617	82.415496	1.89046865646267
50.476875	64.260957	0
50.478342	58.518809	0.378298758417648
50.478889	73.234167	0.443794390653358
50.479701	71.095223	1.00227833601662
50.480492	71.395485	0.593645838700935
50.480549	81.906232	1.3962414581253
50.484444	79.723889	0.674504280787919
50.489817	67.307611	0.530620113825397
50.495375	79.872311	0.379339521558879
50.497788	75.208267	0.550798850471704
50.499123	66.782187	0.374035981880718
50.500423	81.675652	0.460563992286865
50.506977	52.642803	0.330556678506012
50.507957	56.916394	0.318278402991875
50.510203	51.065361	0.410359176945112
50.513267	56.096843	0.466203935477417
50.518279	82.173427	0.716683991940038
50.520661	81.121149	0.745842206634903
50.533849	81.572534	0.416618705029678
50.535126	51.177354	0.560437097484074
50.535515	57.450074	0.372316308049302
50.536944	66.234722	0.432748118970514
50.541881	81.327735	0.472345179486963
50.545115	81.849692	1.28939863449068
50.554198	66.637773	0.821124432984081
50.555034	74.673213	0.139881137330176
50.556488	55.187452	0.270081525252554
50.560104	66.758157	0.703470505657698
50.562267	58.279048	0.486426422566402
50.564808	72.568424	0.15909952844203
50.565	51.691667	0.519296023256927
50.565059	54.416122	0.512518297596743
50.567417	82.143117	1.32372688280705
50.568509	60.186181	0.286216663816712
50.569934	81.802863	0.817449849276684
50.581935	71.377339	0.751520158762659
50.588272	70.024126	0.127507002078735
50.614722	58.988611	0.341990764946231
50.615131	58.24546	0.849224885345745
50.616944	72.890833	0.842298432388886
50.620201	56.817004	0.620157663416079
50.621111	79.2525	0.726505752628888
50.625035	81.911927	1.11704945793153
50.631777	50.596036	0.429999986616318
50.636091	71.460864	0.604095910987296
50.637062	70.563267	0.188363107207881
50.64025	56.696289	0.527170119353002
50.6439	81.135253	0.417292730104618
50.643928	57.175154	0.386231217985894
50.645676	73.619722	1.0445925566693
50.65008	81.866095	1.4925914525272
50.652604	70.330568	0.154969878405224
50.656984	62.676472	0
50.660993	79.306893	0.393209171484295
50.663077	61.520143	0.319843378663983
50.663591	72.120614	0.902974088048679
50.664972	52.111656	0.297866814481124
50.665007	72.388231	0.674222239545231
50.668611	72.521111	0.79064904971918
50.669444	80.463056	0.253128023087339
50.680945	81.916958	0.7043460532843
50.682811	71.034065	0.736749084794328
50.686361	72.71705	0.637368603890267
50.693071	55.013681	0.323458460282059
50.696449	69.797894	0.255134786380859
50.704071	52.776382	0.427598760284153
50.704414	80.745501	0.169385077310286
50.710951	51.108238	0.432012473453322
50.712793	75.667504	0.611542511592151
50.713574	80.936249	0.238779587750613
50.719167	58.675833	0.201751797382291
50.719973	69.519838	1.3187254866053
50.723537	79.690609	1.15529261550876
50.725179	75.093732	0.52340472727271
50.725833	73.530278	0.161357955989838
50.727477	74.19477	0.358256495763566
50.729262	53.457745	0.652408797593595
50.730932	51.542555	0.483743577600402
50.731503	69.987843	0.259113541478752
50.73282	66.611884	0.113533949250236
50.733703	73.532406	0.565432539120691
50.734444	52.929167	0.515812743949002
50.739723	70.609603	0.190899630848771
50.739945	70.846731	1.64071155029192
50.743343	81.5208	0.29624268865409
50.745	80.284722	0.113146511471309
50.746044	56.504076	0.288472453119688
50.748563	57.889449	0.195322805591219
50.7549	78.544826	0.205208064813618
50.759402	80.831676	0.218371189889712
50.760935	72.323597	0.961380285686274
50.762786	56.87473	0.560252875445746
50.765419	49.338045	0.873334366555216
50.768119	80.665955	0.356492657888962
50.771531	66.040789	0
50.773457	51.232672	0.561683474386364
50.787666	66.916134	1.49567989872632
50.792814	76.739338	0.479810991797862
50.793133	75.700831	0.910377294544064
50.794146	78.46696	0.538361046035446
50.797784	57.480159	0.362671998847002
50.800574	80.49549	0.477141807931263
50.803671	58.310256	0.418359984719255
50.804644	72.915578	0.651586833647712
50.805	54.163056	0.689387770545473
50.805556	72.116667	0.874547428344689
50.806653	58.037608	0.574023268149317
50.80737	74.265009	0.441479617322583
50.807769	52.970517	0.655412564304749
50.811389	80.297778	0.279547717489926
50.820312	71.329845	0.802952873588149
50.8275	73.298056	0.273207485567514
50.828056	52.030833	0.241506182587338
50.831237	60.160911	0.713026851647959
50.833865	72.182238	0.304959398845499
50.834109	65.170492	0
50.844706	70.837361	0.764573725846671
50.844718	81.275444	0.455162848713762
50.845912	54.831243	0.423093356652322
50.847408	56.205764	0.210332958745864
50.848611	50.2925	0.692345584632038
50.852222	72.694722	0.864820743256758
50.854607	71.358456	0.635217156654343
50.86342	75.631517	0.61967076615664
50.868333	51.133333	0.138290634913811
50.868889	50.023333	0.525875007572256
50.874965	52.79858	0.752760934136424
50.879415	70.553269	0.434945515193015
50.884167	72.149167	1.06739815804972
50.885996	79.480987	0.821266867359977
50.890297	54.804625	0.368151297021001
50.89374	53.689987	0.721855214495513
50.894722	78.325	0.630662944701041
50.898056	81.050833	0.389580754209712
50.901358	57.096452	0.654746021309764
50.907345	56.400141	0.377118672613549
50.910151	66.46827	0.186125417825467
50.912587	78.241123	0.336136052232938
50.920259	81.39377	5.526873011517
50.923473	66.467812	0.710105772178115
50.934855	70.709935	0.614640962390392
50.935718	49.960299	0.569873032388901
50.936626	69.059434	0.438944832483573
50.937228	52.584484	0.654450826247441
50.938863	69.915618	0.678882903636657
50.948611	53.075556	0.689627123653154
50.95145	79.40887	0.553647245416228
50.953243	49.933933	0.696651618494427
50.959002	69.445826	1.34662162441707
50.9592	56.780506	0.494583134119931
50.96763	61.645602	0.339398565237974
50.970262	71.355366	0.573478623809531
50.991607	58.42719	0.7209643432066
50.99426	50.510553	0.53778682426206
50.996885	68.699344	0.264920238589165
50.997922	68.159097	0.707298994943059
50.99854	50.184374	0.652282184109112
50.998889	74.994167	1.01185112304467
51.004444	72.2725	0.854335379579705
51.005926	72.068251	0.502164819107517
51.010782	51.756291	0.825389539273368
51.011666	51.192931	0.196453602251835
51.020863	69.851326	1.27290371439923
51.025616	53.300423	0.63470241412975
51.033056	71.981111	0.152622523764096
51.037523	66.488923	0.714531625955767
51.043889	73.993889	0.589126232431389
51.044002	79.09923	0.619524254136792
51.046239	80.996849	0.397198549187127
51.053922	69.476099	0.68791967646798
51.056866	52.938546	0.534215152189026
51.056944	52.420556	1.1279135398971
51.059606	66.32092	0.82902669098251
51.060354	51.566082	0.411462234576945
51.06426	70.975513	0.663661949344833
51.066037	52.133781	0.905505260139468
51.078595	51.288305	0.728949997133439
51.081	71.744229	1.18590620684894
51.083298	62.690262	0.55536223061253
51.097639	65.300487	0
51.097972	63.590284	3.50130022613595
51.098679	66.314712	0.444533263811593
51.101796	54.085156	0.302982776886698
51.106196	50.287357	0.476639128445981
51.107022	51.881534	1.22016770345315
51.107666	69.767055	0.668784801077475
51.109776	51.702851	0.96799474040608
51.111992	68.914203	1.37481881840366
51.113655	68.966719	1.06890058301059
51.11616	66.672718	0.634405682693919
51.119286	71.214672	0.80819156538287
51.125669	78.044814	0.343899216438571
51.129586	61.855736	0.341353305703021
51.132593	73.087749	0.340762373271554
51.139064	75.740618	0.593849930092768
51.141596	66.665055	0.28014203512377
51.150631	66.329786	0.639489700129297
51.1541	51.488872	0.738244905494917
51.155278	50.690556	0.517866880405152
51.161331	53.762993	0.534118809935608
51.165499	53.021901	0.447435084916156
51.181011	51.30946	0.625155805461292
51.185562	79.045699	0.420870924927717
51.188056	79.300833	0.455276855477325
51.188333	79.301111	0.491657463887644
51.194167	74.038333	1.17313200244268
51.196667	50.057222	0.340879487913564
51.196919	50.853772	0.640649815628882
51.19916	67.044827	0.860888377616127
51.203884	68.311847	0.254714969205899
51.20398	51.370375	0.47805316092431
51.204444	72.181667	0.542793138420577
51.204905	72.594574	0.283606238354997
51.205379	52.901015	0.472130613309389
51.206451	53.341494	0.704995248679755
51.206944	65.0225	1.07799638907779
51.2075	69.338333	0.333580046629855
51.210796	66.763573	0.636538736760788
51.212021	71.114779	0.489235805969711
51.221871	73.63997	0.527013291417699
51.224534	51.963802	0.585655173004712
51.225752	51.634776	0.681282679417496
51.242631	71.158985	0.828792458782776
51.244435	77.871646	0.584561777945368
51.252864	70.394564	2.03643419772218
51.25371	75.7641	0.028748609364315
51.256534	51.500056	0.506425344456645
51.2625	77.867222	0.642861272682794
51.264722	50.463889	0.510788680485833
51.265439	51.386536	0.739135876446575
51.268333	51.045556	0.496220971794225
51.268347	67.216387	0.809183230731324
51.271441	52.158782	0.56093252509023
51.272094	53.611133	0.677694495464431
51.27237	70.772395	0.640220427189391
51.276512	71.646501	0.772896753285184
51.282332	74.96972	0.295816128564001
51.284399	66.044203	1.11560669125402
51.286944	70.130556	0.296180626546022
51.287802	72.093655	0.523215610117632
51.288483	51.584911	0.546313485837268
51.297472	70.548095	0.617568407315961
51.299984	72.797108	0.269188016680204
51.304061	71.00364	0.512368140170397
51.307222	50.7225	0.647223191555708
51.318889	77.751667	0.633442340366222
51.323333	70.125833	0.836338243508951
51.332222	64.7625	1.44648319239375
51.342971	70.666852	0.947123121838674
51.343202	62.323138	0.623982457497483
51.351933	51.470546	0.649762493959007
51.358333	51.742222	0.592327144664752
51.360898	66.564893	0.598935531577234
51.368642	68.241338	0.901228393345932
51.373612	66.485689	0.480111981336361
51.373685	77.899799	0.884585794350752
51.386693	78.292507	0.506512049211525
51.389037	51.30098	0.571281267886558
51.391943	67.127732	0.445958590397341
51.399395	71.700741	0.691617670171671
51.410682	61.961009	1.27164527691712
51.41385	72.633525	0.209738481392097
51.417193	52.665934	0.690130603551345
51.419541	51.961754	0.845232430150561
51.425	69.883056	0.316416418594362
51.429722	50.744722	0.680225225176995
51.430833	77.5475	0.777475432220676
51.431862	52.71244	0.528833654051189
51.442136	52.246197	0.740268330726559
51.442412	52.819789	0.845277904686585
51.445853	62.910097	1.40134832473751
51.448311	61.337219	1.77767206005007
51.450278	79.495278	0.521532062079562
51.453889	69.774167	1.37156217262536
51.458711	75.796313	0.567288107983513
51.463459	66.394123	0.713108916879881
51.46517	63.18835	1.02147914476299
51.469687	77.781123	0.644464769396941
51.470568	53.099129	0.84430976338487
51.471976	71.206838	0.540356715589796
51.476974	53.291413	0.637554494517554
51.489886	65.230976	0
51.500259	77.691309	0.583997623797661
51.500798	69.391209	0.996525869610366
51.507996	77.48635	0.0782469337326
51.528901	77.468994	0.116032768444121
51.529444	69.801944	0.536371155187405
51.532795	71.943691	0.761059699028893
51.537136	73.810219	0.634413214989297
51.53875	61.633672	1.31338158802722
51.541667	63.693889	1.11827416024323
51.547169	72.973546	0.371847824050181
51.57184	51.837077	0.725012599495176
51.575551	52.079326	0.715710544558795
51.592155	51.075827	0.693247726356748
51.592217	64.741744	0.288582223003802
51.592569	74.465504	0.284121801647874
51.596368	67.580717	0.560615583416205
51.611528	67.427653	0.551391163622717
51.61962	73.102598	0.352163121458167
51.620012	66.422456	0.557449185785005
51.623931	66.475861	0.523062083390664
51.628544	69.837752	0.208144911331334
51.630512	62.563635	2.04917238654256
51.634822	70.450852	1.16023052365769
51.635833	68.243056	0.782453461214898
51.638472	73.736297	0.306936685181432
51.641094	66.768541	0.928931667266307
51.641424	78.334575	0.464041440756679
51.649544	65.791048	1.24613504325533
51.650466	51.974241	0.621981741557276
51.65664	64.2225	0.922286692510584
51.658333	52.176944	0.50396477587311
51.660021	68.19105	0.611225236816561
51.665121	71.04215	1.10083076424204
51.666803	70.411811	1.46242254151433
51.67016	62.0406	1.19772872955126
51.672081	70.729249	0.966074764473347
51.689197	70.812586	0.922030395796381
51.691621	68.430838	0.805342044283306
51.69741	72.334574	0.674781071305427
51.702127	70.997738	1.23366706397328
51.713611	78.990556	1.23761291971123
51.714444	74.67324	0.428922448608936
51.719148	72.292551	0.259286306457449
51.722177	77.533026	0.401878354082752
51.72919	75.151098	0.071240652484436
51.729692	75.32662	0.489421896001483
51.734528	69.403587	0.870800138439751
51.736636	62.347456	0.54519126148029
51.736659	68.586579	0.708596593568828
51.739743	66.325258	1.03828364711999
51.741934	71.716138	0.379063240562209
51.742922	71.65066	0.109635138756238
51.745637	61.02651	1.25932686209182
51.74813	61.356946	0.250916943008156
51.749184	65.952386	0.676247033376629
51.753193	78.750513	0.716623754342758
51.758729	69.788471	0.485910460802669
51.763121	72.743784	0.294452623524914
51.765345	64.788034	0.670014626737123
51.766783	69.448162	0.471002804024882
51.767491	62.098586	1.0330739791149
51.77278	71.223547	0.897161395411519
51.785278	68.840278	0.919971861910327
51.785618	70.260221	1.10053439308921
51.786047	75.065722	0.213253882720869
51.786761	67.047594	0.9968749383588
51.790215	69.164851	0.570224406652181
51.797139	60.91263	0.999491796045769
51.800926	73.796349	0.198083902404103
51.80747	75.660272	0.373018734495703
51.811351	67.918268	0.778310271453603
51.813662	61.562544	1.76229778186362
51.815755	68.358326	0.168721875490904
51.817782	67.419766	1.27892171524381
51.84039	69.91754	0.921753854067219
51.844475	67.369218	1.00741400608966
51.850328	71.248377	2.24384394655114
51.867571	69.686718	0.518522868181381
51.873765	70.947171	2.48531971270823
51.876573	67.80976	1.55854778702956
51.885833	63.319444	1.47573838330779
51.888259	68.540037	1.0061124887023
51.889443	66.776491	0.702590355969042
51.893901	77.374357	0.277161392659659
51.900497	66.21844	0.170996734680861
51.900725	71.96552	0.193988880136988
51.901942	69.590545	0.684096953579227
51.907515	62.031437	1.37425176932522
51.908477	67.316208	0.721609645226997
51.914171	76.094527	0.234292736145221
51.916405	77.057835	0.589281259837748
51.922165	66.376534	0.72937414837176
51.922859	78.81609	0.801527176242433
51.92297	60.809315	1.55208437013278
51.926286	61.524689	0.293412046081321
51.936843	77.299321	0.393464289802436
51.937778	70.417222	0.192440192986423
51.938825	61.147234	0.241139334649157
51.939419	63.066368	3.40329136078256
51.941111	69.949722	1.08169909973667
51.944888	67.700983	1.05875850274396
51.947741	76.024692	0.795923927812125
51.958004	66.406206	0.578509394977379
51.962139	76.764814	0.325805773418974
51.964331	61.784221	0.603291960320632
51.967599	78.45415	0.61538133936146
51.968143	77.642899	0.544605090961878
51.97657	72.64364	0.427700738608208
51.978068	68.536929	0.956962916530916
51.984444	62.349167	0.949959967822402
51.98539	67.268849	1.05014741212293
51.991119	74.913907	0.218529892945185
51.992328	66.567651	1.1509286770946
51.995855	70.952948	0.958553013367533
51.997796	64.661525	0.667133297126984
51.999238	63.689107	0.659179333953099
52.003546	66.886652	0.884574367494797
52.018657	66.008252	0.670855587700969
52.029308	68.350394	0.936669012814786
52.030189	76.249729	0.17214802905063
52.033333	75.466667	0.520184051128438
52.040616	76.926367	2.05553307879085
52.043026	62.406322	1.14654956212094
52.044167	69.596944	0.952873215405754
52.048664	67.675471	1.29945372915463
52.071461	68.603799	1.1353055153641
52.077207	66.070254	0.931434659616758
52.079205	78.543379	0.729215976294617
52.080278	71.263889	0.133794585561792
52.080351	77.122954	0.522733184285486
52.097212	62.001766	1.30878855124465
52.097616	65.669749	0
52.098333	71.528889	0.481577028674115
52.099878	68.990272	0.673740917254077
52.101881	67.465122	0.903003251032146
52.105687	77.977171	0.648704073142174
52.106389	65.669167	0
52.108458	66.813107	0.966954312642711
52.113056	61.557778	1.27301620535818
52.114409	64.267182	0.3582290537193
52.131058	66.211586	0.857853681967682
52.131389	70.353889	2.04813911736879
52.135542	62.14608	1.037639091663
52.137261	65.647399	0
52.137415	68.294375	1.54965685499531
52.147867	61.097261	1.48881438169291
52.16236	72.736984	0.548875371838432
52.164722	68.686944	0.57205751308577
52.167332	62.999821	1.58051108325642
52.175385	69.648827	0.491366848503323
52.178056	70.129722	1.02776994754086
52.182735	65.27723	0
52.183911	61.189797	0.105126063616286
52.184347	77.025694	0.216039104471625
52.204917	63.382602	0.550780716559015
52.213611	61.302778	0.745629613446226
52.218889	61.513056	1.3849301157707
52.230209	66.349208	1.02775228620588
52.242177	67.939953	1.45991440524499
52.2444	66.503969	0.698775982852037
52.2451	75.460083	0.21800306661772
52.248849	67.568545	0.827525035011477
52.250833	68.954444	0.818707933046642
52.252301	76.782906	0.25996901935601
52.254722	70.580278	0.205340277088358
52.257874	61.465157	0.323949796237618
52.27005	69.266747	0.842590333692804
52.278333	62.291944	0.973895113989904
52.284382	71.193885	0.651250758744064
52.285577	76.940947	0.664476832852339
52.287748	61.327661	1.43102585605185
52.295173	65.028073	0
52.295344	62.670993	0.842228177361412
52.296693	76.777929	0.270251175743262
52.29671	63.526827	0.780379939528941
52.30741	71.812959	0.953512874413699
52.313087	64.090331	0.556135422902309
52.321389	77.126389	0.326631559830724
52.329788	77.305887	0.513685075313665
52.335604	75.060234	0.222389774223851
52.336342	78.676779	0.583138831475994
52.337415	77.873218	0.260008421297988
52.342747	69.803796	1.03244303293251
52.346664	71.879793	0.703863743411353
52.347808	68.323013	0.788005291614477
52.355833	77.271111	0.428380716205952
52.356939	65.04842	0
52.363819	64.135283	0.936476149973349
52.368345	69.052202	0.818040167636035
52.384195	77.783378	0.76155358952594
52.3843	61.104304	0.81318866604932
52.389944	76.860062	0.233097211544256
52.39172	77.067699	0.215509178114791
52.394934	64.954618	0
52.395792	68.629859	0.817959447671504
52.398072	70.645868	1.0773901616901
52.400303	70.213697	1.02686136760734
52.401944	70.030278	1.15943508900817
52.402776	64.088031	1.07315187607698
52.405418	64.383828	0.37905228285535
52.422601	78.241294	9.11699456048482
52.428131	66.744376	0.479214670248341
52.439315	61.744587	0.838384904161662
52.439935	71.934977	0.365380184398474
52.44273	72.320597	0.324383180293992
52.451462	64.610339	0.737860725470465
52.453537	68.173569	0.141237493761447
52.460106	67.761925	0.425301808113441
52.463711	63.637436	0.646524796529032
52.466646	76.658184	0.167078005275305
52.466838	65.361717	0
52.468144	61.759517	0.305479051580224
52.468358	72.014469	0.083285983678573
52.471183	70.749704	1.09906821736568
52.480914	69.17184	1.42107004161462
52.482652	76.816719	0.325595912339416
52.485735	77.19066	0.48584715558702
52.488871	78.158793	0.558218836319469
52.488937	73.303767	0.398581694762524
52.499766	73.099292	0.771725963176277
52.510669	75.289403	1.05652183704889
52.513256	71.653139	0.252052614098748
52.515623	77.440877	0.756008815337594
52.516878	72.315404	1.52258615835736
52.519153	76.807771	0.862309401879638
52.520621	68.75336	1.03823573692591
52.522884	63.111976	0.516226211008404
52.523388	65.424626	1.1154069502674
[truncated: 458 more rows]
