# Supplementary material for: Modelling bluetongue risk in Kazakhstan
Source: Parasit Vectors. 2021 Sep 25;14:491. doi: 10.1186/s13071-021-04945-6 (PMC8465711; doi:10.1186/s13071-021-04945-6)
Supplement: Supplementary file 2 — Additional file 2:Dataset S2. R code and associated files. [file 13071_2021_4945_MOESM2_ESM.zip › data files/year1.csv]

y	x	ap	ma	jun	july	aug	sept	max
55.242566	68.789418	0	0	0.278932210935521	0	0.656860395622927	0.088669039385947	0.656860395622927
55.219894	69.086329	0	0	0.390430321973678	0	0.709919786557673	0.22958738601032	0.709919786557673
55.151518	69.262462	0	0	0.062337450171313	0	0.553787922207906	0	0.553787922207906
55.130405	70.651949	0	0	0.097508452965571	0	0.549450599068376	0	0.549450599068376
55.111464	69.205572	0	0	0.076856516831429	0	0.560697212659141	0	0.560697212659141
55.094478	69.231371	0	0	0.320322724424696	0	0.676557190624776	0.140980981467477	0.676557190624776
55.062818	68.473939	0	0	0.180772843505571	0	0.602301423324983	0	0.602301423324983
55.049086	69.724025	0	0	0	0	0.504804093489791	0	0.504804093489791
55.04059	70.84153	0	0	0.112108461584054	0	0.556739337847448	0	0.556739337847448
55.029229	70.423615	0	0	0.32208862271542	0	0.661567395369024	0.073246589071135	0.661567395369024
55.022747	69.490966	0	0	0	0	0.3720479332995	0	0.3720479332995
54.977351	68.808948	0	0	0.319305696046331	0	0.669553000425949	0.081082677712265	0.669553000425949
54.964453	69.244208	0	0	0	0	0.313258442975265	0	0.313258442975265
54.958007	69.032574	0	0	0	0	0.488088299406346	0	0.488088299406346
54.93961	68.544501	0	0	0	0	0	0	0
54.928825	68.636785	0	0	0.183024189854059	0	0.603394352473263	0	0.603394352473263
54.911424	68.886706	0	0	0	0	0.49634708180694	0	0.49634708180694
54.902397	70.035247	0	0	0.011325296048425	0	0.506425520498933	0	0.506425520498933
54.902315	70.446127	0	0	0	0	0.35007981019325	0	0.35007981019325
54.900461	70.815371	0	0	0.046164969871554	0	0.523818474727969	0	0.523818474727969
54.900146	69.601675	0	0	0	0	0.432614284719755	0	0.432614284719755
54.897402	70.62703	0	0	0	0	0.396690558585349	0	0.396690558585349
54.881111	68.468001	0	0	0.020080993324257	0	0.524292632242116	0	0.524292632242116
54.862026	69.918358	0	0	0.213149928234205	0	0.607182106445191	0	0.607182106445191
54.858803	69.715455	0	0	0.31204470940599	0	0.669029385658827	0.115077204238117	0.669029385658827
54.853708	69.447722	0	0	0.339925724707246	0	0.685885808354721	0.165756489886172	0.685885808354721
54.832282	70.311101	0	0	0.266480334720901	0	0.633806159349596	0	0.633806159349596
54.820369	68.316383	0	0	0.365971741227094	0	0.692207302838063	0.144080468394796	0.692207302838063
54.819508	69.089976	0	0	0	0	0.459887391424919	0	0.459887391424919
54.812982	68.089747	0	0	0.180174418805839	0	0.602010914582147	0	0.602010914582147
54.779032	68.944207	0	0	0	0	0.366758643763661	0	0.366758643763661
54.773029	69.102265	0	0	0	0	0.003911463039071	0	0.003911463039071
54.763903	70.504302	0	0	0.28467600478294	0	0.642889954397803	0.022100860525344	0.642889954397803
54.738801	71.016962	0	0	0.000505334198709	0	0.501023888377819	0	0.501023888377819
54.737949	69.066962	0	0	0	0	0.463755572298021	0	0.463755572298021
54.736566	67.616317	0	0	0	0	0	0	0
54.717714	66.952462	0	0	0.14995883830271	0	0.595484928944799	0	0.595484928944799
54.699696	68.535069	0	0	0.041142964461612	0	0.534517288342556	0	0.534517288342556
54.671534	67.158194	0	0	0.186256331108719	0	0.612758072344383	0	0.612758072344383
54.671534	67.158194	0	0	0.13240409528762	0	0.587131029818402	0	0.587131029818402
54.664458	71.05364	0	0	0.272286831819887	0	0.636704927540894	0.00516397365956	0.636704927540894
54.655167	68.192083	0	0	0.064969359525791	0	0.546083950078806	0	0.546083950078806
54.631373	70.732995	0	0	0.454477987443851	0	0.727659924616656	0.254232333585752	0.727659924616656
54.630592	69.98566	0	0	0.263008341484172	0	0.645438322346952	0.052001303247644	0.645438322346952
54.628366	69.538892	0	0	0	0	0.157227119374174	0	0.157227119374174
54.623905	66.521001	0	0	0.028223632891343	0	0.537553939851787	0	0.537553939851787
54.619787	68.726267	0	0	0	0	0.285138600687607	0	0.285138600687607
54.616752	65.867684	0	0	0.54451550464158	0	0.756492487477739	0.380993790577864	0.756492487477739
54.61278	67.665455	0	0	0.082530235554313	0	0.554608979243605	0	0.554608979243605
54.573604	67.314025	0	0	0.032596454258892	0	0.53963486513624	0	0.53963486513624
54.566668	70.214514	0	0	0.129190183255878	0	0.565267018235601	0	0.565267018235601
54.553867	66.152899	0	0	0.099998200092921	0	0.571709808367057	0	0.571709808367057
54.52901	70.799003	0	0	0.349942780872808	0	0.675472981867319	0.111325218440524	0.675472981867319
54.517007	68.276202	0	0	0	0	0.490302079301703	0	0.490302079301703
54.515649	69.416945	0	0	0	0	0	0	0
54.510113	69.233446	0	0	0.649142855926122	0	0.831205012727128	0.548689443788123	0.831205012727128
54.503919	69.782209	0	0	0	0	0	0	0
54.498868	65.767036	0	0	0.1480003680821	0	0.544510706396374	0	0.544510706396374
54.492316	66.786606	0	0	0.109475082909786	0	0.576219639300883	0	0.576219639300883
54.480999	70.514687	0	0	0.532133915491517	0	0.766427968456662	0.360393549651037	0.766427968456662
54.475197	68.692211	0	0	0.187813484127182	0	0.613499085712077	0	0.613499085712077
54.462592	67.665814	0	0	0	0	0.517497161103903	0	0.517497161103903
54.462472	70.738978	0	0	0.232339012420685	0	0.616761842026155	0	0.616761842026155
54.457359	69.872813	0	0	0.09535522226313	0	0.564781546211263	0	0.564781546211263
54.441335	66.073497	0	0	0.340421095690735	0	0.64738115141741	0.103628243042592	0.64738115141741
54.434763	70.93314	0	0	0.091223179675649	0	0.546312812210677	0	0.546312812210677
54.434093	71.092079	0	0	0.372768438123723	0	0.686868197959994	0.142529526883777	0.686868197959994
54.430799	70.341186	0	0	0.392167027361958	0	0.696552524410392	0.169048787875912	0.696552524410392
54.426661	67.803185	0	0	0.13032934620342	0	0.577813334861923	0	0.577813334861923
54.405479	68.619744	0	0	0.172449602188904	0	0.606187767067771	0	0.606187767067771
54.384464	67.380456	0	0	0	0	0.404228756605243	0	0.404228756605243
54.378224	65.521266	0	0	0.553061079084196	0	0.761061054787495	0.392607278406677	0.761061054787495
54.368968	66.97315	0	0	0	0	0.275091102308342	0	0.275091102308342
54.365406	69.765384	0	0	0.308106314891387	0	0.667134650826728	0.110011213566445	0.667134650826728
54.356545	68.342102	0	0	0.236824984449264	0	0.636822533362217	0.035451270204629	0.636822533362217
54.349928	67.721896	0	0	0	0	0.484343559022474	0	0.484343559022474
54.346585	68.458254	0	0	0	0	0.477565571749528	0	0.477565571749528
54.346585	68.458254	0	0	0	0	0.351095024044023	0	0.351095024044023
54.34183	69.172882	0	0	0	0	0	0	0
54.322994	64.300402	0	0	0.225735953834847	0	0.566396486149085	0	0.566396486149085
54.310405	65.881131	0	0	0.076320692081148	0	0.506189885865136	0	0.506189885865136
54.306822	64.983382	0	0	0.335838772619952	0	0.644931386158856	0.097400838019378	0.644931386158856
54.300281	68.22462	0	0	0.165568897101523	0	0.602913397504569	0	0.602913397504569
54.297124	68.355505	0	0	0	0	0.425354647996189	0	0.425354647996189
54.272263	66.236469	0	0	0	0	0	0	0
54.261389	65.270556	0	0	0.597706361371413	0	0.784928961920228	0.453280489545171	0.784928961920228
54.251558	76.595967	0	0	0.347770199722252	0	0.701448949254194	0.192355138449893	0.701448949254194
54.241531	67.540967	0	0	0	0	0.211165550436572	0	0.211165550436572
54.227512	65.500147	0	0	0.142646047677547	0	0.541648222039065	0	0.541648222039065
54.219163	65.871879	0	0	0.073760538625565	0	0.504821196906458	0	0.504821196906458
54.210397	70.873402	0	0	0.493666975969002	0	0.74722418021677	0.307806487971558	0.74722418021677
54.201824	68.010444	0	0	0	0	0.487771847215415	0	0.487771847215415
54.20096	69.600732	0	0	0	0	0	0	0
54.20077	67.804918	0	0	0	0	0.484229511672792	0	0.484229511672792
54.199922	66.987038	0	0	0.128176183350843	0	0.585119063604783	0	0.585119063604783
54.1988	69.656373	0	0	0	0	0.511144083215762	0	0.511144083215762
54.18945	71.780871	0	0	0.109863461096079	0	0.531134029335782	0	0.531134029335782
54.185288	76.409728	0	0	0.061049401095553	0	0.570205642578806	0	0.570205642578806
54.177195	69.52786	0	0	0.243821406142562	0	0.636207618165793	0.027320983615325	0.636207618165793
54.171239	68.422358	0	0	0	0	0.473201543095956	0	0.473201543095956
54.16221	72.303205	0	0	0.004328134768188	0	0.475544890978398	0	0.475544890978398
54.146044	70.320911	0	0	0.203603648855	0	0.624395743091502	0.017460790883436	0.624395743091502
54.133333	64.124722	0	0	0.604720519178428	0	0.778635502079298	0.479908745159969	0.778635502079298
54.121888	67.276988	0	0	0.245491032608046	0	0.611672657597492	0.007460838686909	0.611672657597492
54.0975	64.423889	0	0	0.321939291556208	0	0.620272299557667	0.10783771528116	0.620272299557667
54.097021	63.084865	0	0	0.487900327449812	0	0.716884318130128	0.282645358589902	0.716884318130128
54.095556	70.795833	0	0	0.500179470329658	0	0.750475402283508	0.316709534246673	0.750475402283508
54.09493	64.785097	0	0	0.223589881327905	0	0.565194642172733	0	0.565194642172733
54.094164	63.490975	0	0	0.509088862842168	0	0.728598456933531	0.312326483228579	0.728598456933531
54.06369	65.551674	0	0	0.302754801340964	0	0.62724429552767	0.052439519110107	0.62724429552767
54.059716	69.147918	0	0	0.429881985359024	0	0.731115351129498	0.296627486548512	0.731115351129498
54.05812	65.978976	0	0	0.459121937271849	0	0.710840054985514	0.264943411288934	0.710840054985514
54.048881	65.073887	0	0	0.143205448464429	0	0.541947284456131	0	0.541947284456131
54.048802	68.086352	0	0	0	0	0.513631483763859	0	0.513631483763859
54.045149	65.3434	0	0	0.609717124091631	0	0.791350060735443	0.469603189394393	0.791350060735443
54.045149	65.3434	0	0	0.144218545878538	0	0.542488898569816	0	0.542488898569816
54.031655	72.733211	0	0	0	0	0.140489250306732	0	0.140489250306732
54.031026	66.370435	0	0	0	0	0	0	0
54.021257	75.932543	0	0	0	0	0.415479925343971	0	0.415479925343971
54.019723	71.097091	0	0	0.079508574182551	0	0.515145051358719	0	0.515145051358719
54.012485	63.776316	0	0	0.457340494114214	0	0.696099709469799	0.285992627848019	0.696099709469799
54.010633	71.769337	0	0	0.366527242208994	0	0.66632779748964	0.163979386771089	0.66632779748964
54.007607	68.422061	0	0	0.170699589503287	0	0.605354976212729	0	0.605354976212729
53.994355	69.859527	0	0	0	0	0	0	0
53.985075	66.07444	0	0	0.489854931531329	0	0.733902548690831	0.317319350239345	0.733902548690831
53.985033	67.610397	0	0	0	0	0.062701531731371	0	0.062701531731371
53.981385	68.218709	0	0	0.402828854227425	0	0.715819963374511	0.24525743323801	0.715819963374511
53.981257	65.02121	0	0	0.009196717427264	0	0.470304598297414	0	0.470304598297414
53.956147	69.775849	0	0	0	0	0.193349504285027	0	0.193349504285027
53.948851	71.407953	0	0	0.139533531839819	0	0.546762290743932	0	0.546762290743932
53.947648	70.279544	0	0	0	0	0.384019487975583	0	0.384019487975583
53.942614	75.461996	0	0	0.064471323303567	0	0.571771990007794	0	0.571771990007794
53.942264	67.082475	0	0	0	0	0.297398215267257	0	0.297398215267257
53.941114	63.805538	0	0	0.517356738881701	0	0.72971001947736	0.364959347767384	0.72971001947736
53.94088	70.411317	0	0	0	0	0.509362247979288	0	0.509362247979288
53.939439	68.981541	0	0	0.211869758168448	0	0.628294286626687	0.027658949746956	0.628294286626687
53.936052	70.810115	0	0	0.323025155886985	0	0.68071848533304	0.164794857522507	0.68071848533304
53.935511	67.590257	0	0	0	0	0.274547314132318	0	0.274547314132318
53.923323	62.861849	0	0	0.517099602024177	0	0.733027215644705	0.323548011461005	0.733027215644705
53.918074	73.50887	0	0	0	0	0.454134323123047	0	0.454134323123047
53.915952	72.650781	0	0	0.409159779174543	0	0.689746470950238	0.154330300332871	0.689746470950238
53.914759	66.486964	0	0	0.150222605538911	0	0.5567464769874	0	0.5567464769874
53.905642	61.519694	0	0	0.356188949257489	0	0.650025349021602	0.105447442709731	0.650025349021602
53.89814	67.007349	0	0	0	0	0.371548861540916	0	0.371548861540916
53.893126	72.271639	0	0	0.272298208899926	0	0.616694078126079	0.039621372567413	0.616694078126079
53.889603	67.980476	0	0	0	0	0	0	0
53.889067	61.875831	0	0	0.586159824175566	0	0.775037146492037	0.42498379428833	0.775037146492037
53.887486	62.13707	0	0	0.391536171977916	0	0.669240042401546	0.154561151524141	0.669240042401546
53.884036	64.396396	0	0	0.51356768255003	0	0.727588071354198	0.359973875063103	0.727588071354198
53.881128	67.414403	0	0	0	0	0	0	0
53.872836	75.808225	0	0	0.085837410162324	0	0.581552082360662	0	0.581552082360662
53.870161	68.392641	0	0	0	0	0.280419328031817	0	0.280419328031817
53.86371	63.751055	0	0	0.43330904786276	0	0.682641613889667	0.254373113952279	0.682641613889667
53.852738	69.782631	0	0	0	0	0	0	0
53.844329	66.925369	0	0	0.296061415729712	0	0.632817653780747	0.057983150667757	0.632817653780747
53.839383	68.610564	0	0	0.039876430080276	0	0.543099238474104	0	0.543099238474104
53.839219	69.297146	0	0	0	0	0.481847454633793	0	0.481847454633793
53.836599	69.833503	0	0	0.000477056061982	0	0.528595187457761	0	0.528595187457761
53.828102	76.537387	0	0	0.147992814091362	0	0.610003038058549	0	0.610003038058549
53.826614	62.618064	0	0	0.611242552904602	0	0.785074399348268	0.455424453470444	0.785074399348268
53.825977	73.338496	0	0	0.509669511945736	0	0.742524697951346	0.29818989643059	0.742524697951346
53.824467	66.065017	0	0	0.456908896648063	0	0.716717523381273	0.273230674505089	0.716717523381273
53.808488	64.154884	0	0	0.331012138178766	0	0.62535327702996	0.119775365510532	0.62535327702996
53.806584	64.543315	0	0	0.421652564682544	0	0.676113747729384	0.239036029032969	0.676113747729384
53.805776	70.097096	0	0	0.23373100668331	0	0.638604703031424	0.054629859138008	0.638604703031424
53.802671	65.315965	0	0	0.394962871610343	0	0.676539843575042	0.177750849434677	0.676539843575042
53.80115	66.698643	0	0	0.394963977314732	0	0.68440635117759	0.190335434712237	0.68440635117759
53.800746	62.20377	0	0	0	0	0	0	0
53.795151	64.183351	0	0	0	0	0.106719292277179	0	0.106719292277179
53.794731	62.174988	0	0	0.174668479806937	0	0.551351113983036	0	0.551351113983036
53.790268	63.372577	0	0	0.701218139772992	0	0.834817644644699	0.581463207864124	0.834817644644699
53.790018	76.355955	0	0	0	0	0.489159430387624	0	0.489159430387624
53.778495	65.743689	0	0	0.578321734875825	0	0.765532712853413	0.418271769923309	0.765532712853413
53.771375	65.187623	0	0	0.454436995506869	0	0.70833542853362	0.258576546833924	0.70833542853362
53.763845	68.575305	0	0	0	0	0.473627940082379	0	0.473627940082379
53.763318	63.153298	0	0	0.362260219617972	0	0.64742384645695	0.106647365754621	0.64742384645695
53.760294	63.743249	0	0	0.444015812397904	0	0.671901969227393	0.232296463586296	0.671901969227393
53.755706	66.402603	0	0	0.380132395797001	0	0.676670030109939	0.170487680939186	0.676670030109939
53.75273	69.369802	0	0	0.701008470344889	0	0.858986682753402	0.631124752571352	0.858986682753402
53.752352	62.054838	0	0	0	0	0.416312347383926	0	0.416312347383926
53.750382	67.555726	0	0	0	0	0.402218306829311	0	0.402218306829311
53.748193	66.492067	0	0	0.460255265586711	0	0.69988378795793	0.255392617992788	0.69988378795793
53.748193	66.492067	0	0	0	0	0.10494044554761	0	0.10494044554761
53.744652	74.963243	0	0	0.06140810323659	0	0.570369834556952	0	0.570369834556952
53.737713	63.554486	0	0	0.622807237064697	0	0.777410571198976	0.479171846120329	0.777410571198976
53.737692	62.947135	0	0	0.483147286603461	0	0.714256586709272	0.275987248665786	0.714256586709272
53.736999	67.107862	0	0	0.089799590318241	0	0.531542073824315	0	0.531542073824315
53.73252	62.389946	0	0	0.513057613495117	0	0.730792591410685	0.31788595114879	0.730792591410685
53.732312	68.980777	0	0	0	0	0.522903701198171	0	0.522903701198171
53.731401	67.754307	0	0	0.261895828991909	0	0.620115805734511	0.029040970332832	0.620115805734511
53.722121	61.277867	0	0	0.459111743627486	0	0.705974014388279	0.248455004945514	0.705974014388279
53.719377	71.997033	0	0	0.066236316058553	0	0.508154089954212	0	0.508154089954212
53.718141	76.620212	0	0	0.148211350795045	0	0.610103070842214	0	0.610103070842214
53.718072	69.629657	0	0	0.274348294624199	0	0.657761026679493	0.104740683870591	0.657761026679493
53.710851	75.093471	0	0	0.035503275810828	0	0.558512183397719	0	0.558512183397719
53.678884	66.365772	0	0	0.066966835927366	0	0.513319323674094	0	0.513319323674094
53.67834	71.309103	0	0	0.192163210066936	0	0.574484178442295	0	0.574484178442295
53.668787	64.52137	0	0	0.225711527038986	0	0.56638280664973	0	0.56638280664973
53.662081	72.59876	0	0	0.378359421652677	0	0.673573029670625	0.110245743836756	0.673573029670625
53.657348	70.8114	0	0	0.214638904649183	0	0.62960029864529	0.031075332794415	0.62960029864529
53.640013	72.331017	0	0	0	0	0	0	0
53.638272	71.870622	0	0	0	0	0	0	0
53.63595	75.157036	0	0	0	0	0.475492908233367	0	0.475492908233367
53.635384	62.703682	0	0	0.442333832567464	0	0.691692758829195	0.218815330279469	0.691692758829195
53.630269	70.119015	0	0	0	0	0.392250505127292	0	0.392250505127292
53.625228	70.434072	0	0	0	0	0.4307620054076	0	0.4307620054076
53.624422	63.38236	0	0	0.67270123166846	0	0.80685407290624	0.548065525036481	0.80685407290624
53.622937	61.614655	0	0	0.43049301139524	0	0.690416917608294	0.208690294359638	0.690416917608294
53.621324	63.862608	0	0	0.482348819849849	0	0.694523087847363	0.285226719587197	0.694523087847363
53.620545	64.25616	0	0	0.28241838502221	0	0.598139793174875	0.055837854754726	0.598139793174875
53.614306	66.029901	0	0	0.439737924810002	0	0.688475456940536	0.227087824212626	0.688475456940536
53.612693	66.43673	0	0	0	0	0.353729127246117	0	0.353729127246117
53.612693	66.563528	0	0	0.231867757903862	0	0.599333514085059	0	0.599333514085059
53.610038	62.186468	0	0	0.595647667758764	0	0.780194722993307	0.438166815503534	0.780194722993307
53.603718	75.915942	0	0	0	0	0.520435007892746	0	0.520435007892746
53.599416	61.903059	0	0	0.225961418207696	0	0.579233872742396	0	0.579233872742396
53.588461	74.529347	0	0	0.025913805352041	0	0.554122708276604	0	0.554122708276604
53.585222	61.669075	0	0	0.640456578388778	0	0.804552774692443	0.500427203154912	0.804552774692443
53.581389	66.804722	0	0	0.286815724872339	0	0.627994996609671	0.045610485259184	0.627994996609671
53.571396	69.590886	0	0	0	0	0.374058334781697	0	0.374058334781697
53.56907	67.601396	0	0	0.229382662006959	0	0.603382072572934	0	0.603382072572934
53.56706	65.277769	0	0	0.373992884297226	0	0.651919004860101	0.136388944955578	0.651919004860101
53.558235	73.845577	0	0	0.262097654086565	0	0.66223327939564	0.086268309499241	0.66223327939564
53.553929	77.133797	0	0	0	0	0.23142719746431	0	0.23142719746431
53.549783	74.082489	0	0	0.261069414096357	0	0.661762613796851	0.084995057734025	0.661762613796851
53.548205	68.849794	0	0	0	0	0.320440712950493	0	0.320440712950493
53.547702	63.879245	0	0	0	0	0	0	0
53.544674	75.149841	0	0	0.093653014623158	0	0.58512958974073	0	0.58512958974073
53.544465	76.303143	0	0	0	0	0.48820831815929	0	0.48820831815929
53.538462	75.321105	0	0	0	0	0.442888768317485	0	0.442888768317485
53.53448	71.543967	0	0	0	0	0	0	0
53.534052	69.025522	0	0	0	0	0.318372718752039	0	0.318372718752039
53.524675	65.50595	0	0	0	0	0	0	0
53.522849	65.934851	0	0	0.366663805690468	0	0.647843790839513	0.126278080159766	0.647843790839513
53.51537	77.3965	0	0	0	0	0.468216472243057	0	0.468216472243057
53.511215	63.085574	0	0	0.272474036289309	0	0.597785313417083	0	0.597785313417083
53.509737	69.520207	0	0	0.259851766057013	0	0.565778877942118	0	0.565778877942118
53.507194	61.28156	0	0	0.598929035275929	0	0.781978469094321	0.442726158963859	0.781978469094321
53.502979	67.244828	0	0	0	0	0	0	0
53.49278	69.94316	0	0	0.292837160039179	0	0.585130345836805	0	0.585130345836805
53.481138	67.995433	0	0	0.050985276503733	0	0.523927131155	0	0.523927131155
53.475425	73.196894	0	0	0	0	0.226506410534361	0	0.226506410534361
53.474209	75.302473	0	0	0.321766158029541	0	0.689545883850419	0.160154784151897	0.689545883850419
53.467932	70.402712	0	0	0	0	0	0	0
53.464475	66.630039	0	0	0	0	0.388385738983629	0	0.388385738983629
53.458685	64.034626	0	0	0.272352652660444	0	0.570599907186786	0	0.570599907186786
53.456213	63.298313	0	0	0	0	0.373808043508342	0	0.373808043508342
53.453098	74.239012	0	0	0.140786535060479	0	0.606704442723405	0	0.606704442723405
53.451505	71.247658	0	0	0.116951364086044	0	0.534867475127653	0	0.534867475127653
53.443842	77.576118	0	0	0	0	0.233439505725022	0	0.233439505725022
53.431188	65.712859	0	0	0	0	0	0	0
53.430169	67.057457	0	0	0.320053839196306	0	0.65004831352187	0.105546492687915	0.65004831352187
53.426762	63.20214	0	0	0.390350574618166	0	0.640232977142538	0.158195448225279	0.640232977142538
53.410147	69.287597	0	0	0	0	0.3906781116645	0	0.3906781116645
53.407898	72.419726	0	0	0.36375915729805	0	0.665906348592697	0.089348383202461	0.665906348592697
53.403722	67.950176	0	0	0.25314909368375	0	0.625342531821252	0	0.625342531821252
53.396828	66.623068	0	0	0.416998983467903	0	0.695900060201458	0.219822875144199	0.695900060201458
53.391448	67.646087	0	0	0	0	0.326372909351578	0	0.326372909351578
53.385117	75.420261	0	0	0	0	0	0	0
53.3814	69.439349	0	0	0	0	0.080161367992816	0	0.080161367992816
53.374524	66.3642	0	0	0.128122294640489	0	0.545218704268037	0	0.545218704268037
53.370377	62.482221	0	0	0.594219876687406	0	0.775663366998878	0.4315789084561	0.775663366998878
53.370012	76.316114	0	0	0	0	0.445771005675234	0	0.445771005675234
53.36919	62.869098	0	0	0.694330593975224	0	0.819618017165739	0.577931370690995	0.819618017165739
53.358685	68.954376	0	0	0	0	0.286361941068294	0	0.286361941068294
53.356024	69.495719	0	0	0.215483729387922	0	0.641475018564046	0.022754989112541	0.641475018564046
53.355524	76.714392	0	0	0	0	0.377906406974845	0	0.377906406974845
53.347892	62.046358	0	0	0	0	0.299251903997056	0	0.299251903997056
53.345962	64.578359	0	0	0.361891429653173	0	0.647425012106561	0.157550745955011	0.647425012106561
53.341812	69.030203	0	0	0	0	0.077985859469562	0	0.077985859469562
53.334441	65.380339	0	0	0.330380712532518	0	0.627669171643702	0.076223568675127	0.627669171643702
53.333037	75.458673	0	0	0	0	0	0	0
53.326552	69.257422	0	0	0	0	0	0	0
53.32482	64.763825	0	0	0.083537368702817	0	0.49362566787221	0	0.49362566787221
53.32148	67.449868	0	0	0	0	0.484105399729922	0	0.484105399729922
53.321383	63.745279	0	0	0.010574615601508	0	0.416119149687214	0	0.416119149687214
53.316822	65.536295	0	0	0	0	0.330043490472408	0	0.330043490472408
53.315455	66.094733	0	0	0.356831566481468	0	0.642376735398013	0.112713968404908	0.642376735398013
53.315	68.648889	0	0	0	0	0.250031419438015	0	0.250031419438015
53.313303	68.4378	0	0	0	0	0	0	0
53.310608	62.220524	0	0	0.640655178472624	0	0.804660733378378	0.500703150908027	0.804660733378378
53.306667	74.688333	0	0	0.310158933647889	0	0.684232803960618	0.145781759299758	0.684232803960618
53.301111	75.898056	0	0	0	0	0.299449677349385	0	0.299449677349385
53.296074	69.59704	0	0	0	0	0.373539750466493	0	0.373539750466493
53.29595	71.897086	0	0	0	0	0.109383328989475	0	0.109383328989475
53.295514	77.773748	0	0	0	0	0.425341192386775	0	0.425341192386775
53.294454	68.104138	0	0	0	0	0	0	0
53.285578	63.346706	0	0	0.101350905845866	0	0.46968815890395	0	0.46968815890395
53.284635	69.377527	0	0	0	0	0.515951568871629	0	0.515951568871629
53.281211	64.193242	0	0	0.464610436872309	0	0.704180483525836	0.293163328247973	0.704180483525836
53.280942	66.72606	0	0	0.62117395057314	0	0.819725381303314	0.521215740370653	0.819725381303314
53.278864	65.648692	0	0	0.173568920104407	0	0.540476544932464	0	0.540476544932464
53.27279	70.492516	0	0	0.182777480549506	0	0.579050555381582	0	0.579050555381582
53.270033	69.249535	0	0	0	0	0.394392552848202	0	0.394392552848202
53.247086	62.702613	0	0	0.310124983864314	0	0.618600741090882	0.033615775707605	0.618600741090882
53.242689	76.502416	0	0	0	0	0.262891795403475	0	0.262891795403475
53.241298	74.89701	0	0	0.273746809950663	0	0.667565552962483	0.100693257379622	0.667565552962483
53.235699	63.736745	0	0	0.0985262635374	0	0.468021277723312	0	0.468021277723312
53.228363	70.902157	0	0	0.416448952303383	0	0.662742060479159	0.114505629697634	0.662742060479159
53.224854	75.693043	0	0	0	0	0.360984884752879	0	0.360984884752879
53.220956	76.251921	0	0	0.216603784506328	0	0.671597827093759	0.115380092651322	0.671597827093759
53.215941	65.241558	0	0	0.152156064359561	0	0.528570277496376	0	0.528570277496376
53.214658	75.43113	0	0	0.062101450133745	0	0.570687206508659	0	0.570687206508659
53.211908	63.87708	0	0	0.099331415117802	0	0.468496414703634	0	0.468496414703634
53.206321	65.020006	0	0	0.187393520464619	0	0.551009447297354	0	0.551009447297354
53.205852	66.809397	0	0	0	0	0.43914942916269	0	0.43914942916269
53.200566	63.691973	0	0	0	0	0	0	0
53.198246	67.034919	0	0.148989206007773	0.223917348933334	0	0	0	0.223917348933334
53.198246	67.034919	0	0	0	0	0.335114857990434	0	0.335114857990434
53.181483	63.661125	0	0	0.002105645730056	0	0.41112143140771	0	0.41112143140771
53.172761	64.205989	0	0	0	0	0.426462694466397	0	0.426462694466397
53.163071	66.265323	0	0	0.605861458166688	0	0.780845724556482	0.456264324465047	0.780845724556482
53.157391	63.389995	0	0	0.389052663814609	0	0.639467052520467	0.156403291656693	0.639467052520467
53.156106	71.488487	0	0	0.581972787637967	0	0.758405032667929	0.365675471510397	0.758405032667929
53.152721	73.987205	0	0	0	0	0	0	0
53.148373	67.784931	0	0	0.066857296797744	0	0.531889323994218	0	0.531889323994218
53.142643	69.055849	0	0	0	0	0.371093367218415	0	0.371093367218415
53.138381	70.730453	0	0	0	0	0.371768292725693	0	0.371768292725693
53.136074	65.793096	0	0	0.616858136407627	0	0.786960247234139	0.471434843552486	0.786960247234139
53.135809	77.675849	0	0	0.166656788788032	0	0.639092507999067	0.083463195210134	0.639092507999067
53.132622	75.877593	0	0	0	0	0.290378918484006	0	0.290378918484006
53.129948	64.663088	0	0	0.544091749459326	0	0.748096400229307	0.39809683895612	0.748096400229307
53.129283	72.342543	0	0	0.62115178828829	0	0.801064669406668	0.457754495843105	0.801064669406668
53.125155	67.301224	0	0	0	0	0.265607138292242	0	0.265607138292242
53.12248	74.191644	0	0	0.133586364369491	0	0.603408643413976	0	0.603408643413976
53.114579	74.870959	0	0	0.245992893297151	0	0.654861501452281	0.066326063234929	0.654861501452281
53.108665	71.157512	0	0	0.811975280548777	0	0.891332849608606	0.714686776402982	0.891332849608606
53.107714	62.891718	0	0	0.571253566298674	0	0.746987659478442	0.407986484657303	0.746987659478442
53.103048	70.364291	0	0	0	0	0.405034203406151	0	0.405034203406151
53.096176	77.441775	0	0	0	0	0.387964719414037	0	0.387964719414037
53.093624	68.434889	0	0	0	0	0	0	0
53.092234	69.869175	0	0	0	0	0.397567448424944	0	0.397567448424944
53.081407	64.296117	0	0	0.203014675001654	0	0.55964062485509	0	0.55964062485509
53.066944	70.084444	0	0	0	0	0.340523523628977	0	0.340523523628977
53.064673	76.108074	0	0	0	0	0.193841177678069	0	0.193841177678069
53.060582	66.745625	0	0	0	0	0.326643702351409	0	0.326643702351409
53.051078	64.332202	0	0	0.430565607535409	0	0.685369648114601	0.248216367163635	0.685369648114601
53.036119	66.723167	0	0	0.184800362826493	0	0.612065210469365	0	0.612065210469365
53.032036	75.864792	0	0	0	0	0.398187268796274	0	0.398187268796274
53.030482	63.112542	0	0	0.435812944523271	0	0.667061283365511	0.220969935212796	0.667061283365511
53.024871	63.482782	0	0	0.255863237941444	0	0.560869154732781	0	0.560869154732781
53.011675	68.897468	0	0	0	0	0.097649849746245	0	0.097649849746245
53.011171	65.97011	0	0	0	0	0	0	0
53.00934	75.981016	0	0	0	0	0.326370629121863	0	0.326370629121863
53.002876	67.386277	0	0	0.144483282753296	0	0.592879237783073	0	0.592879237783073
52.998876	76.305317	0	0	0	0	0.553258218676232	0	0.553258218676232
52.990383	65.113656	0	0	0	0	0	0	0
52.984403	64.108558	0	0	0.249677485114341	0	0.585423290180543	0.009402674822221	0.585423290180543
52.974508	68.362305	0	0	0.193483235579682	0	0.595411177189519	0	0.595411177189519
52.965772	73.900661	0	0	0	0	0	0	0
52.964432	63.133392	0	0	0.457896372757944	0	0.68009318153469	0.251462755566229	0.68009318153469
52.955818	76.422089	0	0	0	0	0.305553269665498	0	0.305553269665498
52.953718	68.205199	0	0	0	0	0.29380780565423	0	0.29380780565423
52.945998	70.429904	0	0	0.231157535260358	0	0.603971010553124	0	0.603971010553124
52.942107	70.210131	0	0	0	0	0	0	0
52.937228	63.051986	0	0	0.452381179875905	0	0.68930492980842	0.239399034424396	0.68930492980842
52.934145	77.313864	0	0	0	0	0	0	0
52.925525	67.0956	0	0	0	0	0.46687914761096	0	0.46687914761096
52.924749	69.603193	0	0	0	0	0.094507771801715	0	0.094507771801715
52.923821	61.548045	0	0	0.171458618469768	0	0.526739094223542	0	0.526739094223542
52.916667	63.793333	0	0	0.29978594348214	0	0.586788872443207	0.03314371267684	0.586788872443207
52.913803	73.556894	0	0	0.349760305447053	0	0.658555472609085	0.069311824377843	0.658555472609085
52.91276	62.295012	0	0	0.248995085952431	0	0.573912517412469	0	0.573912517412469
52.910474	71.074669	0	0	0.426631844730477	0	0.668627169128829	0.129957395148448	0.668627169128829
52.910061	64.672556	0	0	0.545626041344472	0	0.748944144591267	0.400122455150911	0.748944144591267
52.909491	65.371346	0	0	0	0	0.182148460801245	0	0.182148460801245
52.907759	78.060463	0	0	0	0	0.335882328790624	0	0.335882328790624
52.907492	68.949237	0	0	0.043293998637211	0	0.438731413060078	0	0.438731413060078
52.907129	77.419371	0	0	0	0	0.299590196218436	0	0.299590196218436
52.906906	69.150424	0	0	0	0	0.113768602241412	0	0.113768602241412
52.904147	77.853698	0	0	0	0	0	0	0
52.901436	76.236155	0	0	0	0	0.153397900776385	0	0.153397900776385
52.900958	69.500641	0	0	0.077863476582944	0	0.459012211978672	0	0.459012211978672
52.9	77.416667	0	0	0	0	0.545267704214806	0	0.545267704214806
52.891903	70.711948	0	0	0.23474422067853	0	0.55772748869341	0	0.55772748869341
52.887784	61.579234	0	0	0	0	0.116166524182078	0	0.116166524182078
52.883149	62.841475	0	0	0.247108943958455	0	0.57284240258501	0	0.57284240258501
52.879454	63.056136	0	0	0.287427732285106	0	0.595717527231656	0.010291219093731	0.595717527231656
52.870024	63.625183	0	0	0.442704328534981	0	0.671128034855858	0.230485565323419	0.671128034855858
52.863223	69.949341	0	0	0	0	0.452713062944302	0	0.452713062944302
52.862021	61.525066	0	0	0.031035186139788	0	0.446529557007688	0	0.446529557007688
52.861667	61.8575	0	0	0.375959337855071	0	0.643549428439411	0.091730735114196	0.643549428439411
52.859798	64.547708	0	0	0.717173810127147	0	0.843729664348232	0.626604744466496	0.843729664348232
52.855845	78.010696	0	0	0.447687302422043	0	0.75571179252499	0.365765367867692	0.75571179252499
52.848618	66.074422	0	0	0.135670545192256	0	0.359497534469342	0	0.359497534469342
52.836559	67.866049	0	0	0.200067314346172	0	0.59871407775519	0	0.59871407775519
52.835009	62.516536	0	0	0.235469104814586	0	0.566238464760151	0	0.566238464760151
52.832	70.783427	0	0	0	0	0	0	0
52.829655	62.644241	0	0	0.501563969871203	0	0.717209102981914	0.307710195738478	0.717209102981914
52.821765	66.951573	0	0	0	0	0	0	0
52.808577	63.275191	0	0	0.159619651611703	0	0.504073778437153	0	0.504073778437153
52.803444	66.46739	0	0	0.358954145872374	0	0.694940997075594	0.189805808968751	0.694940997075594
52.801389	61.567222	0	0	0.286827925779472	0	0.592637773629696	0	0.592637773629696
52.798299	75.962268	0	0	0	0	0.398365853345592	0	0.398365853345592
52.797896	66.752821	0	0	0.202264017434767	0	0.620375762714438	0	0.620375762714438
52.79373	74.898259	0	0	0	0	0	0	0
52.787571	71.836683	0	0	0.247216831952388	0	0.564935919207364	0	0.564935919207364
52.78518	65.175397	0	0	0	0	0.245450640898565	0	0.245450640898565
52.784444	77.258333	0	0	0	0	0.067544413499424	0	0.067544413499424
52.781972	76.650728	0	0	0	0	0	0	0
52.777424	68.169697	0	0	0.030248428066253	0	0.51352449915993	0	0.51352449915993
52.777261	73.758817	0	0	0.466865012193264	0	0.720047813949001	0.236923809298775	0.720047813949001
52.771519	69.366487	0	0	0	0	0.280366402782412	0	0.280366402782412
52.765258	74.596874	0	0	0	0	0	0	0
52.764969	71.506561	0	0	0.229316548717907	0	0.554590615802754	0	0.554590615802754
52.764713	75.451872	0	0	0	0	0	0	0
52.753863	69.112686	0	0	0	0	0.389894096005125	0	0.389894096005125
52.751966	76.6515	0	0	0	0	0.216926415038411	0	0.216926415038411
52.751323	67.6716	0	0	0.159359608257951	0	0.578293072746834	0	0.578293072746834
52.75111	64.267263	0	0	0.243804310613275	0	0.540665971306445	0	0.540665971306445
52.731309	68.737522	0	0	0.224769946741295	0	0.610057858863754	0	0.610057858863754
52.724415	61.14807	0	0	0.470909573508086	0	0.697784781712705	0.229927468065665	0.697784781712705
52.722921	70.25139	0	0	0	0	0.436467510439937	0	0.436467510439937
52.712988	77.792639	0	0	0.053145210279142	0	0.581205609911968	0	0.581205609911968
52.7123	77.456346	0	0	0	0	0.230992734797818	0	0.230992734797818
52.70787	73.72204	0	0	0	0	0.568647597268115	0	0.568647597268115
52.704612	70.969854	0	0	0.495820538111505	0	0.708614135581774	0.234945979642144	0.708614135581774
52.703194	69.997535	0	0	0	0	0	0	0
52.691324	68.987128	0	0	0.021057442604079	0	0.425685942073853	0	0.425685942073853
52.688889	62.042778	0	0	0.254164831756862	0	0.573980690462585	0	0.573980690462585
52.687284	62.583057	0	0	0.146844283096591	0	0.515956600455065	0	0.515956600455065
52.685516	76.490873	0	0	0	0	0.181589623093565	0	0.181589623093565
52.665646	65.521644	0	0	0	0	0	0	0
52.664352	77.51647	0	0	0	0	0.422500465912931	0	0.422500465912931
52.661337	76.517876	0	0	0	0	0.33929480792145	0	0.33929480792145
52.659835	65.485693	0	0	0	0	0	0	0
52.65441	69.869705	0	0	0.126757529902979	0	0.550194807343624	0	0.550194807343624
52.653333	60.859444	0	0	0.466693532801778	0	0.695376589088973	0.223791168902268	0.695376589088973
52.648565	77.0252	0	0	0	0	0.228027912696987	0	0.228027912696987
52.645467	62.319536	0	0	0.584632898220261	0	0.764338795344023	0.423086630568287	0.764338795344023
52.639444	61.286667	0	0	0.144601719163218	0	0.511398495943837	0	0.511398495943837
52.636117	70.416321	0	0	0.048987702144772	0	0.488039349654855	0	0.488039349654855
52.635674	62.693262	0	0	0	0	0.228172973685279	0	0.228172973685279
52.635556	62.703889	0	0	0	0	0.304075247939168	0	0.304075247939168
52.632072	67.57945	0	0	0	0	0.481101952112692	0	0.481101952112692
52.629334	76.733642	0	0	0	0	0.270489008468549	0	0.270489008468549
52.617547	63.287605	0	0	0.584793551984715	0	0.764429943293637	0.423309766450176	0.764429943293637
52.610488	69.491865	0	0	0	0	0.391455738988605	0	0.391455738988605
52.607929	68.841907	0	0	0.184724015792166	0	0.589914682019079	0	0.589914682019079
52.605238	69.335378	0	0	0	0	0.137309708456326	0	0.137309708456326
52.595995	71.204548	0	0	0.313791373853269	0	0.603412060951363	0	0.603412060951363
52.589036	70.270345	0	0	0.441734321819253	0	0.699467545991403	0.144259275539305	0.699467545991403
52.583543	66.4923	0	0	0.347727123351135	0	0.689598314841419	0.175616389646068	0.689598314841419
52.578848	68.204256	0	0	0.139859613849177	0	0.567347805411409	0	0.567347805411409
52.576182	78.032966	0	0	0	0	0.442593867607163	0	0.442593867607163
52.575072	68.60671	0	0	0.187522662010109	0	0.591322406208717	0	0.591322406208717
52.569444	70.601667	0	0	0	0	0.093626738310037	0	0.093626738310037
52.564218	67.256326	0	0	0.319890739721243	0	0.676351619023206	0.14043501194736	0.676351619023206
52.560068	67.430851	0	0	0.187383955485798	0	0.613294682894052	0	0.613294682894052
52.552769	64.864265	0	0	0	0	0.065160796942603	0	0.065160796942603
52.547502	65.819615	0	0	0.041982978639137	0	0.290071325478014	0	0.290071325478014
52.545946	70.776698	0	0	0.023899325322522	0	0.435871628358767	0	0.435871628358767
52.545815	62.076649	0	0	0.263340501761089	0	0.579221811780249	0	0.579221811780249
52.544216	62.492632	0	0	0	0	0.27545600039526	0	0.27545600039526
52.535934	65.442951	0	0	0	0	0	0	0
52.53468	64.033216	0	0	0.218865095761811	0	0.525517207314593	0	0.525517207314593
52.530094	78.501769	0	0	0	0	0	0	0
52.523388	65.424626	0	0	0.359989293485716	0	0.64616835883438	0.103466228392905	0.64616835883438
52.522884	63.111976	0	0	0	0	0.208706791686939	0	0.208706791686939
52.520621	68.75336	0	0	0.30905088394059	0	0.652451325126207	0.036827606261292	0.652451325126207
52.519153	76.807771	0	0	0	0	0.543350625672348	0	0.543350625672348
52.516878	72.315404	0	0	0.567176162415299	0	0.749853459752146	0.343222717144067	0.749853459752146
52.515623	77.440877	0	0	0	0	0.479142252237693	0	0.479142252237693
52.513256	71.653139	0	0	0	0	0	0	0
52.510669	75.289403	0	0	0.161802651047589	0	0.648625018507708	0.053498030108652	0.648625018507708
52.499766	73.099292	0	0	0.146054926801718	0	0.506470330251973	0	0.506470330251973
52.488937	73.303767	0	0	0	0	0.044437652940159	0	0.044437652940159
52.488871	78.158793	0	0	0	0	0.310001633009946	0	0.310001633009946
52.485735	77.19066	0	0	0	0	0.189512495201469	0	0.189512495201469
52.482652	76.816719	0	0	0	0	0	0	0
52.480914	69.17184	0	0	0.495191620621901	0	0.746080457677349	0.296304917621232	0.746080457677349
52.471183	70.749704	0	0	0.400390645729759	0	0.653461310476925	0.090138369757551	0.653461310476925
52.468358	72.014469	0	0	0	0	0	0	0
52.468144	61.759517	0	0	0	0	0	0	0
52.466838	65.361717	0	0	0.020225168772746	0	0.273947923936562	0	0.273947923936562
52.466646	76.658184	0	0	0	0	0	0	0
52.463711	63.637436	0	0	0	0	0.335483198177647	0	0.335483198177647
52.460106	67.761925	0	0	0	0	0.114685673184488	0	0.114685673184488
52.453537	68.173569	0	0	0	0	0	0	0
52.451462	64.610339	0	0	0.041433306036491	0	0.417740265529939	0	0.417740265529939
52.44273	72.320597	0	0	0	0	0	0	0
52.439935	71.934977	0	0	0	0	0	0	0
52.439315	61.744587	0	0	0.180488936693899	0	0.531897190943235	0	0.531897190943235
52.428131	66.744376	0	0	0	0	0.214285773538093	0	0.214285773538093
52.422601	78.241294	0	0	0.904482404955567	0	0.957752515598404	0.890314731091951	0.957752515598404
52.405418	64.383828	0	0	0	0	0	0	0
52.402776	64.088031	0	0	0.340923934452495	0	0.599659097965831	0.068165445830831	0.599659097965831
52.401944	70.030278	0	0	0.437331907086617	0	0.697097583883979	0.137511009041962	0.697097583883979
52.400303	70.213697	0	0	0.364688213065052	0	0.657991136029805	0.026158708911144	0.657991136029805
52.398072	70.645868	0	0	0.39448386147716	0	0.674031096367774	0.071831138283923	0.674031096367774
52.395792	68.629859	0	0	0.122978447486135	0	0.558856547714663	0	0.558856547714663
52.394934	64.954618	0	0	0.392093560281462	0	0.549517176250465	0	0.549517176250465
52.39172	77.067699	0	0	0	0	0	0	0
52.389944	76.860062	0	0	0	0	0	0	0
52.3843	61.104304	0	0	0.198278301927491	0	0.549141986587077	0	0.549141986587077
52.384195	77.783378	0	0	0	0	0.494231146985617	0	0.494231146985617
52.368345	69.052202	0	0	0.123064987428072	0	0.55890007746446	0	0.55890007746446
52.363819	64.135283	0	0	0.24473387150343	0	0.541230612119115	0	0.541230612119115
52.356939	65.04842	0	0	0	0	0	0	0
52.355833	77.271111	0	0	0	0	0.080787173772137	0	0.080787173772137
52.347808	68.323013	0	0	0.089640548960669	0	0.542087523503901	0	0.542087523503901
52.346664	71.879793	0	0	0.063722786857004	0	0.458887230223796	0	0.458887230223796
52.342747	69.803796	0	0	0.368122879829893	0	0.659840128134969	0.031423557424142	0.659840128134969
52.337415	77.873218	0	0	0	0	0	0	0
52.336342	78.676779	0	0	0	0	0.339488189272854	0	0.339488189272854
52.335604	75.060234	0	0	0	0	0	0	0
52.329788	77.305887	0	0	0	0	0.233434904440735	0	0.233434904440735
52.321389	77.126389	0	0	0	0	0	0	0
52.313087	64.090331	0	0	0	0	0.227478465863179	0	0.227478465863179
52.30741	71.812959	0	0	0.308859269971791	0	0.600561597055984	0	0.600561597055984
52.29671	63.526827	0	0	0.093661074057486	0	0.449464846126547	0	0.449464846126547
52.296693	76.777929	0	0	0	0	0	0	0
52.295344	62.670993	0	0	0.145146437652134	0	0.514993316889649	0	0.514993316889649
52.295173	65.028073	0	0	0	0	0	0	0
52.287748	61.327661	0	0	0.544417038000214	0	0.743797343035836	0.301200606703945	0.743797343035836
52.285577	76.940947	0	0	0	0	0.407393863297124	0	0.407393863297124
52.284382	71.193885	0	0	0	0	0.434026143866304	0	0.434026143866304
52.278333	62.291944	0	0	0.294517762334282	0	0.597030190344574	0	0.597030190344574
52.27005	69.266747	0	0	0.148615838557927	0	0.571752202527911	0	0.571752202527911
52.257874	61.465157	0	0	0	0	0	0	0
52.254722	70.580278	0	0	0	0	0	0	0
52.252301	76.782906	0	0	0	0	0	0	0
52.250833	68.954444	0	0	0.123780244780676	0	0.559259853226977	0	0.559259853226977
52.248849	67.568545	0	0	0.126091647729511	0	0.490417962479445	0	0.490417962479445
52.2451	75.460083	0	0	0	0	0	0	0
52.2444	66.503969	0	0	0	0	0.414606137140951	0	0.414606137140951
52.242177	67.939953	0	0	0.508623202762451	0	0.752836568172185	0.315028335628904	0.752836568172185
52.230209	66.349208	0	0	0.317782125201904	0	0.601986609647941	0.027002894158798	0.601986609647941
52.218889	61.513056	0	0	0.503898646981935	0	0.716628063582495	0.277941905795362	0.716628063582495
52.213611	61.302778	0	0	0.125636929594136	0	0.508291221414394	0	0.508291221414394
52.204917	63.382602	0	0	0	0	0.219967988762572	0	0.219967988762572
52.184347	77.025694	0	0	0	0	0	0	0
52.183911	61.189797	0	0	0	0	0	0	0
52.182735	65.27723	0	0	0.288270775165572	0	0.472580367635308	0	0.472580367635308
52.178056	70.129722	0	0	0.3652498480326	0	0.658293482281152	0.027019614270008	0.658293482281152
52.175385	69.648827	0	0	0	0	0.28526783835745	0	0.28526783835745
52.167332	62.999821	0	0	0.544462696051625	0	0.74154797201263	0.367293269503912	0.74154797201263
52.164722	68.686944	0	0	0	0	0.369228711587406	0	0.369228711587406
52.16236	72.736984	0	0	0	0	0.337686208019524	0	0.337686208019524
52.147867	61.097261	0	0	0.562100550468179	0	0.753741882794006	0.328324596876265	0.753741882794006
52.137415	68.294375	0	0	0.508281438800802	0	0.732420706220518	0.354695849744732	0.732420706220518
52.137261	65.647399	0	0	0	0	0	0	0
52.135542	62.14608	0	0	0.378039047044503	0	0.627996043710164	0.03627377954957	0.627996043710164
52.131389	70.353889	0	0	0.613417660832653	0	0.820036197682755	0.511751915912488	0.820036197682755
52.131058	66.211586	0	0	0.182668332312785	0	0.523159741021786	0	0.523159741021786
52.114409	64.267182	0	0	0	0	0	0	0
52.113056	61.557778	0	0	0.487869050327646	0	0.711996889778992	0.214464045476439	0.711996889778992
52.108458	66.813107	0	0	0.274887167525011	0	0.576961220890661	0	0.576961220890661
52.106389	65.669167	0	0	0	0	0.207696075978739	0	0.207696075978739
52.105687	77.977171	0	0	0	0	0.382563802518703	0	0.382563802518703
52.101881	67.465122	0	0	0.199137944428378	0	0.533011766061287	0	0.533011766061287
52.099878	68.990272	0	0	0	0	0.464426984714159	0	0.464426984714159
52.098333	71.528889	0	0	0	0	0.234616932931411	0	0.234616932931411
52.097616	65.669749	0	0	0.352528746146874	0	0.520198077079996	0	0.520198077079996
52.097212	62.001766	0	0	0.506894373685607	0	0.705066302014532	0.235934636615666	0.705066302014532
52.080351	77.122954	0	0	0	0	0.246703556072435	0	0.246703556072435
52.080278	71.263889	0	0	0	0	0	0	0
52.079205	78.543379	0	0	0	0	0.47180245907297	0	0.47180245907297
52.077207	66.070254	0	0	0.247235462761549	0	0.560828913062788	0	0.560828913062788
52.071461	68.603799	0	0	0.328819398145534	0	0.634762554000985	0.119179827397127	0.634762554000985
52.048664	67.675471	0	0	0.44347303518077	0	0.675485256627989	0.230445857698559	0.675485256627989
52.044167	69.596944	0	0	0.315357888288118	0	0.631435028173478	0	0.631435028173478
52.043026	62.406322	0	0	0.437118970172765	0	0.663332611120991	0.12781790422548	0.663332611120991
52.040616	76.926367	0	0	0.564441080544087	0	0.805143794403374	0.513508193899637	0.805143794403374
52.033333	75.466667	0	0	0	0	0.269364042769724	0	0.269364042769724
52.030189	76.249729	0	0	0	0	0	0	0
52.029308	68.350394	0	0	0.18648420235351	0	0.557307777681153	0	0.557307777681153
52.018657	66.008252	0	0	0	0	0.390242580706925	0	0.390242580706925
52.003546	66.886652	0	0	0.207357791182677	0	0.537563842107047	0	0.537563842107047
51.999238	63.689107	0	0	0	0	0.348240201172799	0	0.348240201172799
51.997796	64.661525	0	0	0	0	0.35601087228218	0	0.35601087228218
51.995855	70.952948	0	0	0.17398996206693	0	0.615471551290146	0	0.615471551290146
51.992328	66.567651	0	0	0.390795455471452	0	0.644583387297717	0.131136429301252	0.644583387297717
51.991119	74.913907	0	0	0	0	0	0	0
51.98539	67.268849	0	0	0.311352833458393	0	0.598445048216663	0.047752735991183	0.598445048216663
51.984444	62.349167	0	0	0.247991993224148	0	0.561835026054925	0	0.561835026054925
51.978068	68.536929	0	0	0.203736084306088	0	0.566695762503162	0	0.566695762503162
51.97657	72.64364	0	0	0	0	0.15004184928469	0	0.15004184928469
51.968143	77.642899	0	0	0	0	0.276956724459354	0	0.276956724459354
51.967599	78.45415	0	0	0	0	0.374095279061948	0	0.374095279061948
51.964331	61.784221	0	0	0	0	0.360167426904747	0	0.360167426904747
51.962139	76.764814	0	0	0	0	0	0	0
51.958004	66.406206	0	0	0	0	0.292908334028218	0	0.292908334028218
51.947741	76.024692	0	0	0	0	0.496769273776527	0	0.496769273776527
51.944888	67.700983	0	0	0.316953735969811	0	0.601710973420731	0.055497549811101	0.601710973420731
51.941111	69.949722	0	0	0.396895929239562	0	0.675329590386305	0.075528490091708	0.675329590386305
51.939419	63.066368	0	0	0.792175091333612	0	0.873761443102088	0.706166797376391	0.873761443102088
51.938825	61.147234	0	0	0	0	0	0	0
51.937778	70.417222	0	0	0	0	0	0	0
51.936843	77.299321	0	0	0	0	0	0	0
51.926286	61.524689	0	0	0	0	0	0	0
51.92297	60.809315	0	0	0.579951315312449	0	0.763780478973874	0.355705128378781	0.763780478973874
51.922859	78.81609	0	0	0	0	0.519454739776633	0	0.519454739776633
51.922165	66.376534	0	0	0.038695048241704	0	0.439164148073991	0	0.439164148073991
51.916405	77.057835	0	0	0	0	0.320301860062858	0	0.320301860062858
51.914171	76.094527	0	0	0	0	0	0	0
51.908477	67.316208	0	0	0	0	0.415623258045885	0	0.415623258045885
51.907515	62.031437	0	0	0.530383723943475	0	0.719115626469839	0.272331298877631	0.719115626469839
51.901942	69.590545	0	0	0	0	0.452952226058627	0	0.452952226058627
51.900725	71.96552	0	0	0	0	0	0	0
51.900497	66.21844	0	0	0	0	0	0	0
51.893901	77.374357	0	0	0	0	0	0	0
51.889443	66.776491	0	0	0.002048669530621	0	0.417784248816381	0	0.417784248816381
51.888259	68.540037	0	0	0.242634349889043	0	0.587863095313517	0.006075353174657	0.587863095313517
51.885833	63.319444	0	0	0.520722152232435	0	0.708873473138689	0.322373117545027	0.708873473138689
51.876573	67.80976	0	0	0.535990461230724	0	0.729432811140091	0.358377068497911	0.729432811140091
51.873765	70.947171	0	0	0.681419494287202	0	0.851692761558342	0.597637279869193	0.851692761558342
51.867571	69.686718	0	0	0	0	0.322699708458338	0	0.322699708458338
51.850328	71.248377	0	0	0.647134814277278	0	0.835732380675176	0.554336208836166	0.835732380675176
51.844475	67.369218	0	0	0.282141169928208	0	0.581411524069193	0.007359443133452	0.581411524069193
51.84039	69.91754	0	0	0.254998341704868	0	0.593998208996585	0	0.593998208996585
51.817782	67.419766	0	0	0.434538462214167	0	0.67027544499858	0.218091312329181	0.67027544499858
51.815755	68.358326	0	0	0	0	0	0	0
51.813662	61.562544	0	0	0.633790041095028	0	0.780964459427833	0.432559008873911	0.780964459427833
51.811351	67.918268	0	0	0.070831946674919	0	0.458195646508879	0	0.458195646508879
51.80747	75.660272	0	0	0	0	0	0	0
51.800926	73.796349	0	0	0	0	0	0	0
51.797139	60.91263	0	0	0.34771750926055	0	0.633180954605743	0	0.633180954605743
51.790215	69.164851	0	0	0	0	0.272819468926898	0	0.272819468926898
51.786761	67.047594	0	0	0.274551890129702	0	0.576986162241505	0	0.576986162241505
51.786047	75.065722	0	0	0	0	0	0	0
51.785618	70.260221	0	0	0.399221687603884	0	0.651741529314099	0.091350523636984	0.651741529314099
51.785278	68.840278	0	0	0.171719189858175	0	0.549273076679603	0	0.549273076679603
51.77278	71.223547	0	0	0.263034278118098	0	0.572796570790159	0	0.572796570790159
51.767491	62.098586	0	0	0.375290626497506	0	0.626352173122835	0.032015111970235	0.626352173122835
51.766783	69.448162	0	0	0	0	0.2054533170129	0	0.2054533170129
51.765345	64.788034	0	0	0.014528591778099	0	0.365691584917849	0	0.365691584917849
51.763121	72.743784	0	0	0	0	0	0	0
51.758729	69.788471	0	0	0	0	0.229829884712917	0	0.229829884712917
51.753193	78.750513	0	0	0	0	0.441082752582102	0	0.441082752582102
51.749184	65.952386	0	0	0	0	0.395103931425218	0	0.395103931425218
51.74813	61.356946	0	0	0	0	0	0	0
51.745637	61.02651	0	0	0.482301999724324	0	0.708866190707708	0.205924982542707	0.708866190707708
51.742922	71.65066	0	0	0	0	0	0	0
51.741934	71.716138	0	0	0	0	0	0	0
51.739743	66.325258	0	0	0.324701893881193	0	0.606023678587699	0.036872050548212	0.606023678587699
51.736659	68.586579	0	0	0	0	0.414820660127968	0	0.414820660127968
51.736636	62.347456	0	0	0	0	0.291980861447492	0	0.291980861447492
51.734528	69.403587	0	0	0.211405557364276	0	0.570241552457579	0	0.570241552457579
51.729692	75.32662	0	0	0	0	0.223440603623916	0	0.223440603623916
51.72919	75.151098	0	0	0	0	0	0	0
51.722177	77.533026	0	0	0	0	0.003346728823666	0	0.003346728823666
51.719148	72.292551	0	0	0	0	0	0	0
51.714444	74.67324	0	0	0	0	0.113907016606943	0	0.113907016606943
51.713611	78.990556	0	0	0.27658660277001	0	0.676366196706325	0.191992921152336	0.676366196706325
51.702127	70.997738	0	0	0.464055404636835	0	0.689324262706596	0.189408529089451	0.689324262706596
51.69741	72.334574	0	0	0.173839067118512	0	0.461265669258139	0	0.461265669258139
51.691621	68.430838	0	0	0.053824341471093	0	0.485118044185572	0	0.485118044185572
51.689197	70.812586	0	0	0.282911714810716	0	0.584319100084063	0	0.584319100084063
51.672081	70.729249	0	0	0.315604526970061	0	0.603270431265818	0	0.603270431265818
51.67016	62.0406	0	0	0.46117097941168	0	0.677718470154549	0.165086404519445	0.677718470154549
51.666803	70.411811	0	0	0.547889083595925	0	0.73792087184487	0.316203100258215	0.73792087184487
51.665121	71.04215	0	0	0.399383432139757	0	0.651835289197808	0.091595154784274	0.651835289197808
51.660021	68.19105	0	0	0	0	0.321598550119054	0	0.321598550119054
51.658333	52.176944	0	0	0	0	0.087272408333164	0	0.087272408333164
51.65664	64.2225	0	0	0.284083503425015	0	0.539193268840745	0	0.539193268840745
51.650466	51.974241	0	0	0	0	0.260456496655501	0	0.260456496655501
51.649544	65.791048	0	0	0.437339488758287	0	0.671737686786916	0.197518755762089	0.671737686786916
51.641424	78.334575	0	0	0	0	0.13685860564864	0	0.13685860564864
51.641094	66.768541	0	0	0.245207150082809	0	0.559645573200582	0	0.559645573200582
51.638472	73.736297	0	0	0	0	0	0	0
51.635833	68.243056	0	0	0.026146503451284	0	0.470056549796136	0	0.470056549796136
51.634822	70.450852	0	0	0.430132907269474	0	0.669660109039189	0.138102317074502	0.669660109039189
51.630512	62.563635	0	0	0.685057732325053	0	0.81162841650872	0.511998108813462	0.81162841650872
51.628544	69.837752	0	0	0	0	0	0	0
51.623931	66.475861	0	0	0	0	0.280792503871018	0	0.280792503871018
51.620012	66.422456	0	0	0	0	0.266194691272457	0	0.266194691272457
51.61962	73.102598	0	0	0	0	0	0	0
51.611528	67.427653	0	0	0	0	0.235221887362426	0	0.235221887362426
51.596368	67.580717	0	0	0	0	0.247805615978836	0	0.247805615978836
51.592569	74.465504	0	0	0	0	0	0	0
51.592217	64.741744	0	0	0	0	0	0	0
51.592155	51.075827	0	0	0	0	0.336481695244864	0	0.336481695244864
51.575551	52.079326	0	0	0	0	0.357306442297646	0	0.357306442297646
51.57184	51.837077	0	0	0	0	0.365552327659044	0	0.365552327659044
51.547169	72.973546	0	0	0	0	0.022375000376637	0	0.022375000376637
51.541667	63.693889	0	0	0.409554220946776	0	0.619953736680239	0.10576490492949	0.619953736680239
51.53875	61.633672	0	0	0.508618817137533	0	0.706097716902341	0.238606655433581	0.706097716902341
51.537136	73.810219	0	0	0.121270260157068	0	0.426985881980503	0	0.426985881980503
51.532795	71.943691	0	0	0.188336641855992	0	0.463465247994034	0	0.463465247994034
51.529444	69.801944	0	0	0	0	0.302285904086627	0	0.302285904086627
51.528901	77.468994	0	0	0	0	0	0	0
51.507996	77.48635	0	0	0	0	0	0	0
51.500798	69.391209	0	0	0.310897819352642	0	0.624461615068845	0	0.624461615068845
51.500259	77.691309	0	0	0	0	0.314152387116034	0	0.314152387116034
51.489886	65.230976	0	0	0	0	0	0	0
51.476974	53.291413	0	0	0	0	0.335404742203149	0	0.335404742203149
51.471976	71.206838	0	0	0	0	0.290708501223772	0	0.290708501223772
51.470568	53.099129	0	0	0.236926875817344	0	0.498151375219513	0	0.498151375219513
51.469687	77.781123	0	0	0	0	0.378502293327324	0	0.378502293327324
51.46517	63.18835	0	0	0.353603780238597	0	0.583940682346388	0.021027492213729	0.583940682346388
51.463459	66.394123	0	0	0.184422173606286	0	0.47246463701312	0	0.47246463701312
51.458711	75.796313	0	0	0.027163951905829	0	0.375868102622475	0	0.375868102622475
51.453889	69.774167	0	0	0.499324082038838	0	0.727147829617336	0.270904360036511	0.727147829617336
51.450278	79.495278	0	0	0	0	0.352772658394607	0	0.352772658394607
51.448311	61.337219	0	0	0.633255754618757	0	0.793756883092051	0.437466548260969	0.793756883092051
51.445853	62.910097	0	0	0.539464252475925	0	0.724546823594389	0.286401544607182	0.724546823594389
51.442412	52.819789	0	0	0.237800863654548	0	0.498726168879876	0	0.498726168879876
51.442136	52.246197	0	0	0	0	0.378627266526289	0	0.378627266526289
51.431862	52.71244	0	0	0	0	0.19877320515154	0	0.19877320515154
51.430833	77.5475	0	0	0	0	0.484828253585448	0	0.484828253585448
51.429722	50.744722	0	0	0	0	0.323779037968059	0	0.323779037968059
51.425	69.883056	0	0	0	0	0	0	0
51.419541	51.961754	0	0	0	0	0.455791638182122	0	0.455791638182122
51.417193	52.665934	0	0	0.066451935896392	0	0.38603549608866	0	0.38603549608866
51.41385	72.633525	0	0	0	0	0	0	0
51.410682	61.961009	0	0	0.492491333873241	0	0.696451632930661	0.213617179136367	0.696451632930661
51.399395	71.700741	0	0	0.106841398501963	0	0.40959435466875	0	0.40959435466875
51.391943	67.127732	0	0	0	0	0.054414686653529	0	0.054414686653529
51.389037	51.30098	0	0	0	0	0.194822967206196	0	0.194822967206196
51.386693	78.292507	0	0	0	0	0.209232284138089	0	0.209232284138089
51.373685	77.899799	0	0	0	0	0.547207994103603	0	0.547207994103603
51.373612	66.485689	0	0	0	0	0.216453273529422	0	0.216453273529422
51.368642	68.241338	0	0	0.154492862500966	0	0.53989899794356	0	0.53989899794356
51.360898	66.564893	0	0	0.028950880774599	0	0.371902063775125	0	0.371902063775125
51.358333	51.742222	0	0	0	0	0.223431577784729	0	0.223431577784729
51.351933	51.470546	0	0	0	0	0.2920758578032	0	0.2920758578032
51.343202	62.323138	0	0	0	0	0.381383494581359	0	0.381383494581359
51.342971	70.666852	0	0	0.347788838833694	0	0.568868114963246	0	0.568868114963246
51.332222	64.7625	0	0	0.543527182886085	0	0.706186758199266	0.308668081828781	0.706186758199266
51.323333	70.125833	0	0	0.178910978722143	0	0.552533058819059	0	0.552533058819059
51.318889	77.751667	0	0	0	0	0.36768771096045	0	0.36768771096045
51.307222	50.7225	0	0	0	0	0.289298402515619	0	0.289298402515619
51.304061	71.00364	0	0	0	0	0.203043778747832	0	0.203043778747832
51.299984	72.797108	0	0	0	0	0	0	0
51.297472	70.548095	0	0	0	0	0.338802030604376	0	0.338802030604376
51.288483	51.584911	0	0	0	0	0.158024526041815	0	0.158024526041815
51.287802	72.093655	0	0	0	0	0.234479599144879	0	0.234479599144879
51.286944	70.130556	0	0	0	0	0	0	0
51.284399	66.044203	0	0	0.478673061957781	0	0.662793192023127	0.1036267460211	0.662793192023127
51.282332	74.96972	0	0	0	0	0	0	0
51.276512	71.646501	0	0	0.200767413711817	0	0.471682375240184	0	0.471682375240184
51.27237	70.772395	0	0	0.035138141758907	0	0.362196269380502	0	0.362196269380502
51.272094	53.611133	0	0	0.049320758489435	0	0.374768872288011	0	0.374768872288011
51.271441	52.158782	0	0	0	0	0.179968114536429	0	0.179968114536429
51.268347	67.216387	0	0	0.106282715280863	0	0.478867236213854	0	0.478867236213854
51.268333	51.045556	0	0	0	0	0.073028786944682	0	0.073028786944682
51.265439	51.386536	0	0	0	0	0.377675241013919	0	0.377675241013919
51.264722	50.463889	0	0	0	0	0.099466034114006	0	0.099466034114006
51.2625	77.867222	0	0	0	0	0.376952084016471	0	0.376952084016471
51.256534	51.500056	0	0	0	0	0.091707077454611	0	0.091707077454611
51.25371	75.7641	0	0	0	0	0	0	0
51.252864	70.394564	0	0	0.662788932444704	0	0.816230882375583	0.508945586791592	0.816230882375583
51.244435	77.871646	0	0	0	0	0.314814291109934	0	0.314814291109934
51.242631	71.158985	0	0	0.254669532141866	0	0.507313353840223	0	0.507313353840223
51.225752	51.634776	0	0	0	0	0.32482863565404	0	0.32482863565404
51.224534	51.963802	0	0	0	0	0.214584661128091	0	0.214584661128091
51.221871	73.63997	0	0	0.118320350550995	0	0.297274155596728	0	0.297274155596728
51.212021	71.114779	0	0	0	0	0.165361627465426	0	0.165361627465426
51.210796	66.763573	0	0	0.086315118274673	0	0.409006632919526	0	0.409006632919526
51.2075	69.338333	0	0	0	0	0	0	0
51.206944	65.0225	0	0	0.387493071006698	0	0.605753859406651	0.072353107921368	0.605753859406651
51.206451	53.341494	0	0	0.08613555888421	0	0.398980781165649	0	0.398980781165649
51.205379	52.901015	0	0	0	0	0.102545605603905	0	0.102545605603905
51.204905	72.594574	0	0	0	0	0	0	0
51.204444	72.181667	0	0	0	0	0.262090481179664	0	0.262090481179664
51.20398	51.370375	0	0	0	0	0.037800408477144	0	0.037800408477144
51.203884	68.311847	0	0	0	0	0	0	0
51.19916	67.044827	0	0	0.324423658707815	0	0.563020966368357	0	0.563020966368357
51.196919	50.853772	0	0	0	0	0.282006261539232	0	0.282006261539232
51.196667	50.057222	0	0	0	0	0	0	0
51.194167	74.038333	0	0	0.38520151376343	0	0.676025228754495	0.147581007151955	0.676025228754495
51.188333	79.301111	0	0	0	0	0.18534059659254	0	0.18534059659254
51.188056	79.300833	0	0	0	0	0.258583417890115	0	0.258583417890115
51.185562	79.045699	0	0	0	0	0.197973083648608	0	0.197973083648608
51.181011	51.30946	0	0	0	0	0.264211333959911	0	0.264211333959911
51.165499	53.021901	0	0	0	0	0.053011916303267	0	0.053011916303267
51.161331	53.762993	0	0	0.049325730557171	0	0.29323451477204	0	0.29323451477204
51.155278	50.690556	0	0	0	0	0.111774524357081	0	0.111774524357081
51.1541	51.488872	0	0	0	0	0.376924171445231	0	0.376924171445231
51.150631	66.329786	0	0	0.090531371665128	0	0.411733807066247	0	0.411733807066247
51.141596	66.665055	0	0	0	0	0	0	0
51.139064	75.740618	0	0	0.070677130474214	0	0.403784381787926	0	0.403784381787926
51.132593	73.087749	0	0	0	0	0	0	0
51.129586	61.855736	0	0	0.503934265799053	0	0.569404863912768	0	0.569404863912768
51.125669	78.044814	0	0	0	0	0	0	0
51.119286	71.214672	0	0	0.235670975149039	0	0.494754716121347	0	0.494754716121347
51.11616	66.672718	0	0	0.083243047349134	0	0.407019543523052	0	0.407019543523052
51.113655	68.966719	0	0	0.42209380284739	0	0.61798600976518	0.064459299682043	0.61798600976518
51.111992	68.914203	0	0	0.550686779382961	0	0.702989971177197	0.272631428509883	0.702989971177197
51.109776	51.702851	0	0	0.101219187635312	0	0.524808826983277	0	0.524808826983277
51.107666	69.767055	0	0	0.076348221331216	0	0.389437415111204	0	0.389437415111204
51.107022	51.881534	0	0	0.286970883850867	0	0.623016938683262	0.180440527011215	0.623016938683262
51.106196	50.287357	0	0	0	0	0.146457291753188	0	0.146457291753188
51.101796	54.085156	0	0	0	0	0	0	0
51.098679	66.314712	0	0	0	0	0.153741233918439	0	0.153741233918439
51.097972	63.590284	0	0	0.811418554509793	0	0.878617688139097	0.71439181577879	0.878617688139097
51.097639	65.300487	0	0	0.181854124659375	0	0.393721401712529	0	0.393721401712529
51.083298	62.690262	0	0	0	0	0.304947607125013	0	0.304947607125013
51.081	71.744229	0	0	0.495066055661115	0	0.66225640672279	0.156762993376103	0.66225640672279
51.078595	51.288305	0	0	0	0	0.368979274330967	0	0.368979274330967
51.066037	52.133781	0	0	0.039193765685123	0	0.492015589068215	0	0.492015589068215
51.06426	70.975513	0	0	0.069218490420192	0	0.384724440984886	0	0.384724440984886
51.060354	51.566082	0	0	0	0	0	0	0
51.059606	66.32092	0	0	0.298459474541647	0	0.546226707285416	0	0.546226707285416
51.056944	52.420556	0	0	0.228650895328119	0	0.592182787158007	0.113407220830747	0.592182787158007
51.056866	52.938546	0	0	0	0	0.206844485958146	0	0.206844485958146
51.053922	69.476099	0	0	0.102040118646594	0	0.406420559189794	0	0.406420559189794
51.046239	80.996849	0	0	0	0	0.153275607080214	0	0.153275607080214
51.044002	79.09923	0	0	0.018583905505211	0	0.455146739053734	0	0.455146739053734
51.043889	73.993889	0	0	0.211277874837737	0	0.371364166394711	0	0.371364166394711
51.037523	66.488923	0	0	0.186046076500924	0	0.473515016480603	0	0.473515016480603
51.033056	71.981111	0	0	0	0	0	0	0
51.025616	53.300423	0	0	0	0	0.332418336198708	0	0.332418336198708
51.020863	69.851326	0	0	0.514712492332222	0	0.679209847326966	0.21439462491319	0.679209847326966
51.011666	51.192931	0	0	0	0	0	0	0
51.010782	51.756291	0	0	0	0	0.442708522120926	0	0.442708522120926
51.005926	72.068251	0	0	0	0	0.202388920229894	0	0.202388920229894
51.004444	72.2725	0	0	0.299099261305571	0	0.53117682684761	0	0.53117682684761
50.998889	74.994167	0	0	0.454585453795916	0	0.650084290928017	0.011712318912104	0.650084290928017
50.99854	50.184374	0	0	0	0	0.376294704253138	0	0.376294704253138
50.997922	68.159097	0	0	0	0	0.413747100130463	0	0.413747100130463
50.996885	68.699344	0	0	0	0	0	0	0
50.99426	50.510553	0	0	0	0	0.24350721476223	0	0.24350721476223
50.991607	58.42719	0	0	0.576930414992151	0	0.60492398734166	0	0.60492398734166
50.970262	71.355366	0	0	0	0	0.287968269562178	0	0.287968269562178
50.96763	61.645602	0	0	0.501077212578201	0	0.566924883668974	0	0.566924883668974
50.9592	56.780506	0	0	0.106506226394055	0	0.241395411662553	0	0.241395411662553
50.959002	69.445826	0	0	0.541278515166232	0	0.696770815590486	0.257400904702623	0.696770815590486
50.953243	49.933933	0	0	0.040907676425633	0	0.416018219509189	0	0.416018219509189
50.95145	79.40887	0	0	0	0	0.390316103084797	0	0.390316103084797
50.948611	53.075556	0	0	0.065770375284652	0	0.385587255618817	0	0.385587255618817
50.938863	69.915618	0	0	0.090087159725456	0	0.398519281170844	0	0.398519281170844
50.937228	52.584484	0	0	0.015556153212929	0	0.352562978531204	0	0.352562978531204
50.936626	69.059434	0	0	0	0	0.069735085910867	0	0.069735085910867
50.935718	49.960299	0	0	0	0	0.286100886640051	0	0.286100886640051
50.934855	70.709935	0	0	0	0	0.33565284147	0	0.33565284147
50.923473	66.467812	0	0	0.180972971636418	0	0.470233610182443	0	0.470233610182443
50.920259	81.39377	0	0	0.895615985838546	0	0.939148647032732	0.819065862755272	0.939148647032732
50.912587	78.241123	0	0	0	0	0	0	0
50.910151	66.46827	0	0	0	0	0	0	0
50.907345	56.400141	0	0	0	0	0.005106185123398	0	0.005106185123398
50.901358	57.096452	0	0	0.32507119328091	0	0.426964009483934	0	0.426964009483934
50.898056	81.050833	0	0	0	0	0.136718904116995	0	0.136718904116995
50.894722	78.325	0	0	0.035917554617154	0	0.464769869646068	0	0.464769869646068
50.89374	53.689987	0	0	0.296572222192679	0	0.477046459881371	0	0.477046459881371
50.890297	54.804625	0	0	0.09087482016029	0	0.147334927758628	0	0.147334927758628
50.885996	79.480987	0	0	0.25966686578478	0	0.588988885930815	0	0.588988885930815
50.884167	72.149167	0	0	0.439005684875554	0	0.624758371025549	0.063142471758491	0.624758371025549
50.879415	70.553269	0	0	0	0	0.088814723709687	0	0.088814723709687
50.874965	52.79858	0	0	0.144123904805014	0	0.437117849201982	0	0.437117849201982
50.868889	50.023333	0	0	0	0	0.226371577481208	0	0.226371577481208
50.868333	51.133333	0	0	0	0	0	0	0
50.86342	75.631517	0	0	0.109400747554389	0	0.428627873812015	0	0.428627873812015
50.854607	71.358456	0	0	0.027538433761166	0	0.357172625766467	0	0.357172625766467
50.852222	72.694722	0	0	0.307597206346819	0	0.53686098915415	0	0.53686098915415
50.848611	50.2925	0	0	0.034942614881027	0	0.412386152839553	0	0.412386152839553
50.847408	56.205764	0	0	0	0	0	0	0
50.845912	54.831243	0	0	0.208932003185585	0	0.258060313794708	0	0.258060313794708
50.844718	81.275444	0	0	0	0	0.261104676316434	0	0.261104676316434
50.844706	70.837361	0	0	0.192067095455305	0	0.465931193976066	0	0.465931193976066
50.834109	65.170492	0	0	0.379257343106479	0	0.540005029345219	0	0.540005029345219
50.833865	72.182238	0	0	0	0	0	0	0
50.831237	60.160911	0	0	0.76251430388053	0	0.793857590659728	0	0.793857590659728
50.828056	52.030833	0	0	0	0	0	0	0
50.8275	73.298056	0	0	0	0	0	0	0
50.820312	71.329845	0	0	0.230684276274596	0	0.4914583528975	0	0.4914583528975
50.811389	80.297778	0	0	0	0	0	0	0
50.807769	52.970517	0	0	0.017000704575379	0	0.353513013451451	0	0.353513013451451
50.80737	74.265009	0	0	0	0	0.198009173463726	0	0.198009173463726
50.806653	58.037608	0	0	0.468631147184558	0	0.503790640924314	0	0.503790640924314
50.805556	72.116667	0	0	0.315298085349592	0	0.542012004598744	0	0.542012004598744
50.805	54.163056	0	0	0.263443549296743	0	0.452417411502919	0	0.452417411502919
50.804644	72.915578	0	0	0.28688415720299	0	0.431624702804415	0	0.431624702804415
50.803671	58.310256	0	0	0.270919551040333	0	0.31916118083319	0	0.31916118083319
50.800574	80.49549	0	0	0	0	0.295140994063678	0	0.295140994063678
50.797784	57.480159	0	0	0	0	0	0	0
50.794146	78.46696	0	0	0	0	0.256013452011231	0	0.256013452011231
50.793133	75.700831	0	0	0.393791646157111	0	0.611081465544702	0	0.611081465544702
50.792814	76.739338	0	0	0	0	0.16522675999829	0	0.16522675999829
50.787666	66.916134	0	0	0.611149537473801	0	0.7484821641076	0.331407742491176	0.7484821641076
50.773457	51.232672	0	0	0	0	0.181064465764973	0	0.181064465764973
50.771531	66.040789	0	0	0	0	0.173475825360466	0	0.173475825360466
50.768119	80.665955	0	0	0	0	0.056592911560485	0	0.056592911560485
50.765419	49.338045	0	0	0.234939966763099	0	0.534162552019004	0	0.534162552019004
50.762786	56.87473	0	0	0.211236621471898	0	0.330314842990879	0	0.330314842990879
50.760935	72.323597	0	0	0.377141067322025	0	0.583377951936063	0	0.583377951936063
50.759402	80.831676	0	0	0	0	0	0	0
50.7549	78.544826	0	0	0	0	0	0	0
50.748563	57.889449	0	0	0	0	0	0	0
50.746044	56.504076	0	0	0	0	0	0	0
50.745	80.284722	0	0	0	0	0	0	0
50.743343	81.5208	0	0	0	0	0	0	0
50.739945	70.846731	0	0	0.62350221100598	0	0.75112323869022	0.390508343881606	0.75112323869022
50.739723	70.609603	0	0	0	0	0	0	0
50.734444	52.929167	0	0	0	0	0.382891915607628	0	0.382891915607628
50.733703	73.532406	0	0	0.178227530458864	0	0.345022023672043	0	0.345022023672043
50.73282	66.611884	0	0	0	0	0	0	0
50.731503	69.987843	0	0	0	0	0	0	0
50.730932	51.542555	0	0	0	0	0.049119042676879	0	0.049119042676879
50.729262	53.457745	0	0	0.221695030318225	0	0.421380059150159	0	0.421380059150159
50.727477	74.19477	0	0	0	0	0.011706396444175	0	0.011706396444175
50.725833	73.530278	0	0	0	0	0	0	0
50.725179	75.093732	0	0	0	0	0.323539538818532	0	0.323539538818532
50.723537	79.690609	0	0	0.473716817905935	0	0.707823104233135	0.134418426487019	0.707823104233135
50.719973	69.519838	0	0	0.53157478388317	0	0.69035634707315	0.241692065439466	0.69035634707315
50.719167	58.675833	0	0	0	0	0	0	0
50.713574	80.936249	0	0	0	0	0	0	0
50.712793	75.667504	0	0	0.097563438942803	0	0.421033539804688	0	0.421033539804688
50.710951	51.108238	0	0	0	0	0	0	0
50.704414	80.745501	0	0	0	0	0	0	0
50.704071	52.776382	0	0	0	0	0.255581999087153	0	0.255581999087153
50.696449	69.797894	0	0	0	0	0	0	0
50.693071	55.013681	0	0	0	0	0.029520662416947	0	0.029520662416947
50.686361	72.71705	0	0	0.270976180508381	0	0.418945555267719	0	0.418945555267719
50.682811	71.034065	0	0	0.161554070699248	0	0.445761134546651	0	0.445761134546651
50.680945	81.916958	0	0	0.173791411668571	0	0.313382568702981	0	0.313382568702981
50.669444	80.463056	0	0	0	0	0	0	0
50.668611	72.521111	0	0	0.412309552263221	0	0.531592606916067	0	0.531592606916067
50.665007	72.388231	0	0	0.111859171177594	0	0.405934423253273	0	0.405934423253273
50.664972	52.111656	0	0	0	0	0	0	0
50.663591	72.120614	0	0	0.33685328674911	0	0.556429991854522	0	0.556429991854522
50.663077	61.520143	0	0	0.470573132003506	0	0.540446721964387	0	0.540446721964387
50.660993	79.306893	0	0	0	0	0.141551533939193	0	0.141551533939193
50.656984	62.676472	0	0	0.299363656123096	0	0.208571240174126	0	0.299363656123096
50.652604	70.330568	0	0	0	0	0	0	0
50.65008	81.866095	0	0.136667020222539	0.610116514203855	0	0.675988846759495	0.330024302157943	0.675988846759495
50.645676	73.619722	0	0	0.555178819659898	0	0.645463814710587	0.042688947364783	0.645463814710587
50.643928	57.175154	0	0	0	0	0.028579210105701	0	0.028579210105701
50.6439	81.135253	0	0	0	0	0.194048503205958	0	0.194048503205958
50.64025	56.696289	0	0	0.161737483510967	0	0.288288502925447	0	0.288288502925447
50.637062	70.563267	0	0	0	0	0	0	0
50.636091	71.460864	0	0	0.35373954683146	0	0.427850794998029	0	0.427850794998029
50.631777	50.596036	0	0	0	0	0	0	0
50.625035	81.911927	0	0	0.479041188150771	0	0.567059207256782	0.10478449015881	0.567059207256782
50.621111	79.2525	0	0	0.205901414248747	0	0.537074965735493	0	0.537074965735493
50.620201	56.817004	0	0	0.287428057516102	0	0.395003791792266	0	0.395003791792266
50.616944	72.890833	0	0	0.448346481288957	0	0.5603151496164	0	0.5603151496164
50.615131	58.24546	0	0	0.640827664439331	0	0.66459329807918	0	0.66459329807918
50.614722	58.988611	0	0	0.339642120689931	0	0.305691948819465	0	0.339642120689931
50.588272	70.024126	0	0	0	0	0	0	0
50.581935	71.377339	0	0	0.480515202899291	0	0.540088191665557	0	0.540088191665557
50.569934	81.802863	0	0	0.288107082170535	0	0.408384161697279	0	0.408384161697279
50.568509	60.186181	0	0	0.408372398876371	0	0.486455221848489	0	0.486455221848489
50.567417	82.143117	0	0.026533763847035	0.560380040672136	0	0.63465554403132	0.244557156775849	0.63465554403132
50.565059	54.416122	0	0	0.009258768297221	0	0.263447292235914	0	0.263447292235914
50.565	51.691667	0	0	0	0	0.114218989618562	0	0.114218989618562
50.564808	72.568424	0	0	0	0	0	0	0
50.562267	58.279048	0	0	0.372940960162921	0	0.414432060495191	0	0.414432060495191
50.560104	66.758157	0	0	0.498217630948145	0	0.64376609772218	0	0.64376609772218
50.556488	55.187452	0	0	0	0	0	0	0
50.555034	74.673213	0	0	0	0	0	0	0
50.554198	66.637773	0	0	0.570114975626516	0	0.694808687573603	0	0.694808687573603
50.545115	81.849692	0	0.000616727960414	0.548675837856225	0	0.624928811840033	0.224444657183148	0.624928811840033
50.541881	81.327735	0	0	0	0	0.287983205853015	0	0.287983205853015
50.536944	66.234722	0	0	0.184308188960434	0	0.420910149848929	0	0.420910149848929
50.535515	57.450074	0	0	0.180755505758072	0	0.234963089650147	0	0.234963089650147
50.535126	51.177354	0	0	0	0	0.179243204576308	0	0.179243204576308
50.533849	81.572534	0	0	0	0	0.192744597472812	0	0.192744597472812
50.520661	81.121149	0	0	0.226488946897108	0	0.549076604357791	0	0.549076604357791
50.518279	82.173427	0	0	0.18801485044259	0	0.325202902131071	0	0.325202902131071
50.513267	56.096843	0	0	0.052116644158877	0	0.19521692910319	0	0.19521692910319
50.510203	51.065361	0	0	0	0	0	0	0
50.507957	56.916394	0	0	0	0	0	0	0
50.506977	52.642803	0	0	0	0	0.03704195068092	0	0.03704195068092
50.500423	81.675652	0	0	0	0	0.269769877668575	0	0.269769877668575
50.499123	66.782187	0	0	0.056269679959312	0	0.330010866580984	0	0.330010866580984
50.497788	75.208267	0	0	0	0	0.35718347470726	0	0.35718347470726
50.495375	79.872311	0	0	0	0	0.11016440176181	0	0.11016440176181
50.489817	67.307611	0	0	0	0	0.291036729453498	0	0.291036729453498
50.484444	79.723889	0	0	0.144679719409896	0	0.501385372919768	0	0.501385372919768
50.480549	81.906232	0	0.07709127328818	0.583211947335967	0	0.653629911190578	0.283791500259077	0.653629911190578
50.480492	71.395485	0	0	0.342363288444462	0	0.417779132466143	0	0.417779132466143
50.479701	71.095223	0	0	0.610484150796375	0	0.655152682846585	0.002273157001153	0.655152682846585
50.478889	73.234167	0	0	0	0	0.165501259089769	0	0.165501259089769
50.478342	58.518809	0	0	0.403021312498749	0	0.372329577488558	0	0.403021312498749
50.476875	64.260957	0	0	0.011724735075134	0	0	0	0.011724735075134
50.47617	82.415496	0	0.318368267098472	0.692173283914837	0	0.744181805819954	0.471030637518667	0.744181805819954
50.47578	59.078729	0	0	0.525995079650882	0	0.501625644504423	0	0.525995079650882
50.475287	71.447973	0	0	0.327291930430349	0	0.404436113465371	0	0.404436113465371
50.473338	76.817213	0	0	0.451155130312348	0	0.589999554961586	0	0.589999554961586
50.468488	61.220887	0	0	0.337180421457039	0	0.424659139007621	0	0.424659139007621
50.464119	65.974008	0	0	0.221371614827401	0	0.423005431943615	0	0.423005431943615
50.462398	72.693263	0	0	0.385335554890345	0	0.510093499964204	0	0.510093499964204
50.46132	62.799155	0	0	0.275427226023594	0	0.181532992224444	0	0.275427226023594
50.459444	73.318889	0	0	0.49893576788558	0	0.600636369646359	0	0.600636369646359
50.457472	57.02686	0	0	0	0	0	0	0
50.45324	80.267785	0	0	0	0	0	0	0
50.451944	79.818889	0	0	0.343858610995665	0	0.617498028031574	0	0.617498028031574
50.450745	82.663925	0	0	0.629823918653398	0	0.780185832701827	0.39300011099165	0.780185832701827
50.445709	55.330679	0	0	0	0	0	0	0
50.437075	55.831283	0	0	0	0	0	0	0
50.435802	65.636538	0	0	0	0	0	0	0
50.432812	60.502945	0	0	0	0	0	0	0
50.432778	73.247222	0	0	0.489025054168705	0	0.592737225473435	0	0.592737225473435
50.417852	56.487987	0	0	0	0	0.02557513423771	0	0.02557513423771
50.416526	80.25617	0	0	0.333756226862027	0	0.611608776236983	0	0.611608776236983
50.411245	53.394163	0	0	0	0	0	0	0
50.410987	53.869084	0	0	0	0	0.10953608308941	0	0.10953608308941
50.399659	47.59375	0	0	0	0	0.053673240035572	0	0.053673240035572
50.399516	73.064563	0	0	0.072660545983927	0	0.260881884617433	0	0.260881884617433
50.397937	51.232753	0	0	0	0	0	0	0
50.396398	58.230333	0	0.026828562076653	0.679799244989121	0	0.663337155255248	0	0.679799244989121
50.383889	81.028889	0	0	0	0	0	0	0
50.38177	71.955027	0	0	0.343614805649697	0	0.476840777438973	0	0.476840777438973
50.381632	72.220192	0	0	0.482165359689047	0	0.587269837631855	0	0.587269837631855
50.378444	80.488394	0	0	0	0	0.412206374617747	0	0.412206374617747
50.374618	82.722917	0	0.49339867437816	0.857995773205469	0	0.915676505213112	0.76714716523705	0.915676505213112
50.370488	55.654189	0	0	0	0	0	0	0
50.368936	74.275924	0	0	0	0	0.151221771868008	0	0.151221771868008
50.368408	58.903521	0	0	0.495558132217274	0	0.469623879524211	0	0.495558132217274
50.367069	48.774271	0	0	0	0	0.088756943273597	0	0.088756943273597
50.366983	69.801837	0	0	0	0	0	0	0
50.366111	57.396944	0	0	0	0	0.018439481291995	0	0.018439481291995
50.363702	61.674195	0	0	0	0	0.007393402305331	0	0.007393402305331
50.363564	71.449105	0	0	0.524783132187838	0	0.579279605011901	0	0.579279605011901
50.359444	80.417778	0	0	0.226499738634567	0	0.549082895472677	0	0.549082895472677
50.339113	83.506994	0	0	0.032778862542478	0	0.163972096039481	0	0.163972096039481
50.331967	73.258267	0	0	0	0	0.00850204613248	0	0.00850204613248
50.329764	82.591188	0	0	0.576640011858232	0	0.748604710163289	0.305791274039626	0.748604710163289
50.322852	52.481888	0	0	0	0	0.167087549727912	0	0.167087549727912
50.322812	57.324256	0	0	0.017663164611818	0	0.078669992553382	0	0.078669992553382
50.321506	56.014719	0	0	0.073960065767869	0	0.131470643504064	0	0.131470643504064
50.318435	59.627312	0	0	0.178376860514942	0	0.136135755089779	0	0.178376860514942
50.317169	55.170141	0	0	0.230187214951885	0	0.277995496625542	0	0.277995496625542
50.314524	51.064993	0	0	0	0	0.005879479592559	0	0.005879479592559
50.306786	82.331494	0	0	0.634697172592507	0	0.783079618417969	0.400991077316078	0.783079618417969
50.289892	57.076905	0	0	0	0	0	0	0
50.287532	65.376736	0	0	0	0	0.132994894705008	0	0.132994894705008
50.285547	73.794561	0	0	0	0	0.052446883782511	0	0.052446883782511
50.284401	79.972401	0	0	0.365026281292619	0	0.629837861741577	0	0.629837861741577
50.282222	72.1	0	0	0	0	0.137529870957814	0	0.137529870957814
50.279353	72.291761	0	0	0.509095102814241	0	0.608733672584881	0	0.608733672584881
50.278093	58.310103	0	0	0.485361203708735	0	0.458902708803589	0	0.485361203708735
50.276055	66.890056	0	0	0.61995671493596	0	0.730193185685935	0	0.730193185685935
50.275675	83.051152	0	0.126228641483921	0.755075204335522	0	0.854561267670741	0.598382144943262	0.854561267670741
50.275381	82.215477	0	0	0.64572812934955	0	0.789629908121265	0.419079197712251	0.789629908121265
50.269589	71.851901	0	0	0.162697306675813	0	0.332643956844097	0	0.332643956844097
50.266135	82.000941	0	0	0.364324073514094	0	0.471723995676965	0	0.471723995676965
50.26177	71.548216	0	0	0.208892436274809	0	0.299614325095687	0	0.299614325095687
50.259069	52.603079	0	0	0	0	0	0	0
50.258395	82.357967	0	0	0.66111730432989	0	0.798768150309696	0.444313749526122	0.798768150309696
50.257871	58.433002	0	0	0.559127995893471	0	0.536461982840166	0	0.559127995893471
50.254905	54.284088	0	0	0.124174765538168	0	0.348879982654735	0	0.348879982654735
50.253966	56.851212	0	0	0	0	0	0	0
50.253889	71.479167	0	0	0	0	0	0	0
50.252964	66.913799	0	0	0.542877958507937	0	0.675472119585188	0	0.675472119585188
50.252855	58.496387	0	0	0.232955151921522	0	0.193520013429902	0	0.232955151921522
50.250724	82.250044	0	0	0.10848853434646	0	0.47061179710334	0	0.47061179710334
50.247778	75.731944	0	0	0.075533558193888	0	0.406900067573925	0	0.406900067573925
50.245188	74.77209	0	0	0	0	0	0	0
50.244167	67.614167	0	0	0.246640647685829	0	0.465162272641282	0	0.465162272641282
50.237232	73.402034	0	0	0.575899308574854	0	0.641122917101952	0	0.641122917101952
50.236667	73.062778	0	0	0	0	0	0	0
50.234455	57.984482	0	0	0.182417761155907	0	0.140384405612396	0	0.182417761155907
50.224745	81.856627	0	0	0.454840534642571	0	0.54694734836039	0.063198092393643	0.54694734836039
50.222088	72.895941	0	0	0	0	0.133551379558268	0	0.133551379558268
50.221431	69.472686	0	0	0	0	0	0	0
50.219167	66.506111	0	0	0.266258435059853	0	0.479089667028431	0	0.479089667028431
50.218561	66.682051	0	0	0.712319147614292	0	0.795764700043935	0.185014905778287	0.795764700043935
50.217863	74.280855	0	0	0	0	0	0	0
50.216918	47.810199	0	0	0.072121695108129	0	0.302286254344489	0	0.302286254344489
50.203111	55.964135	0	0	0	0	0.021748358446607	0	0.021748358446607
50.198135	81.722185	0	0.043541047721315	0.592169267815447	0	0.618820281643364	0.197738657529219	0.618820281643364
50.196844	82.293477	0	0	0.641601325809814	0	0.787179371932135	0.412312230809725	0.787179371932135
50.196792	50.657086	0	0	0	0	0.26989139988634	0	0.26989139988634
50.183319	65.185979	0	0	0	0	0	0	0
50.182778	51.175278	0	0	0.081542845387922	0	0.514405818791977	0	0.514405818791977
50.181179	58.320631	0	0	0.146660823704388	0	0.102789140475125	0	0.146660823704388
50.179172	56.79328	0	0	0.047020540559191	0	0	0	0.047020540559191
50.176667	67.448611	0	0	0.55663479045879	0	0.685238604482002	0	0.685238604482002
50.176362	72.737729	0	0	0.107895354594778	0	0.245094574812004	0	0.245094574812004
50.175647	60.18963	0	0	0.311808927662683	0	0.402636166909551	0	0.402636166909551
50.170108	57.077444	0	0	0	0	0	0	0
50.166923	82.056951	0	0	0.367766981446281	0	0.40908228603278	0	0.40908228603278
50.164615	82.718102	0	0.372211689362314	0.824026134291454	0	0.895505002332265	0.711445113998481	0.895505002332265
50.164535	75.204997	0	0	0.137026177255501	0	0.446351221840699	0	0.446351221840699
50.157881	71.445907	0	0	0	0	0.107928535848822	0	0.107928535848822
50.1578	51.833385	0	0	0	0	0.424136002478798	0	0.424136002478798
50.153939	76.656324	0	0	0.139274800222682	0	0.357017375118558	0	0.357017375118558
50.152311	70.831729	0	0	0.245608802472471	0	0.332120166397839	0	0.332120166397839
50.149327	82.313564	0	0	0.693330716282471	0	0.817896788492992	0.497136010242335	0.817896788492992
50.149189	55.671491	0	0	0.056797016279938	0	0.115373484217278	0	0.115373484217278
50.149189	55.671491	0	0	0.146711626698232	0	0.199704057704845	0	0.199704057704845
50.147492	74.570921	0	0	0.224164207271734	0	0.343482121741936	0	0.343482121741936
50.142735	72.800917	0	0	0.456013575282625	0	0.539674739546687	0	0.539674739546687
50.140016	73.175568	0	0	0	0	0	0	0
50.136667	82.201111	0	0	0.33073868549776	0	0.374473723442909	0	0.374473723442909
50.133878	76.181861	0	0	0.488856858512299	0	0.618163661423024	0	0.618163661423024
50.131915	82.522656	0	0.183061762832334	0.771005962991739	0	0.864021107527779	0.624504763943835	0.864021107527779
50.12804	73.261744	0	0	0	0	0	0	0
50.125309	59.094431	0	0	0.099274212855546	0	0.052966299768075	0	0.099274212855546
50.125268	49.562219	0	0	0	0	0	0	0
50.119937	64.790846	0	0	0	0	0.130695032532108	0	0.130695032532108
50.117327	73.437086	0	0	0.46247144358135	0	0.571573179741388	0	0.571573179741388
50.116004	66.571729	0	0	0.422177508976301	0	0.589782396718702	0	0.589782396718702
50.114554	67.324311	0	0	0.187873791847938	0	0.423441503497302	0	0.423441503497302
50.114023	64.990748	0	0	0	0	0	0	0
50.112376	82.951601	0	0	0.554140086186323	0	0.735244034865603	0.268896798481226	0.735244034865603
50.112059	57.828202	0	0	0.254048802755329	0	0.21569812633136	0	0.254048802755329
50.110198	47.426448	0	0	0.197371031923233	0	0.3964669065587	0	0.3964669065587
50.10939	72.811014	0	0	0.037056511879705	0	0.185150232009749	0	0.185150232009749
50.105109	51.394549	0	0	0	0	0.260274094542982	0	0.260274094542982
50.104958	81.549547	0	0	0.435440472615393	0	0.47233343477745	0	0.47233343477745
50.103866	65.310656	0	0	0	0	0.103046259147636	0	0.103046259147636
50.103768	70.562261	0	0	0.574226397494004	0	0.623052862061637	0	0.623052862061637
50.103346	61.037397	0	0	0.43823030853122	0	0.512372494066091	0	0.512372494066091
50.100509	53.18782	0	0	0	0	0	0	0
50.099608	56.82173	0	0	0.06949524199062	0	0.018195926686292	0	0.06949524199062
50.095043	56.114684	0	0	0.01132275288174	0	0.072723344340633	0	0.072723344340633
50.094742	73.504819	0	0	0	0	0.121975283017616	0	0.121975283017616
50.089027	53.831463	0	0	0	0	0	0	0
50.087744	48.859961	0	0	0	0	0	0	0
50.085278	52.722222	0	0	0	0	0	0	0
50.080594	52.319445	0	0	0	0	0	0	0
50.078536	79.582847	0	0	0	0	0	0	0
50.071298	74.294546	0	0	0	0	0	0	0
50.064677	71.509652	0	0	0.247086819000268	0	0.333428688336966	0	0.333428688336966
50.063457	73.710111	0	0	0	0	0	0	0
50.060913	72.058621	0	0	0.770329848569459	0	0.816945813369839	0.505720985999915	0.816945813369839
50.060895	77.29199	0	0	0.39201147699842	0	0.545817809774267	0	0.545817809774267
50.058767	82.32111	0	0.104310526178045	0.618081159626839	0	0.643038877357933	0.248711052373552	0.643038877357933
50.058756	72.953424	0	0	0.368532728908502	0	0.4409475384601	0	0.4409475384601
50.047836	72.681234	0	0	0	0	0	0	0
50.047795	56.687692	0	0	0	0	0	0	0
50.047084	57.349813	0	0	0	0	0	0	0
50.044654	50.576678	0	0	0	0	0.300829394185745	0	0.300829394185745
50.042751	82.467463	0	0	0.544836480854662	0	0.729719463284938	0.253641119661698	0.729719463284938
50.039933	82.547701	0	0	0.319624456842068	0	0.595986367014159	0	0.595986367014159
50.039401	54.03591	0	0	0	0	0	0	0
50.024454	58.792903	0	0	0	0	0	0	0
50.01968	55.644559	0	0	0.023735778146744	0	0.084365473850432	0	0.084365473850432
50.014765	66.082246	0	0	0.358233507642508	0	0.544386180097068	0	0.544386180097068
50.009393	57.43863	0	0	0	0	0	0	0
49.999545	72.688241	0	0	0	0	0	0	0
49.997773	71.495377	0	0	0.7661752820767	0	0.792989613067448	0.401068793206536	0.792989613067448
49.997773	71.495377	0	0	0	0	0.069061358016806	0	0.069061358016806
49.985675	61.486663	0	0	0	0	0	0	0
49.98498	57.204816	0	0	0	0	0	0	0
49.98396	63.943286	0	0	0	0	0	0	0
49.9837	67.251161	0	0	0.570363644816759	0	0.694985227048643	0	0.694985227048643
49.97899	56.356151	0	0	0	0	0	0	0
49.975995	55.361338	0	0	0.110537948783946	0	0.16577690182356	0	0.16577690182356
49.971667	47.954722	0	0	0	0	0	0	0
49.970335	82.430956	0	0	0.192692629984944	0	0.245448732415973	0	0.245448732415973
49.96501	82.738108	0	0	0.379691330038126	0	0.631654662128651	0	0.631654662128651
49.956138	60.116454	0	0	0.237816007451411	0	0.33840880881721	0	0.33840880881721
49.95273	72.524101	0	0	0	0	0	0	0
49.948759	82.628459	0	0	0.221624863104185	0	0.272490295499628	0	0.272490295499628
49.945177	70.273965	0	0	0.566845851718081	0	0.616518695569674	0	0.616518695569674
49.94062	60.556754	0	0	0.392181225055712	0	0.472400954008464	0	0.472400954008464
49.934851	51.307394	0	0	0	0	0.25634132485967	0	0.25634132485967
49.934579	59.002992	0	0	0	0	0	0	0
49.934103	66.569969	0	0	0.361043254856122	0	0.54638092378687	0	0.54638092378687
49.933483	73.286304	0	0	0	0	0	0	0
49.923758	81.875887	0	0	0.283599702453522	0	0.330415189197164	0	0.330415189197164
49.921496	83.085522	0	0.391560228748675	0.795714362241205	0	0.823818430351712	0.661392912892491	0.823818430351712
49.916978	74.126902	0	0	0	0	0.014941959107574	0	0.014941959107574
49.906925	48.177987	0	0	0	0	0	0	0
49.906623	70.942806	0	0	0	0	0	0	0
49.90443	71.613937	0	0	0.49535199687629	0	0.553223545743153	0	0.553223545743153
49.901459	64.849326	0	0	0	0	0.194691041687388	0	0.194691041687388
49.896725	57.328586	0	0	0	0	0	0	0
49.889952	72.414516	0	0	0.114794226800894	0	0.250932450539814	0	0.250932450539814
49.882378	51.445411	0	0	0	0	0.189872599462976	0	0.189872599462976
49.879156	73.577789	0	0	0	0	0.00919329072448	0	0.00919329072448
49.876799	72.997837	0	0	0.061073732116147	0	0.20547377807333	0	0.20547377807333
49.875833	53.415	0	0	0	0	0	0	0
49.874291	82.492903	0	0	0.528613589783427	0	0.559417854262664	0.072715554668651	0.559417854262664
49.868184	75.674358	0	0	0.654320719049699	0	0.741769183137596	0.145962522664737	0.741769183137596
49.865124	72.576329	0	0	0.304244376729914	0	0.411246542301024	0	0.411246542301024
49.854281	55.751953	0	0	0	0	0	0	0
49.853108	76.361964	0	0	0.618250355692643	0	0.714823745827585	0.056846848611788	0.714823745827585
49.836244	82.264992	0	0	0.443068260588849	0	0.479462760357779	0	0.479462760357779
49.833972	57.935623	0	0	0	0	0	0	0
49.832793	68.655946	0	0	0	0	0	0	0
49.831119	73.234884	0	0	0	0	0	0	0
49.826325	60.098236	0	0	0	0	0	0	0
49.82382	49.245105	0	0	0	0	0	0	0
49.823333	72.634167	0	0	0	0	0	0	0
49.814631	57.345861	0	0	0	0	0	0	0
49.814486	84.305254	0	0.375576364906571	0.790347727821304	0	0.819190096778193	0.652497620651539	0.819190096778193
49.811318	76.524658	0	0	0.503033842628398	0	0.628754212811819	0	0.628754212811819
49.809551	56.447536	0	0	0.118620480366245	0	0.070029470496293	0	0.118620480366245
49.808611	53.83	0	0	0	0	0	0	0
49.805039	84.125097	0	0.051080543900428	0.681397197503453	0	0.725228153804617	0.471910174003409	0.725228153804617
49.801237	72.829142	0	0	0	0	0	0	0
49.800993	80.817752	0	0	0	0	0	0	0
49.793333	66.140556	0	0	0.311540245358245	0	0.511236902522737	0	0.511236902522737
49.791421	84.253898	0	0.579141096430581	0.858695250401979	0	0.878134885760632	0.765784858001933	0.878134885760632
49.791111	82.443889	0	0	0	0	0	0	0
49.79102	64.134546	0	0	0	0	0	0	0
49.789194	73.482981	0	0	0.08205438483281	0	0.223227758664478	0	0.223227758664478
49.789043	51.389383	0	0	0	0	0	0	0
49.788618	63.664682	0	0	0.112380042964228	0	0	0	0.112380042964228
49.78614	76.385815	0	0	0.211310569962602	0	0.410829844330233	0	0.410829844330233
49.782222	48.588333	0	0	0	0	0.017751776378248	0	0.017751776378248
49.777729	72.960961	0	0	0.728752147626764	0	0.751163795065021	0.186079111849598	0.751163795065021
49.774373	56.856261	0	0	0.065292348208488	0	0.013761324714094	0	0.065292348208488
49.773308	73.237723	0	0	0	0	0.13824043547165	0	0.13824043547165
49.771976	64.009761	0	0	0	0	0	0	0
49.770126	84.007346	0	0.420014932432503	0.805268121814373	0	0.832057856167982	0.677228439733664	0.832057856167982
49.765075	48.692201	0	0	0	0	0	0	0
49.763611	52.773889	0	0	0	0	0	0	0
49.763056	46.954444	0	0	0	0	0.224174525598187	0	0.224174525598187
49.745165	71.728373	0	0	0.296880273510475	0	0.3775119759227	0	0.3775119759227
49.743081	82.221549	0	0	0.138144925195531	0	0.194465623229344	0	0.194465623229344
49.738611	84.271944	0	0.420196649646997	0.80532913396185	0	0.832110474727113	0.677329568455988	0.832110474727113
49.732778	72.919444	0	0	0.05876252141908	0	0.077478157336072	0	0.077478157336072
49.730232	67.444856	0	0	0	0	0	0	0
49.728611	50.233611	0	0	0	0	0	0	0
49.725608	84.274505	0	0	0.569480143185435	0	0.744353110317751	0.294050808599792	0.744353110317751
49.717676	83.852504	0	0.423122649627903	0.806311547999237	0	0.832957735694895	0.678957937239925	0.832957735694895
49.716383	81.588785	0	0	0.545132875022712	0	0.574857633558438	0.105211349876964	0.574857633558438
49.715771	82.670455	0	0	0.140446953453581	0	0.196617218030336	0	0.196617218030336
49.711123	72.031393	0	0	0.15858659059204	0	0.175317317305029	0	0.175317317305029
49.710092	72.588564	0	0	0	0	0	0	0
49.707954	63.638002	0	0	0	0	0	0	0
49.707954	63.638002	0	0	0.198521660368773	0	0.094661568865055	0	0.198521660368773
49.707435	72.709055	0	0	0	0	0	0	0
49.703777	76.2271	0	0	0.639678106240245	0	0.730830795808189	0.109786388327137	0.730830795808189
49.700386	81.508655	0	0	0.520332529725997	0	0.551677946768501	0.056425525903121	0.551677946768501
49.694518	75.584886	0	0	0.337824412741362	0	0.505338756971308	0	0.505338756971308
49.693207	74.369411	0	0	0.574947835349732	0	0.682475711633547	0	0.682475711633547
49.691944	48.680278	0	0	0	0	0	0	0
49.69129	53.505042	0	0	0	0	0	0	0
49.688475	84.050133	0	0	0.331209551536694	0	0.423216667266785	0	0.423216667266785
49.681446	69.543464	0	0	0.323899022444517	0	0.401432294189072	0	0.401432294189072
49.679563	83.300579	0	0.46712148510989	0.821084300524268	0	0.84569816500965	0.703444037956251	0.84569816500965
49.676742	83.029332	0	0.748358433994452	0.892700921594587	0	0.899712725749188	0.78892737625165	0.899712725749188
49.676345	49.40885	0	0	0	0	0	0	0
49.674167	72.676111	0	0	0	0	0	0	0
49.670894	72.379643	0	0	0.109151417703792	0	0.126865117065365	0	0.126865117065365
49.666767	49.474337	0	0	0	0	0	0	0
49.664444	71.816111	0	0	0.295715862113752	0	0.309719900209082	0	0.309719900209082
49.658026	83.759402	0	0.781948879909329	0.926788625207502	0	0.936860490690584	0.878650840883421	0.936860490690584
49.6576	49.504718	0	0	0	0	0	0	0
49.653512	57.341405	0	0	0	0	0	0	0
49.644757	50.640206	0	0	0	0	0	0	0
49.642225	72.738906	0	0	0.323387678430719	0	0.336841488075591	0	0.336841488075591
49.632441	63.491828	0	0	0	0	0	0	0
49.632319	72.859496	0	0	0	0	0	0	0
49.627219	83.518851	0	0.128258648081978	0.707309997715901	0	0.747576067566436	0.514861102394644	0.747576067566436
49.626939	51.604844	0	0	0.048898794439267	0	0.497146699940187	0	0.497146699940187
49.626484	83.587644	0	0.40545357660093	0.800379099098833	0	0.827841428104219	0.669124797408765	0.827841428104219
49.624068	48.881197	0	0	0	0	0.068369216148288	0	0.068369216148288
49.623449	56.216274	0	0	0	0	0	0	0
49.61965	47.124641	0	0	0	0	0	0	0
49.611519	84.34814	0	0	0.266395934068637	0	0.367319615543606	0	0.367319615543606
49.605308	51.522172	0	0	0	0	0.269742593535616	0	0.269742593535616
49.600637	78.734541	0	0	0.189008568191897	0	0.298093157118846	0	0.298093157118846
49.59721	73.219945	0	0	0.551031787407451	0	0.559959104685401	0	0.559959104685401
49.592609	75.060836	0	0	0.275781593130533	0	0.458991264160901	0	0.458991264160901
49.590556	48.3575	0	0	0	0	0	0	0
49.585	53.101389	0	0	0	0	0	0	0
49.584958	81.047164	0	0	0.113241794477412	0	0.171189867862687	0	0.171189867862687
49.579532	72.668874	0	0	0.352581245589486	0	0.365454568177163	0	0.365454568177163
49.574211	76.197699	0	0	0.324996075026328	0	0.495755677192756	0	0.495755677192756
49.574211	76.197699	0	0	0.272283146010477	0	0.456377839210817	0	0.456377839210817
49.574012	72.901196	0	0	0	0	0	0	0
49.573498	83.951004	0	0.144163961714924	0.712650258646869	0	0.752181655915531	0.523712680107434	0.752181655915531
49.568158	56.73639	0	0	0	0	0	0	0
49.567668	79.868924	0	0	0	0	0	0	0
49.556384	81.710067	0	0	0.524300723183327	0	0.555386825832978	0.064231529617474	0.555386825832978
49.542515	72.630345	0	0	0.504627062794048	0	0.514477095062059	0	0.514477095062059
49.540001	82.99693	0	0.16284773766087	0.643041220654241	0	0.666367842739295	0.297811060018228	0.666367842739295
49.531003	82.414606	0	0	0	0	0	0	0
49.521829	81.224006	0	0.307099931918362	0.704549848769544	0	0.723856991278706	0.418807323102662	0.723856991278706
49.521127	72.827157	0	0	0.178965689655629	0	0.195291196849563	0	0.195291196849563
49.521111	72.826389	0	0	0.483701380079926	0	0.493967500176886	0	0.493967500176886
49.517536	66.145065	0	0	0.113352742181645	0	0.370536248227723	0	0.370536248227723
49.514348	67.07024	0	0	0	0	0	0	0
49.514196	55.271722	0	0	0	0	0	0	0
49.510687	84.389696	0	0	0.26589903511457	0	0.366891076177622	0	0.366891076177622
49.509447	54.902883	0	0	0	0	0	0	0
49.506944	81.812222	0	0	0.513605875827651	0	0.545390867752361	0.043193236227649	0.545390867752361
49.498987	50.515529	0	0	0	0	0	0	0
49.498611	63.355278	0	0	0	0	0	0	0
49.49736	73.719354	0	0	0.331066737634541	0	0.43394381875569	0	0.43394381875569
49.495242	72.617894	0	0	0.148231561267549	0	0.165168188152552	0	0.165168188152552
49.494938	82.83659	0	0	0	0	0	0	0
49.491088	58.51367	0	0	0	0	0	0	0
49.483023	54.01471	0	0	0	0	0	0	0
49.482953	84.692895	0	0	0.536545667740864	0	0.571646594488889	0.204433561357853	0.571646594488889
49.479444	69.095556	0	0	0.311352044432623	0	0.390324166715874	0	0.390324166715874
49.472376	57.424095	0	0	0	0	0	0	0
49.465278	53.361389	0	0	0	0	0	0	0
49.461873	47.40363	0	0	0.017390725812996	0	0.261131558314912	0	0.261131558314912
49.460374	85.059175	0	0	0.566230721374665	0	0.599083372897745	0.255390971304208	0.599083372897745
49.447754	73.030445	0	0	0.335702608457254	0	0.348911547119014	0	0.348911547119014
49.441047	56.477531	0	0	0	0	0	0	0
49.426143	69.333114	0	0	0.012276570248552	0	0.125545788353027	0	0.125545788353027
49.419345	46.848319	0	0	0	0	0	0	0
49.418771	73.593626	0	0	0.272645062647978	0	0.287107842233039	0	0.287107842233039
49.416508	58.293439	0	0	0	0	0	0	0
49.412593	75.125649	0	0	0.397293229481521	0	0.549763407133837	0	0.549763407133837
49.408333	78.3475	0	0	0.434180554417274	0	0.670151803650289	0.019236287805024	0.670151803650289
49.405833	75.474167	0	0	0.585051464612225	0	0.69002336803504	0	0.69002336803504
49.404979	56.719888	0	0	0	0	0	0	0
49.393333	49.234167	0	0	0	0	0	0	0
49.390286	71.636619	0	0	0	0	0	0	0
49.389254	50.348389	0	0	0	0	0.147806774593447	0	0.147806774593447
49.388416	51.829208	0	0	0	0	0.390068757474558	0	0.390068757474558
49.38	50.636111	0	0	0	0	0	0	0
49.365024	85.411503	0	0	0.599182697331241	0	0.629539644717482	0.31195638526896	0.629539644717482
49.357602	75.738857	0	0	0.748332589014262	0	0.811998332853981	0.378228859378304	0.811998332853981
49.357222	76.977778	0	0	0	0	0.076840354660479	0	0.076840354660479
49.355278	77.421667	0	0	0.159404488637246	0	0.509969274744324	0	0.509969274744324
49.344134	74.470966	0	0	0.386269250981765	0	0.541528227503636	0	0.541528227503636
49.334444	82.115	0	0.202391345668758	0.659902475984285	0	0.682127244987915	0.330979559273704	0.682127244987915
49.33284	47.085124	0	0	0	0	0.140286183499921	0	0.140286183499921
49.330902	76.244132	0	0	0.076226583503439	0	0.309918826254505	0	0.309918826254505
49.328478	81.570567	0	0	0.272398661439307	0	0.319946116314328	0	0.319946116314328
49.319429	75.699511	0	0	0.23662244987421	0	0.429738433262524	0	0.429738433262524
49.312222	47.675833	0	0	0	0	0	0	0
49.30259	84.747944	0	0	0.27963077978589	0	0.334189827938509	0	0.334189827938509
49.290064	62.709674	0	0	0	0	0	0	0
49.284335	58.005907	0	0	0.167982240079713	0	0	0	0.167982240079713
49.264722	77.635	0	0	0	0	0	0	0
49.263945	53.944057	0	0	0	0	0	0	0
49.263387	55.547909	0	0	0	0	0	0	0
49.257595	84.346074	0	0	0.378132631063997	0	0.425231383723417	0	0.425231383723417
49.255455	57.587265	0	0	0.18777929536857	0	0	0	0.18777929536857
49.250833	78.871944	0	0	0	0	0	0	0
49.242935	73.01839	0	0	0.114267552151758	0	0.190439024232747	0	0.190439024232747
49.241423	86.338735	0	0	0.06451958307179	0	0.135370640669517	0	0.135370640669517
49.239935	86.308632	0	0	0.472311712659149	0	0.512277566100312	0.094169452626449	0.512277566100312
49.229511	48.336109	0	0	0	0	0	0	0
49.2225	85.886667	0	0	0	0	0	0	0
49.217773	78.347969	0	0	0.144644958804962	0	0.259696794614538	0	0.259696794614538
49.2175	80.731389	0	0	0	0	0	0	0
49.217479	56.638141	0	0	0.052448527179657	0	0	0	0.052448527179657
49.216696	81.432433	0	0	0.425649727699803	0	0.463182497648621	0	0.463182497648621
49.215531	85.075407	0	0	0	0	0	0	0
49.215	50.302778	0	0	0	0	0.104742823916021	0	0.104742823916021
49.214772	81.214646	0	0.304132083007582	0.703284368435639	0	0.722674207836467	0.41631794240761	0.722674207836467
49.21416	66.659387	0	0	0	0	0	0	0
49.213089	84.510708	0	0	0	0	0	0	0
49.20964	70.888287	0	0	0.062618131834023	0	0	0	0.062618131834023
49.208333	84.856111	0	0	0.471102631871783	0	0.511160058210633	0.092093942637478	0.511160058210633
49.199522	55.867584	0	0	0	0	0	0	0
49.184815	85.299204	0	0	0.359039346282848	0	0.40758417883371	0	0.40758417883371
49.181876	51.892772	0	0	0	0	0.108346013258791	0	0.108346013258791
49.180575	58.419527	0	0	0.303198386160487	0	0.063385563805073	0	0.303198386160487
49.1725	85.600454	0	0	0.164024490664253	0	0.227339283673733	0	0.227339283673733
49.171893	50.452728	0	0	0	0	0	0	0
49.165556	48.908889	0	0	0.261581296560277	0	0.569533922204386	0	0.569533922204386
49.165556	77.948611	0	0	0	0	0.183014343927138	0	0.183014343927138
49.154096	75.210666	0	0	0.402835270059516	0	0.553903446020769	0	0.553903446020769
49.146047	56.486631	0	0	0	0	0	0	0
49.143136	57.12633	0	0	0	0	0	0	0
49.139293	83.722463	0	0	0	0	0	0	0
49.138627	55.748099	0	0	0	0	0	0	0
49.1325	60.346667	0	0	0	0	0	0	0
49.107591	73.748038	0	0	0.1160500157593	0	0.19206819902576	0	0.19206819902576
49.107196	84.043737	0	0	0	0	0	0	0
49.093889	49.792778	0	0	0	0	0.088402757752033	0	0.088402757752033
49.086668	72.947908	0	0	0.346319435358006	0	0.402534843295782	0	0.402534843295782
49.083056	77.716944	0	0	0	0	0.393162602559222	0	0.393162602559222
49.076695	59.854172	0	0	0	0	0	0	0
49.073455	54.663177	0	0	0	0	0	0	0
49.067565	51.947929	0	0	0.002730783106492	0	0.472737376599882	0	0.472737376599882
49.06606	73.556912	0	0	0.277458486222793	0	0.339595817736094	0	0.339595817736094
49.061308	47.264149	0	0	0	0	0.078790764627868	0	0.078790764627868
49.05809	67.749115	0	0	0	0	0	0	0
49.051767	76.024333	0	0	0	0	0.202340949295335	0	0.202340949295335
49.045833	49.951111	0	0	0	0	0	0	0
49.0346	51.828327	0	0	0	0	0.298779509155779	0	0.298779509155779
49.032964	80.063994	0	0	0	0	0	0	0
49.023282	83.569579	0	0	0	0	0	0	0
49.021557	72.560097	0	0	0.392727348014871	0	0.444951755022437	0	0.444951755022437
49.021268	83.363613	0	0	0	0	0	0	0
49.001046	74.153905	0	0	0	0	0	0	0
48.99471	47.664861	0	0	0	0	0.16075597426579	0	0.16075597426579
48.986522	68.789634	0	0	0.534659155784759	0	0.588023075267362	0	0.588023075267362
48.971615	74.852067	0	0	0.481864816711499	0	0.612940436412856	0	0.612940436412856
48.962081	49.065765	0	0	0.215897932081598	0	0.386210488226605	0	0.386210488226605
48.958035	75.535299	0	0	0.171249237391859	0	0.380903056106482	0	0.380903056106482
48.954716	53.735711	0	0	0	0	0	0	0
48.948587	53.549436	0	0	0	0	0	0	0
48.945906	79.256067	0	0	0	0	0	0	0
48.943056	83.046111	0	0	0.226777549482104	0	0.317002477563482	0	0.317002477563482
48.940995	54.760006	0	0	0	0	0	0	0
48.938332	72.837676	0	0	0.333606670137462	0	0.390915354090384	0	0.390915354090384
48.933611	49.608056	0	0	0	0	0.143705023090487	0	0.143705023090487
48.932242	63.907066	0	0	0.149518849179374	0	0.039308696541859	0	0.149518849179374
48.931402	80.893893	0	0	0	0	0	0	0
48.928833	53.543112	0	0	0	0	0	0	0
48.924429	59.108463	0	0	0.293250495413959	0	0.050013984437522	0	0.293250495413959
48.914749	70.916171	0	0	0	0	0	0	0
48.908651	54.409573	0	0	0	0	0	0	0
48.907354	76.518667	0	0	0.575185093017449	0	0.682652948872564	0	0.682652948872564
48.903836	71.757892	0	0	0.262685980545031	0	0.212287829714814	0	0.262685980545031
48.90322	79.244901	0	0	0	0	0	0	0
48.896457	72.473759	0	0	0.377537600951417	0	0.431068300166264	0	0.431068300166264
48.893205	62.307858	0	0	0	0	0	0	0
48.885	83.334722	0	0	0	0	0	0	0
48.882933	53.795988	0	0	0	0	0	0	0
48.87811	52.967885	0	0	0	0	0	0	0
48.875278	83.255278	0	0	0	0	0.107569716908758	0	0.107569716908758
48.8725	86.282778	0	0	0.251342352745425	0	0.202225122855108	0	0.251342352745425
48.870502	68.06508	0	0	0	0	0	0	0
48.866944	48.528889	0	0	0.126113092291245	0	0.315927555386151	0	0.315927555386151
48.860456	55.588783	0	0	0	0	0	0	0
48.856389	82.976389	0	0	0	0	0	0	0
48.854214	72.833373	0	0	0	0	0	0	0
48.851588	71.376378	0	0	0.133778598101895	0	0.074569149056708	0	0.133778598101895
48.849573	73.603831	0	0	0.554744337749166	0	0.593035561389481	0	0.593035561389481
48.840685	82.740048	0	0	0.004019205480375	0	0.120237113400375	0	0.120237113400375
48.837892	72.981281	0	0	0.401020089672353	0	0.452531335113837	0	0.452531335113837
48.831025	58.148775	0	0	0	0	0	0	0
48.818056	51.864444	0	0	0	0	0.412468813896747	0	0.412468813896747
48.817531	81.537312	0	0	0.45302579890819	0	0.488769591237737	0	0.488769591237737
48.814677	46.766177	0	0	0.250148831406294	0	0.413021848168708	0	0.413021848168708
48.794444	82.762778	0	0	0	0	0.031475942479719	0	0.031475942479719
48.7825	80.876111	0	0	0.201726478283158	0	0.192936446919127	0	0.201726478283158
48.781692	82.694243	0	0	0	0	0	0	0
48.78057	80.876762	0	0.439530098460143	0.761017605859783	0	0.776634680759321	0.529887472376526	0.776634680759321
48.780084	52.880102	0	0	0	0	0	0	0
48.771356	47.428918	0	0	0.163169324569717	0	0.344934909975514	0	0.344934909975514
48.769722	84.701111	0	0	0.142518867305758	0	0.086262048083249	0	0.142518867305758
48.768143	73.672912	0	0	0	0	0.008263046173452	0	0.008263046173452
48.758333	79.336389	0	0	0	0	0	0	0
48.754198	82.385573	0	0	0	0	0	0	0
48.753688	67.521635	0	0	0	0	0	0	0
48.716111	59.604722	0	0	0.195094714666993	0	0.434617502800272	0	0.434617502800272
48.701615	57.861934	0	0	0	0	0	0	0
48.697708	55.883951	0	0	0.071200850231246	0	0	0	0.071200850231246
48.678527	74.192291	0	0	0	0	0	0	0
48.676389	82.960556	0	0	0.045445735853764	0	0.156829710510316	0	0.156829710510316
48.675278	83.498889	0	0	0.238197030865626	0	0.188217375006481	0	0.238197030865626
48.675172	81.466363	0	0	0.081854749375728	0	0.141853910398614	0	0.141853910398614
48.670382	80.807125	0	0	0.336122488801055	0	0.379505704764777	0	0.379505704764777
48.668895	72.713637	0	0	0	0	0	0	0
48.666913	84.034583	0	0	0.231426739420058	0	0.181002904619346	0	0.231426739420058
48.666003	84.17737	0	0	0.132272778156448	0	0.0753437431113	0	0.132272778156448
48.66	55.5525	0	0	0	0	0	0	0
48.654761	67.009388	0	0	0	0	0	0	0
48.651125	71.633907	0	0	0	0	0	0	0
48.647536	71.813498	0	0	0.271859498078393	0	0.222088391232277	0	0.271859498078393
48.647536	71.813498	0	0	0.40552781564427	0	0.364893434605815	0	0.40552781564427
48.647222	70.371111	0	0	0.093352312848359	0	0.031379577105846	0	0.093352312848359
48.642118	60.741412	0	0	0	0	0	0	0
48.638611	82.010556	0	0	0.084739333348282	0	0.191538260059545	0	0.191538260059545
48.628043	75.030302	0	0	0	0	0.114110330506111	0	0.114110330506111
48.619539	61.260198	0	0	0	0	0	0	0
48.615278	81.215	0	0	0.480818005162986	0	0.514745626187253	0	0.514745626187253
48.606148	57.111553	0	0	0.176486025213716	0	0	0	0.176486025213716
48.592301	57.184523	0	0	0	0	0	0	0
48.588577	74.526212	0	0	0	0	0	0	0
48.588064	71.108751	0	0	0	0	0	0	0
48.58161	83.099697	0	0	0	0	0	0	0
48.578862	58.465835	0	0	0	0	0	0	0
48.575112	73.983738	0	0	0	0	0	0	0
48.573932	75.487158	0	0	0	0	0	0	0
48.570182	83.846072	0	0	0.249515600920373	0	0.200278523206857	0	0.249515600920373
48.567732	83.650266	0	0	0	0	0	0	0
48.566426	72.204211	0	0	0	0	0	0	0
48.563302	53.446624	0	0	0	0	0	0	0
48.555598	51.744218	0	0	0	0	0	0	0
48.550773	82.797091	0	0	0	0	0	0	0
48.550213	51.61681	0	0	0	0	0	0	0
48.548262	79.629568	0	0	0	0	0	0	0
48.542107	78.038472	0	0	0.388769014020405	0	0.214427834144778	0	0.388769014020405
48.535193	61.415211	0	0	0	0	0	0	0
48.49634	71.067977	0	0	0.20539538330119	0	0.151081207432986	0	0.20539538330119
48.49634	71.067977	0	0	0.29853216389145	0	0.250584232787578	0	0.29853216389145
48.470559	85.001143	0	0	0.020081209024336	0	0	0	0.020081209024336
48.461311	80.580839	0	0	0.084150090917003	0	0.143999255447889	0	0.143999255447889
48.461012	58.55237	0	0	0.411053894541088	0	0.586311798558195	0	0.586311798558195
48.450902	52.925817	0	0	0	0	0	0	0
48.449265	73.235252	0	0	0.386703907619998	0	0.439446320175382	0	0.439446320175382
48.434317	55.239563	0	0	0.205455744567787	0	0	0	0.205455744567787
48.402283	75.394245	0	0	0	0	0.110599535409299	0	0.110599535409299
48.395087	51.646912	0	0	0	0	0	0	0
48.39489	78.752175	0	0	0.301711839006609	0	0.102539374466612	0	0.301711839006609
48.394722	84.483333	0	0	0	0	0	0	0
48.391402	67.856581	0	0	0	0	0	0	0
48.379698	69.994643	0	0	0	0	0	0	0
48.368219	51.556246	0	0	0	0	0	0	0
48.356545	82.910961	0	0	0	0	0	0	0
48.341821	58.825673	0	0	0.310350679787843	0	0.515575730513028	0	0.515575730513028
48.336944	81.656944	0	0	0	0	0	0	0
48.333107	70.161092	0	0	0.144619516206045	0	0	0	0.144619516206045
48.316087	74.981362	0	0	0	0	0	0	0
48.29679	69.653606	0	0	0.245214694649082	0	0.193622316558101	0	0.245214694649082
48.281449	57.811053	0	0	0.017076560939606	0	0	0	0.017076560939606
48.267368	51.523017	0	0	0	0	0	0	0
48.265635	66.562962	0	0	0	0	0	0	0
48.264046	51.597649	0	0	0	0	0	0	0
48.261928	72.854322	0	0	0	0	0	0	0
48.251832	72.351526	0	0	0	0	0	0	0
48.243948	62.065816	0	0	0	0	0	0	0
48.234179	54.88127	0	0	0	0	0	0	0
48.220833	55.789722	0	0	0.316794472420403	0	0	0	0.316794472420403
48.220656	55.790518	0	0	0	0	0	0	0
48.220556	83.694444	0	0	0.264078692235178	0	0.21579705618001	0	0.264078692235178
48.214496	76.21438	0	0	0.068492411693867	0	0.244790026773777	0	0.244790026773777
48.173318	78.665766	0	0	0.328117039032911	0	0.136476119576579	0	0.328117039032911
48.159899	59.06149	0	0	0.288402674005973	0	0.500158987023298	0	0.500158987023298
48.146944	81.095556	0	0	0.535997839459962	0	0.40365068103876	0	0.535997839459962
48.1416	80.042775	0	0	0	0	0	0	0
48.135955	85.17335	0	0	0.173330294010776	0	0.119094922020212	0	0.173330294010776
48.131342	47.669029	0	0	0	0	0	0	0
48.130807	51.535153	0	0	0	0	0	0	0
48.121708	65.336995	0	0	0	0	0	0	0
48.107764	74.561067	0	0	0	0	0.034599693889822	0	0.034599693889822
48.085	82.71	0	0	0.148791082399608	0	0	0	0.148791082399608
48.078257	56.765818	0	0	0.326270670383909	0	0	0	0.326270670383909
48.06807	75.33872	0	0	0	0	0	0	0
48.066649	76.862667	0	0	0.35304404540417	0	0.475487268936458	0	0.475487268936458
48.058857	67.05487	0	0	0	0	0	0	0
48.055696	66.375636	0	0	0	0	0	0	0
48.053889	80.563056	0	0	0	0	0	0	0
48.046239	75.85907	0	0	0.233488423507843	0	0.378558806790965	0	0.378558806790965
48.043818	54.495021	0	0	0	0	0	0	0
48.03648	62.513015	0	0	0	0	0	0	0
48.031883	59.190596	0	0	0	0	0.203562022620269	0	0.203562022620269
48.008982	85.196042	0	0	0.24902595461758	0	0.199756752647929	0	0.24902595461758
48.008889	78.605556	0	0	0	0	0	0	0
48.006565	69.132539	0	0	0	0	0	0	0
48.001042	70.785762	0	0	0.388981779851749	0	0	0	0.388981779851749
47.994167	80.856944	0	0	0.024802932251147	0	0	0	0.024802932251147
47.984876	74.040385	0	0	0	0	0.001766713732305	0	0.001766713732305
47.965266	80.436238	0	0	0	0	0	0	0
47.96155	72.280783	0	0	0.041809127678973	0	0.124211900047278	0	0.124211900047278
47.951147	80.382033	0	0	0.248361720358818	0	0.03397222192343	0	0.248361720358818
47.936987	56.455963	0	0	0.10611333479139	0	0	0	0.10611333479139
47.919167	80.928889	0	0	0.264460135014486	0	0.054662381221595	0	0.264460135014486
47.907491	48.442074	0	0	0	0	0	0	0
47.904706	68.57437	0	0	0	0	0	0	0
47.900388	67.537697	0	0	0	0	0	0	0
47.8925	82.605	0	0	0.219504452306055	0	0	0	0.219504452306055
47.883611	82.038056	0	0	0	0	0	0	0
47.877391	72.95664	0	0	0	0	0.06993447641291	0	0.06993447641291
47.875	78.621111	0	0	0.317747380722704	0	0.123148727600738	0	0.317747380722704
47.866869	83.571744	0	0	0	0	0	0	0
47.836939	67.618815	0	0	0	0	0	0	0
47.836818	47.907639	0	0	0	0	0	0	0
47.83337	66.731881	0	0	0	0	0	0	0
47.832935	59.620494	0	0	0	0	0	0	0
47.832935	59.620494	0	0	0.222826831064389	0	0.454097127927724	0	0.454097127927724
47.824722	78.705	0	0	0	0	0	0	0
47.82	82.604444	0	0	0	0	0	0	0
47.803947	81.278669	0	0	0	0	0	0	0
47.800225	67.713605	0	0	0	0	0	0	0
47.800225	67.713605	0	0	0	0	0	0	0
47.786805	51.600488	0	0	0	0	0	0	0
47.777814	82.73809	0	0	0	0	0	0	0
47.761529	82.806056	0	0	0	0	0	0	0
47.747487	74.025824	0	0	0	0	0	0	0
47.7425	80.645	0	0	0.143904661565373	0	0	0	0.143904661565373
47.741246	83.43679	0	0	0	0	0	0	0
47.740931	71.442637	0	0	0.069128561213893	0	0.005500042105901	0	0.069128561213893
47.72732	84.204958	0	0	0.093807902253408	0	0	0	0.093807902253408
47.725833	77.463889	0	0	0.362260038260732	0	0.180357713388788	0	0.362260038260732
47.719343	84.937686	0	0	0.470620496591244	0	0.464791338649951	0	0.470620496591244
47.715556	79.483889	0	0	0.14080908710234	0	0	0	0.14080908710234
47.704538	51.634758	0	0	0	0	0	0	0
47.671626	67.865663	0	0	0	0	0	0	0
47.670673	51.584902	0	0	0	0	0	0	0
47.648036	53.342536	0	0	0	0	0	0	0
47.636398	53.329367	0	0	0	0	0	0	0
47.612743	85.173791	0	0	0	0	0	0	0
47.60764	51.610746	0	0	0	0	0	0	0
47.577986	83.684016	0	0	0	0	0	0	0
47.570034	82.93695	0	0	0.037170302465277	0	0	0	0.037170302465277
47.568333	79.073333	0	0	0	0	0	0	0
47.559808	80.821112	0	0	0.369335197377302	0	0.189450917428605	0	0.369335197377302
47.555411	60.542003	0	0	0.316282432642742	0	0.519742319182512	0	0.519742319182512
47.551434	84.682376	0	0	0.262310567515657	0	0.254187645895371	0	0.262310567515657
47.55054	51.514905	0	0	0	0	0	0	0
47.54371	83.004799	0	0	0	0	0	0	0
47.530278	52.974578	0	0	0	0	0	0	0
47.51492	60.658183	0	0	0.486679098610801	0	0.639432541467076	0	0.639432541467076
47.5089	72.90946	0	0	0.447460417809256	0	0.494977874644815	0	0.494977874644815
47.504262	84.993553	0	0	0.217099242844648	0	0.208478485644133	0	0.217099242844648
47.502375	85.168967	0	0	0.077887026740388	0	0.067733361692466	0	0.077887026740388
47.499057	51.723206	0	0	0	0	0	0	0
47.483404	83.731222	0	0	0	0	0	0	0
47.479805	59.292052	0	0	0.146287945663564	0	0.400334595926339	0	0.400334595926339
47.478818	84.771956	0	0	0.271146228175389	0	0.263120598688952	0	0.271146228175389
47.467605	84.876376	0	0	0.331297269279428	0	0.323933981112729	0	0.331297269279428
47.465065	80.905275	0	0	0.583196060047785	0	0.464311231996048	0	0.583196060047785
47.451381	51.790427	0	0	0	0	0	0	0
47.451028	83.535228	0	0	0	0	0	0	0
47.439199	75.588722	0	0	0	0	0	0	0
47.430245	83.862017	0	0	0.092489802741478	0	0	0	0.092489802741478
47.421961	51.871455	0	0	0	0	0	0	0
47.353609	59.231649	0	0	0.307142995037603	0	0.513322584897802	0	0.513322584897802
47.340833	61.768889	0	0	0	0	0	0	0
47.299652	51.920072	0	0	0	0	0	0	0
47.288523	79.813813	0	0	0.171033085354386	0	0	0	0.171033085354386
47.280846	81.155258	0	0	0	0	0	0	0
47.261389	55.564444	0	0	0.329946043504953	0	0	0	0.329946043504953
47.260314	51.067939	0	0	0	0	0	0	0
47.259722	55.884167	0	0	0.442769250468055	0	0	0	0.442769250468055
47.255018	51.887365	0	0	0	0	0	0	0
47.247207	62.345848	0	0	0	0	0	0	0
47.223222	80.7895	0	0	0.214245989203755	0	0	0	0.214245989203755
47.222335	51.006	0	0	0	0	0	0	0
47.220762	84.113886	0	0	0	0	0	0	0
47.219379	73.353255	0	0	0	0	0	0	0
47.207596	71.390328	0	0	0.704794493777627	0	0.730181661234345	0	0.730181661234345
47.196386	51.952394	0	0	0	0	0	0	0
47.193919	81.514117	0	0	0.400483066561062	0	0.04463129176679	0	0.400483066561062
47.173537	81.063468	0	0	0	0	0	0	0
47.173353	81.678643	0	0	0	0	0	0	0
47.171472	84.531998	0	0	0	0	0	0	0
47.165652	81.618798	0	0.015294936826178	0.427685093604018	0	0.087979467586086	0	0.427685093604018
47.1533	51.942009	0	0	0	0	0	0	0
47.14358	81.892622	0	0	0.269097403660128	0	0	0	0.269097403660128
47.123889	81.945	0	0	0.35880094111043	0	0	0	0.35880094111043
47.123461	81.26965	0	0	0	0	0	0	0
47.110833	63.255833	0	0	0	0	0	0	0
47.106615	51.91338	0	0	0	0	0.605344490528167	0	0.605344490528167
47.10299	82.01084	0	0	0.220324366792181	0	0	0	0.220324366792181
47.096629	54.375878	0	0	0	0	0	0	0
47.091188	81.624035	0	0	0	0	0	0	0
47.089819	59.065964	0	0	0.32476370464191	0	0.525699744024536	0	0.525699744024536
47.082733	61.153271	0	0	0	0	0	0	0
47.078597	81.590501	0	0	0.378407770951728	0	0.009452891501798	0	0.378407770951728
47.074442	51.85949	0	0	0	0	0	0	0
47.06809	51.871824	0	0	0	0	0	0	0
47.062351	80.734263	0	0	0	0	0	0	0
47.04753	50.809144	0	0	0	0	0	0	0
47.039578	50.529175	0	0	0	0	0	0	0
47.033259	82.149486	0	0	0.185297948256158	0	0	0	0.185297948256158
47.027209	51.908259	0	0	0	0	0	0	0
47.024665	51.807262	0	0	0	0	0	0	0
47.021944	81.394722	0	0	0	0	0	0	0
47.004167	53.865	0	0	0	0	0	0	0
46.999609	81.748622	0	0	0.013154113428396	0	0	0	0.013154113428396
46.977683	51.790041	0	0	0	0	0	0	0
46.965556	79.605556	0	0	0	0	0	0	0
46.96084	54.005933	0	0	0	0	0	0	0
46.956338	51.746284	0	0	0	0	0	0	0
46.952389	81.468761	0	0	0.229671193705797	0	0	0	0.229671193705797
46.949904	68.287377	0	0	0	0	0	0	0
46.945388	79.676919	0	0	0.530450384312615	0	0.396520927385809	0	0.530450384312615
46.944711	61.617583	0	0	0	0	0	0	0
46.938889	80.748056	0	0	0.089380077623831	0	0	0	0.089380077623831
46.934824	82.86009	0	0	0.273959308450707	0	0	0	0.273959308450707
46.932222	60.572778	0	0	0.007715604991828	0	0	0	0.007715604991828
46.931003	53.873989	0	0	0	0	0	0	0
46.906506	77.356417	0	0	0	0	0	0	0
46.901057	82.273337	0	0	0	0	0	0	0
46.892036	81.596582	0	0	0.272705990596261	0	0	0	0.272705990596261
46.86704	82.578477	0	0	0	0	0	0	0
46.84435	53.801351	0	0	0	0	0	0	0
46.839326	74.983356	0	0	0	0	0	0	0
46.824746	61.85411	0	0	0	0	0	0	0
46.821577	62.300545	0	0	0	0	0	0	0
46.820633	50.297508	0	0	0	0	0	0	0
46.804092	75.025541	0	0	0	0	0	0	0
46.800724	61.656067	0	0	0	0	0	0	0
46.800724	61.656067	0	0	0	0	0	0	0
46.800712	61.656247	0	0	0	0	0	0	0
46.797812	50.068869	0	0	0	0	0	0	0
46.781622	82.023857	0	0	0	0	0	0	0
46.772587	74.829609	0	0	0	0	0.132595707183074	0	0.132595707183074
46.748889	82.088056	0	0	0	0	0	0	0
46.745714	75.387203	0	0	0	0	0.111030313150659	0	0.111030313150659
46.67082	48.524054	0	0	0.48878534241621	0	0.486551829797548	0	0.48878534241621
46.659026	49.057348	0	0	0.088412883531815	0	0.084430131281978	0	0.088412883531815
46.658117	82.725612	0	0	0	0	0	0	0
46.656944	61.136944	0	0	0.504233917981718	0	0	0	0.504233917981718
46.629998	74.355443	0	0	0	0	0	0	0
46.624088	49.344099	0	0	0	0	0	0	0
46.620232	48.644114	0	0	0	0	0	0	0
46.61991	62.473085	0	0	0	0	0	0	0
46.609752	49.436311	0	0	0.102233791162997	0	0.098311422885214	0	0.102233791162997
46.60922	48.657598	0	0	0.443195474240983	0	0.440762778081043	0	0.443195474240983
46.608068	49.058588	0	0	0	0	0	0	0
46.607882	49.271246	0	0	0	0	0	0	0
46.600892	49.135474	0	0	0.014376746109265	0	0.010070527689758	0	0.014376746109265
46.599747	48.624656	0	0	0.157327403080017	0	0.153645740493269	0	0.157327403080017
46.598744	49.198581	0	0	0.082218507319048	0	0.078208691648336	0	0.082218507319048
46.594607	48.651058	0	0	0	0	0	0	0
46.546179	48.765027	0	0	0.328492820370366	0	0.325558984775129	0	0.328492820370366
46.545782	49.205076	0	0	0.24775669898345	0	0.244470124781794	0	0.24775669898345
46.520674	54.272993	0	0	0	0	0	0	0
46.52065	48.797223	0	0	0.563286701929899	0	0.561378688050588	0	0.563286701929899
46.502527	48.914453	0	0	0	0	0	0	0
46.499277	61.89289	0	0	0	0	0	0	0
46.490957	48.995238	0	0	0.513125747112762	0	0.510998578473535	0	0.513125747112762
46.470556	81.533611	0	0	0	0	0	0	0
46.469771	81.533916	0	0	0.07279212078697	0	0	0	0.07279212078697
46.457257	81.846377	0	0	0.248858812698695	0	0	0	0.248858812698695
46.445485	77.28563	0	0	0.089621271893111	0	0	0	0.089621271893111
46.302918	73.968152	0	0	0.069672219998473	0	0.245746543939408	0	0.245746543939408
46.290278	78.324444	0	0	0.366701199577707	0	0.039219715254592	0	0.366701199577707
46.266565	60.097571	0	0	0	0	0	0	0
46.232276	53.371283	0	0	0	0	0	0	0
46.232151	78.939554	0	0	0	0	0	0	0
46.220848	58.825503	0	0	0	0	0.000181721295279	0	0.000181721295279
46.215934	80.84728	0	0	0	0	0	0	0
46.207465	54.475016	0	0	0	0	0	0	0
46.198056	81.021667	0	0	0.056354002219124	0	0	0	0.056354002219124
46.194572	61.955323	0	0	0	0	0	0	0
46.18177	81.095349	0	0	0	0	0	0	0
46.174094	80.946858	0	0	0	0	0	0	0
46.161281	80.712703	0	0	0	0	0	0	0
46.159502	81.183833	0	0	0	0	0	0	0
46.151486	61.761781	0	0	0	0	0	0	0
46.144724	62.075886	0	0	0	0	0	0	0
46.142778	82.167778	0	0	0	0	0	0	0
46.140833	61.223333	0	0	0	0	0	0	0
46.115351	73.619264	0	0	0	0	0	0	0
46.095649	59.516262	0	0	0.251490000630018	0	0	0	0.251490000630018
46.086944	81.249444	0	0	0.398651531051287	0	0	0	0.398651531051287
46.08413	79.470396	0	0	0.377563755784204	0	0.055699345151543	0	0.377563755784204
46.071944	61.740556	0	0	0.198470785101032	0	0	0	0.198470785101032
46.057507	81.042771	0	0	0.235765764486702	0	0	0	0.235765764486702
46.018443	81.273503	0	0	0	0	0	0	0
46.010833	61.311667	0	0	0	0	0	0	0
46.004329	61.733394	0	0	0	0	0	0	0
45.998889	80.730833	0	0	0	0	0	0	0
45.979734	61.937545	0	0	0	0	0	0	0
45.970583	61.020186	0	0	0	0	0	0	0
45.952222	81.5625	0	0	0	0	0	0	0
45.895823	78.722189	0	0	0	0	0	0	0
45.852916	74.787469	0	0.225277498070229	0.473638284248549	0	0	0	0.473638284248549
45.846984	62.151245	0	0	0	0	0	0	0
45.83523	80.624174	0	0	0	0	0	0	0
45.826985	62.07152	0	0	0	0	0	0	0
45.823487	80.702911	0	0	0	0	0	0	0
45.819951	81.086878	0	0	0	0	0	0	0
45.808154	80.285249	0	0	0	0	0	0	0
45.803769	81.305977	0	0	0	0	0	0	0
45.801745	80.647234	0	0	0	0	0	0	0
45.79418	62.301246	0	0	0	0	0	0	0
45.788135	80.868947	0	0	0.251885449201373	0	0	0	0.251885449201373
45.783547	61.975975	0	0	0	0	0	0	0
45.783113	61.582172	0	0	0	0	0	0	0
45.771491	62.1891	0	0	0	0	0	0	0
45.770833	79.240833	0	0	0.137904586331748	0	0	0	0.137904586331748
45.76494	62.328654	0	0	0	0	0	0	0
45.763971	62.104668	0	0	0	0	0	0	0
45.763085	80.257958	0	0.052326981509754	0.565703841816346	0	0.341127464247069	0	0.565703841816346
45.762148	61.81948	0	0	0	0	0	0	0
45.753188	79.679434	0	0	0.133970709310815	0	0	0	0.133970709310815
45.747207	54.837315	0	0	0	0	0	0	0
45.739036	62.864068	0	0	0	0	0	0	0
45.7382	80.623994	0	0	0	0	0	0	0
45.731944	62.116389	0	0	0	0	0	0	0
45.723554	61.493355	0	0	0	0	0	0	0
45.717778	61.506389	0	0	0	0	0	0	0
45.694295	80.116536	0	0	0.400115284129177	0	0.089912364046069	0	0.400115284129177
45.676559	61.902888	0	0	0	0	0	0	0
45.666602	80.367912	0	0	0.298770262763277	0	0	0	0.298770262763277
45.650677	63.31734	0	0	0	0	0	0	0
45.65057	80.241573	0	4.75639734309752E-05	0.541745419718108	0	0.3047800408977	0	0.541745419718108
45.644578	80.711257	0	0	0	0	0	0	0
45.643056	79.745	0	0.048386492305623	0.322718572014759	0	0	0	0.322718572014759
45.632858	79.879641	0	0	0	0	0	0	0
45.628056	61.931111	0	0	0	0	0	0	0
45.615637	79.461853	0	0	0	0	0	0	0
45.61043	63.272307	0	0	0	0	0	0	0
45.591389	61.645833	0	0	0	0	0	0	0
45.574273	78.527389	0	0	0.041268513884487	0	0	0	0.041268513884487
45.551944	79.2775	0	0	0	0	0	0	0
45.526141	80.61405	0	0	0.168820432919187	0	0	0	0.168820432919187
45.517623	80.333677	0	0	0.438809415243372	0	0.148615393777192	0	0.438809415243372
45.508056	79.749722	0	0	0.243036795757031	0	0	0	0.243036795757031
45.491061	61.747605	0	0	0	0	0	0	0
45.489765	64.08928	0	0	0	0	0	0	0
45.466389	55.068611	0	0	0	0	0	0	0
45.466206	79.189807	0	0	0.055357531328912	0	0	0	0.055357531328912
45.451084	79.977881	0	0	0.047588525157748	0	0	0	0.047588525157748
45.449712	78.315126	0	0	0	0	0	0	0
45.448333	56.105833	0	0	0	0	0	0	0
45.430537	74.32075	0	0.525106920971122	0.677348295352869	0	0	0	0.677348295352869
45.422778	73.682222	0	0.370832172654888	0.476952411009217	0	0	0	0.476952411009217
45.413659	79.916894	0	0	0.259799666259964	0	0	0	0.259799666259964
45.412154	79.587671	0	0	0	0	0	0	0
45.39708	79.505403	0	0	0.261209668106019	0	0	0	0.261209668106019
45.385162	75.24923	0	0.176281529297359	0.440349458734955	0	0	0	0.440349458734955
45.384636	64.257957	0	0	0	0	0	0	0
45.382845	78.727642	0	0	0	0	0	0	0
45.380712	80.139758	0	0	0.391225906560931	0	0.076426251794585	0	0.391225906560931
45.375096	74.133702	0	0.761739876228797	0.838121382519579	0	0.375902753485365	0	0.838121382519579
45.365833	64.125278	0	0	0	0	0	0	0
45.356389	61.879167	0	0	0	0	0	0	0
45.322946	55.188862	0	0	0	0	0	0	0
45.279444	80.105556	0	0.007924400790937	0.545355187962781	0	0.310256435546911	0	0.545355187962781
45.27737	79.356328	0	0	0	0	0	0	0
45.27501	77.884968	0	0.248582536750685	0.481370094551927	0	0	0	0.481370094551927
45.270976	77.990394	0	0.13592603958788	0.403614344480584	0	0	0	0.403614344480584
45.269054	68.926663	0	0.384076740241872	0.172213281233024	0	0	0	0.384076740241872
45.263586	61.756571	0	0	0	0	0	0	0
45.262222	64.212778	0	0	0	0	0	0	0
45.255573	79.412958	0	0	0	0	0	0	0
45.255116	77.98513	0	0.500872955667011	0.655501469596395	0	0.070881641228709	0	0.655501469596395
45.255116	77.98513	0	0	0.308371511807158	0	0	0	0.308371511807158
45.252115	82.492571	0	0	0	0	0	0	0
45.240278	55.865833	0	0	0	0	0	0	0
45.233077	78.67942	0	0	0	0	0	0	0
45.212927	78.799345	0	0	0	0	0	0	0
45.208444	55.398484	0	0	0	0	0	0	0
45.195833	62.8175	0	0	0	0	0	0	0
45.19169	64.129488	0	0	0	0	0	0	0
45.190556	64.515	0	0	0	0	0	0	0
45.186667	78.010833	0	0	0.189796568012389	0	0	0	0.189796568012389
45.146667	64.146111	0	0	0	0	0	0	0
45.140807	78.718578	0	0	0	0	0	0	0
45.124567	79.043516	0	0	0	0	0	0	0
45.114257	64.479041	0	0	0	0	0	0	0
45.104944	73.981366	0	0.387905521718922	0.491146038966361	0	0	0	0.491146038966361
45.090947	77.907255	0	0	0.263981738617831	0	0	0	0.263981738617831
45.080434	64.085866	0	0	0	0	0	0	0
45.07813	64.675853	0	0	0	0	0	0	0
45.076367	64.944512	0	0	0	0	0	0	0
45.073611	63.935833	0	0	0	0	0	0	0
45.068423	64.42136	0	0	0	0	0	0	0
45.068359	64.891556	0	0	0	0	0	0	0
45.068219	75.256534	0	0.30753335263922	0.529524530786744	0	0	0	0.529524530786744
45.066944	64.891944	0	0	0	0	0	0	0
45.060242	65.052957	0	0	0	0	0	0	0
45.054582	78.065341	0	0.100680189704149	0.379287585140189	0	0	0	0.379287585140189
45.054582	78.065341	0	0.206588219821362	0.452385529135746	0	0	0	0.452385529135746
45.052678	64.980822	0	0	0	0	0	0	0
45.051389	64.699167	0	0	0	0	0	0	0
45.050335	74.617292	0	0.082242560918526	0.376457532761354	0	0	0	0.376457532761354
45.042139	65.26804	0	0	0	0	0	0	0
45.035031	75.025676	0	0.517970176181714	0.672499450478898	0	0	0	0.672499450478898
45.034585	76.127387	0	0	0.052849762207347	0	0	0	0.052849762207347
45.03363	55.749285	0	0	0	0	0	0	0
45.028406	78.419439	0	0	0	0	0	0	0
45.023641	78.018009	0	0.298031967783421	0.515500195321839	0	0	0	0.515500195321839
45.018056	63.826667	0	0	0	0	0	0	0
45.017837	78.382096	0	0	0	0	0	0	0
45.016582	75.664369	0	0	0.127215639304899	0	0	0	0.127215639304899
45.005054	78.321792	0	0	0	0	0	0	0
44.9929	64.601131	0	0	0	0	0	0	0
44.984498	78.677579	0	0	0	0	0	0	0
44.971555	77.945083	0	0	0	0	0	0	0
44.95181	65.542502	0	0	0	0	0	0	0
44.939765	78.205334	0	0	0.112543766619741	0	0	0	0.112543766619741
44.938151	78.61953	0	0	0	0	0	0	0
44.93482	75.801712	0	0.215022327007372	0.466670719188122	0	0	0	0.466670719188122
44.934629	78.253996	0	0	0	0	0	0	0
44.922657	65.360863	0	0	0	0	0	0	0
44.916664	64.712603	0	0	0	0	0	0	0
44.9091	78.48507	0	0	0	0	0	0	0
44.908966	65.100792	0	0	0	0	0	0	0
44.904593	78.054974	0	0	0	0	0	0	0
44.904444	65.346389	0	0	0	0	0	0	0
44.904261	65.522299	0	0	0	0	0	0	0
44.903935	78.300205	0	0	0	0	0	0	0
44.903935	78.300205	0	0	0	0	0	0	0
44.900615	78.22242	0	0.151245552593675	0.395925321046625	0	0	0	0.395925321046625
44.894444	52.681389	0	0	0	0	0	0	0
44.892222	55.981944	0	0	0	0	0	0	0
44.892222	64.574722	0	0	0	0	0	0	0
44.890961	65.475704	0	0	0	0	0	0	0
44.888292	64.96273	0	0	0	0	0	0	0
44.881791	77.960912	0	0	0	0	0	0	0
44.878668	64.240529	0	0	0	0	0	0	0
44.876822	64.294859	0	0	0	0	0	0	0
44.870626	64.764786	0	0	0	0	0	0	0
44.870325	78.621973	0	0	0	0	0	0	0
44.86342	78.765057	0	0	0	0	0	0	0
44.862806	64.400034	0	0	0	0	0	0	0
44.860034	78.278951	0	0	0	0	0	0	0
44.859765	78.171737	0	0	0	0	0	0	0
44.856519	78.682484	0	0	0	0	0	0	0
44.852487	64.451202	0	0	0	0	0	0	0
44.843816	70.168179	0	0.444449127682157	0.393870776802917	0	0	0	0.444449127682157
44.842557	65.502545	0	0	0	0	0	0	0
44.840556	63.194167	0	0	0	0	0	0	0
44.838664	78.285204	0	0	0	0	0	0	0
44.831667	54.546389	0	0	0	0	0	0	0
44.829453	76.226885	0	0.37607019130908	0.576089807908021	0	0	0	0.576089807908021
44.827958	65.119064	0	0	0	0	0	0	0
44.825	71.1375	0	0	0	0	0	0	0
44.825	71.1375	0	0	0	0	0	0	0
44.819039	52.834261	0	0	0	0	0	0	0
44.814167	52.0925	0	0	0	0	0	0	0
44.811667	69.423889	0	0.288830545487921	0.044204582452314	0	0	0	0.288830545487921
44.808859	65.590239	0	0	0	0	0	0	0
44.807222	64.625278	0	0	0	0	0	0	0
44.806717	76.274235	0	0.388200868463569	0.584331628720451	0	0	0	0.584331628720451
44.800271	69.169055	0	0	0	0	0	0	0
44.795	63.413333	0	0	0	0	0	0	0
44.773146	65.56594	0	0	0	0	0	0	0
44.772225	65.188009	0	0	0	0	0	0	0
44.764167	68.831111	0	0	0	0	0	0	0
44.761672	64.027341	0	0	0	0	0	0	0
44.75924	65.481965	0	0	0	0	0	0	0
44.739037	51.965527	0	0	0	0	0	0	0
44.703094	76.730983	0	0.081200612428351	0.3757496124497	0	0	0	0.3757496124497
44.693451	65.3866	0	0	0	0	0	0	0
44.687191	64.724982	0	0	0	0	0	0	0
44.675109	78.102702	0	0	0	0	0	0	0
44.66836	78.896067	0	0	0	0	0	0	0
44.664366	73.853706	0	0.17786096116841	0.316529193982151	0	0	0	0.316529193982151
44.662519	78.922549	0	0	0	0	0	0	0
44.661788	64.786193	0	0	0	0	0	0	0
44.631481	66.043969	0	0	0	0	0	0	0
44.626542	77.995039	0	0	0.085595212007851	0	0	0	0.085595212007851
44.623611	74.507778	0	0.655958892724276	0.713987486560433	0	0	0	0.713987486560433
44.565315	76.718146	0	0.277981205859881	0.509446220625151	0	0	0	0.509446220625151
44.557801	72.263608	0	0	0	0	0	0	0
44.555951	65.641245	0	0	0	0	0	0	0
44.55256	78.985683	0	0	0	0	0	0	0
44.544247	50.272409	0	0	0	0	0	0	0
44.510182	78.887434	0	0	0	0	0	0	0
44.507463	50.262833	0	0	0	0	0	0	0
44.504673	66.182624	0	0	0	0	0	0	0
44.494579	76.703702	0	0	0	0	0	0	0
44.494322	78.266438	0	0	0	0	0	0	0
44.472546	78.669287	0	0	0	0	0	0	0
44.467355	65.766479	0	0	0	0	0	0	0
44.444797	66.240511	0	0	0	0	0	0	0
44.434642	78.135194	0	0	0	0	0	0	0
44.423299	80.059179	0	0	0	0	0	0	0
44.395278	77.661667	0	0	0	0	0	0	0
44.388171	78.585825	0	0	0	0	0	0	0
44.388171	78.585825	0	0	0	0	0	0	0
44.3612	77.968521	0	0	0	0	0	0	0
44.351565	66.199512	0	0	0	0	0	0	0
44.348889	66.201111	0	0.390546555790705	0.241689005928297	0	0	0	0.390546555790705
44.340278	51.350833	0	0	0	0	0	0	0
44.338923	80.382958	0	0	0	0	0	0	0
44.338356	66.516654	0	0	0	0	0	0	0
44.333643	78.451634	0	0	0	0	0	0	0
44.328523	53.533563	0	0	0	0	0	0	0
44.326389	67.835556	0	0	0	0	0	0	0
44.312917	66.47932	0	0	0	0	0	0	0
44.298611	50.504444	0	0	0	0	0	0	0
44.2925	73.035556	0	0.040192552137471	0.202080987487427	0	0	0	0.202080987487427
44.287778	66.431111	0	0	0	0	0	0	0
44.285833	72.937222	0	0	0.100452283445995	0	0	0	0.100452283445995
44.28522	66.723176	0	0	0	0	0	0	0
44.283889	72.800556	0	0.13481954071682	0.280747467365676	0	0	0	0.280747467365676
44.279696	79.30118	0	0	0	0	0	0	0
44.267588	66.311218	0	0	0	0	0	0	0
44.262114	77.54518	0	0	0	0	0	0	0
44.25	73.185833	0	0	0	0	0	0	0
44.248333	66.791111	0	0	0	0	0	0	0
44.246111	73.333333	0	0.311191979024531	0.427371586737044	0	0	0	0.427371586737044
44.244444	78.243333	0	0	0	0	0	0	0
44.241944	51.818611	0	0	0	0	0	0	0
44.240323	66.622511	0	0	0	0	0	0	0
44.238333	66.652506	0	0	0	0	0	0	0
44.236693	66.840793	0	0	0	0	0	0	0
44.228658	73.799475	0	0	0	0	0	0	0
44.22508	79.836549	0	0	0	0	0	0	0
44.22508	79.836549	0	0	0	0	0	0	0
44.216423	80.020874	0	0	0	0	0	0	0
44.212992	80.208568	0	0	0	0	0	0	0
44.204483	66.499469	0	0	0	0	0	0	0
44.203255	80.143	0	0	0	0	0	0	0
44.19868	51.700201	0	0	0	0	0	0	0
44.198544	77.884187	0	0	0	0	0	0	0
44.196534	75.827152	0	0	0.211937845525993	0	0	0	0.211937845525993
44.190827	66.784531	0	0	0	0	0	0	0
44.17828	77.919392	0	0	0	0	0	0	0
44.177795	66.731387	0	0	0	0	0	0	0
44.177795	66.731387	0	0	0	0	0	0	0
44.171653	80.081816	0	0	0	0	0	0	0
44.171389	66.815	0	0	0	0	0	0	0
44.171111	66.690278	0	0	0	0	0	0	0
44.166106	80.003806	0	0	0	0	0	0	0
44.160441	76.098812	0	0.346618971907341	0.569335447760485	0	0	0	0.569335447760485
44.158895	78.753783	0	0	0.231473597396935	0	0	0	0.231473597396935
44.148611	51.943889	0	0	0	0	0	0	0
44.1475	52.455556	0	0	0	0	0	0	0
44.145488	66.702542	0	0	0	0	0	0	0
44.144444	68.113333	0	0	0	0	0	0	0
44.140278	68.475	0	0	0	0	0	0	0
44.138644	52.159752	0	0	0	0	0	0	0
44.136994	79.812843	0	0	0	0	0	0	0
44.136962	66.744224	0	0	0	0	0	0	0
44.135739	66.976744	0	0	0	0	0	0	0
44.11324	79.881285	0	0	0	0	0	0	0
44.103771	77.930791	0	0	0	0	0	0	0
44.088052	66.8652	0	0	0	0	0	0	0
44.087619	79.967874	0	0	0	0	0	0	0
44.079647	66.930471	0	0	0	0	0	0	0
44.068611	52.433333	0	0	0	0	0	0	0
44.065891	73.574043	0	0	0	0	0	0	0
44.065153	67.029753	0	0	0	0	0	0	0
44.063657	70.32613	0	0.236577776632176	0.167074443982532	0	0	0	0.236577776632176
44.062957	73.513982	0	0	0	0	0	0	0
44.055556	67.0675	0	0	0	0	0	0	0
44.041944	67.268889	0	0	0	0	0	0	0
44.032647	79.51992	0	0	0	0	0	0	0
44.02708	67.010916	0	0	0	0	0	0	0
43.979973	77.462607	0	0	0	0	0	0	0
43.976944	68.543056	0	0	0	0	0	0	0
43.967115	67.417197	0	0	0	0	0	0	0
43.952184	73.576388	0	0	0	0	0	0	0
43.939229	70.814607	0	0.002958391651099	0	0	0	0	0.002958391651099
43.932524	70.394061	0	0.124818252183337	0.045140131366974	0	0	0	0.124818252183337
43.899854	66.608946	0	0	0	0	0	0	0
43.899328	67.235665	0	0	0	0	0	0	0
43.890409	76.330281	0	0.472591630558573	0.635789095625879	0	0.014643137681871	0	0.635789095625879
43.889064	66.918623	0	0	0	0	0	0	0
43.878116	70.522897	0	0	0	0	0	0	0
43.863403	68.757097	0	0.001362042118806	0	0	0	0	0.001362042118806
43.857358	67.443966	0	0	0	0	0	0	0
43.855213	77.062471	0	0	0	0	0	0	0
43.851709	51.032627	0	0	0	0	0	0	0
43.839812	73.542261	0	0	0	0	0	0	0
43.834675	73.768223	0	0	0	0	0	0	0
43.829173	73.951434	0	0	0	0	0	0	0
43.828458	67.492242	0	0	0	0	0	0	0
[truncated: 458 more rows]
