# Supplementary material for: Modelling bluetongue risk in Kazakhstan
Source: Parasit Vectors. 2021 Sep 25;14:491. doi: 10.1186/s13071-021-04945-6 (PMC8465711; doi:10.1186/s13071-021-04945-6)
Supplement: Supplementary file 2 — Additional file 2:Dataset S2. R code and associated files. [file 13071_2021_4945_MOESM2_ESM.zip › data files/Rcode.R]

#Required libraries
library(akima)
library(ggplot2)
library(rgdal)
library(ggpubr)

#Shape files for Kazakhstan and 1st and 2nd level bounderies
kaz0<-readOGR(dsn ="KAZ_adm0.shp", layer = "KAZ_adm0")
kaz0a<-fortify(kaz0)
kaz1<-readOGR(dsn="KAZ_adm1.shp", layer="KAZ_adm1")
kaz1a<-fortify(kaz1)
kaz2<- readOGR(dsn ="KAZ_adm2.shp", layer = "KAZ_adm2")
kaz2a<-fortify(kaz2)

#Polygon of Outline of Kazakhstan with areas outside of Kazakhstan filled
coor1 <- read.csv("coor1.csv")
rim<-c(40,40,90,40,90,57,40,57, 40,40) %>% matrix(ncol=2, byrow=T)
rim<-as.data.frame(rim)
names(rim)<-c("x", "y")
kaz3a<-coor1[2:3]
names(kaz3a)<-c("x", "y")
datapolyM <- rbind(rim,kaz3a)
datapolyM$id <- "a"
vp1<-ggplot()+geom_polygon(aes(x=long, y=lat), coor1,fill="white")+ theme(plot.background = element_rect(fill = "cadetblue1", size=0.2))

#Kazakhstan with 1st and 2nd level bounderies as ggplot object and setting the scales and background
kz0<-geom_polygon(data = kaz0a, aes(x = long, y = lat, group = group), fill = NA, color = 'black', size=0.2)
kz1<-geom_polygon(data = kaz1a, aes(x = long, y = lat, group = group), fill = NA, color = 'black', size=0.1)
kz2<-geom_polygon(data = kaz2a, aes(x = long, y = lat, group = group, linetype="dotdash"), fill = NA, color = 'black', size=0.03, linetype="dotted")
vp<-geom_polygon(aes(x=x, y=y), datapolyM,fill="cadetblue1")
v3a<-scale_fill_manual(labels = c("<1", "1-2", "2-4", "4-8", ">8"),values = c("white", "yellow","orange", "red1", "red3"))

#R0 data for April with coordinates of each community. Putting into isopleth maps
april<-read.csv("april.csv") 
grid <- with(april, interp(x = x, y = y, z = R0, linear = TRUE, duplicate="mean",extrap = TRUE,
                           xo = seq(min(x), max(x), length = 1000), 
                           yo = seq(min(y), max(y), length = 1000)))  
df1 <- as.data.frame(interp2xyz(grid))
v31<-ggplot()+geom_contour_filled(aes( x, y, z=z),df1,bins=5, breaks=c(0,1,2,4,8,16))
april<-v31+vp+kz0+kz1+kz2+theme_void()+v3a+theme(legend.position="none")
geom_polygon(aes(x=long, y=lat), coor1,fill="white")+ theme(plot.background = element_rect(fill ="cadetblue1"), panel.background = element_rect(fill="cadetblue1"))

#R0 data for May with coordinates of each community. Putting into isopleth maps
may<-read.csv("may.csv")
grid <- with(may, interp(x = x, y = y, z = R0, linear = TRUE, duplicate="mean",extrap = TRUE,
                         xo = seq(min(x), max(x), length = 1000), 
                         yo = seq(min(y), max(y), length = 1000))) 
df1 <- as.data.frame(interp2xyz(grid))
v31<-ggplot()+geom_contour_filled(aes( x, y, z=z),df1,bins=5, breaks=c(0,1,2,4,8,16))
may<-v31+vp+kz0+kz1+kz2+theme_void()+v3a+theme(legend.position="none")

#R0 data for June with coordinates of each community. Putting into isopleth maps
june<-read.csv("june.csv")
grid <- with(june, interp(x = x, y = y, z = R0, linear = TRUE, duplicate="mean",extrap = TRUE,
                          xo = seq(min(x), max(x), length = 1000), 
                          yo = seq(min(y), max(y), length = 1000))) 
df1 <- as.data.frame(interp2xyz(grid))
v31<-ggplot()+geom_contour_filled(aes( x, y, z=z),df1,bins=5, breaks=c(0,1,2,4,8,16))
june<-v31+vp+kz0+kz1+kz2+theme_void()+v3a+theme(legend.position="none")

#R0 data for July with coordinates of each community. Putting into isopleth maps
july<-read.csv("july.csv")
grid <- with(july, interp(x = x, y = y, z = R0, linear = TRUE, duplicate="mean",extrap = TRUE,
                          xo = seq(min(x), max(x), length = 1000), 
                          yo = seq(min(y), max(y), length = 1000))) 
df1 <- as.data.frame(interp2xyz(grid))
v31<-ggplot()+geom_contour_filled(aes( x, y, z=z),df1,bins=6, breaks=c(0,1,2,4,8,16))
july<-v31+vp+kz0+kz1+kz2+theme_void()+v3a+theme(legend.position="none")

#R0 data for August with coordinates of each community. Putting into isopleth maps
august<-read.csv("august.csv")
grid <- with(august, interp(x = x, y = y, z = R0, linear = TRUE, duplicate="mean",extrap = TRUE,
                            xo = seq(min(x), max(x), length = 1000), 
                            yo = seq(min(y), max(y), length = 1000))) 
df1 <- as.data.frame(interp2xyz(grid))
v31<-ggplot()+geom_contour_filled(aes( x, y, z=z),df1,bins=5, breaks=c(0,1,2,4,8,16))
august<-v31+vp+kz0+kz1+kz2+theme_void()+v3a+theme(legend.position="none")

#R0 data for September with coordinates of each community. Putting into isopleth maps
september<-read.csv("september.csv")
grid <- with(september, interp(x = x, y = y, z = R0, linear = TRUE, duplicate="mean",extrap = TRUE,
                               xo = seq(min(x), max(x), length = 1000), 
                               yo = seq(min(y), max(y), length = 1000))) 
df1 <- as.data.frame(interp2xyz(grid))
v31<-ggplot()+geom_contour_filled(aes( x, y, z=z),df1,bins=5, breaks=c(0,1,2,4,8,16))
september<-v31+vp+kz0+kz1+kz2+theme_void()+v3a+theme(legend.position="none")

#Code to improve appearence of legend and to place the plots for April-September on a singhle plot
september1<-v31+theme_void()+v3a+vp+
  theme(legend.position="bottom")+labs(fill = expression(R[0]))+ 
  theme(legend.margin = margin(1, 4, 1, 4))+
  theme(legend.background = element_rect(fill = "cadetblue1", size=0.2))+
  theme(legend.title = element_text(color = "black", size = 8),
        legend.text = element_text(color = "black", size=8))+
theme(legend.key.size = unit(0.1, "cm"))
leg <- get_legend(september1)
leg2<-as_ggplot(leg)

fig1<-ggarrange(ggarrange(april, may,june,july,august,september, ncol = 2, nrow = 3,
                    labels = c("April","May","June","July", "August", "September"),
                    font.label = list(size = 10)), leg2, ncol=1, nrow=2, heights = c(2.5, 0.2))

#Figure 1 saved as tiff file
ggsave("fig1.tiff")

#Code to generate map of proportion needed to vaccinate
vac <- read.csv("year1.csv")
grid1 <- with(vac, interp(x = x, y = y, z = max, linear = TRUE, duplicate="mean",extrap = FALSE,
                          xo = seq(min(x), max(x), length = 1000), 
                          yo = seq(min(y), max(y), length = 1000))) 
df <- as.data.frame(interp2xyz(grid1))
v3<-ggplot()+geom_contour_filled(aes( x, y, z=z*100),df,bins=6, breaks=c(-10,2,10,20,40,60,110))
v3a<-scale_fill_manual(labels = c("0","0-10", "10-20", "20-40", "40-60", ">60"),values = c("white", "yellow","orange","red1", "red3", "black"))

vac<-v3+vp+kz0+kz1+kz2+theme_void()+v3a+theme(legend.position = c(0.5, -0.05), legend.direction = "horizontal")+
labs(fill = expression("% Required to Vaccinate"))+ 
  theme(legend.margin = margin(1, 4, 1, 4))+
  theme(legend.background = element_rect(fill = "cadetblue1", size=0.2))+
  theme(legend.title = element_text(color = "black", size = 8),
        legend.text = element_text(color = "black", size=8))+
  theme(legend.key.size = unit(0.1, "cm"))+
  theme(plot.margin=margin(20,20,20,20))

vac1<-v3+vp+kz0+kz1+kz2+theme_void()+v3a+theme(legend.position ="none")
leg3 <- get_legend(vac)
leg4<-as_ggplot(leg3)
gg<-ggplot()+theme(plot.background = element_rect(fill = "white"))+theme(panel.background = element_rect(fill = "white"))

fig2<-ggarrange(vac, gg, ncol=1, nrow=2, heights = c(0.81, 0.1))

#figure 2 as tif file
ggsave("fig2.tiff")
