# Supplementary material for: Modelling bluetongue risk in Kazakhstan
Source: Parasit Vectors. 2021 Sep 25;14:491. doi: 10.1186/s13071-021-04945-6 (PMC8465711; doi:10.1186/s13071-021-04945-6)
Supplement: Supplementary file 2 — Additional file 2:Dataset S2. R code and associated files. [file 13071_2021_4945_MOESM2_ESM.zip › data files/july.csv]

y	x	R0	vac
55.242566	68.789418	3.00425136345022	0.667138371919867
55.219894	69.086329	3.55376746338662	0.718608487949002
55.151518	69.262462	2.31028624192443	0.567153202987083
55.130405	70.651949	2.3178495130953	0.568565606028244
55.111464	69.205572	2.34662208847704	0.573855541158312
55.094478	69.231371	3.1872021712119	0.686245193658437
55.062818	68.473939	2.65844936211407	0.623840869699781
55.049086	69.724025	2.08175716065281	0.519636574860436
55.04059	70.84153	2.35596297786366	0.575545112807002
55.029229	70.423615	3.08571247357638	0.675925735607833
55.022747	69.490966	1.64165018155003	0.390856827332234
54.977351	68.808948	3.19948896143161	0.687450085918549
54.964453	69.244208	1.50111437666566	0.333828244173341
54.958007	69.032574	2.01378015604664	0.503421464851876
54.93961	68.544501	0.420718858407716	0
54.928825	68.636785	2.66577527089827	0.62487460555404
54.911424	68.886706	2.04680165063281	0.511432873971531
54.902397	70.035247	2.11580167319507	0.527365909258451
54.902315	70.446127	1.60682146200945	0.377653321390526
54.900461	70.815371	2.19308321333584	0.544020950085643
54.900146	69.601675	1.8168903385141	0.449609049703116
54.897402	70.62703	1.7309619871455	0.422286562370395
54.881111	68.468001	2.222503999588	0.550057052682299
54.862026	69.918358	2.6584983187102	0.623847796719631
54.858803	69.715455	3.15419792069393	0.682962190343465
54.853708	69.447722	3.28185625394389	0.695294393592567
54.832282	70.311101	2.85178392875186	0.649342297669211
54.820369	68.316383	3.43497924812401	0.708877426102023
54.819508	69.089976	1.90863462162685	0.47606525174125
54.812982	68.089747	2.65650884964682	0.623566094977268
54.779032	68.944207	1.62793793259271	0.385725966586843
54.773029	69.102265	1.03492569791918	0.033747058353469
54.763903	70.504302	2.92432465128144	0.658040703667495
54.738801	71.016962	2.09289720539864	0.52219344675864
54.737949	69.066962	1.92240249231364	0.479817569942659
54.736566	67.616317	0.493518463578408	0
54.717714	66.952462	2.54842822447749	0.607601269521713
54.699696	68.535069	2.271322867633	0.559727939056889
54.671534	67.158194	2.66210229492602	0.624357034699228
54.671534	67.158194	2.49686389328353	0.599497592684182
54.664458	71.05364	2.87453860165498	0.652118082733604
54.655167	68.192083	2.32920058160298	0.570668147733421
54.631373	70.732995	3.83456495745178	0.739214223491851
54.630592	69.98566	2.94433067464008	0.660364235371681
54.628366	69.538892	1.23870481308143	0.192705163135377
54.623905	66.521001	2.22918457554421	0.55140547311751
54.619787	68.726267	1.44206642755527	0.306550668615666
54.616752	65.867684	4.47536462496591	0.776554519285092
54.61278	67.665455	2.37378276212182	0.578731459358083
54.573604	67.314025	2.2392608523855	0.553424068957982
54.566668	70.214514	2.4021773212061	0.583710997863425
54.553867	66.152899	2.40696061792394	0.584538279291615
54.52901	70.799003	3.21793148559294	0.689241363752734
54.517007	68.276202	2.0742904464411	0.517907435906231
54.515649	69.416945	0.880178147754924	0
54.510113	69.233446	6.18470275943732	0.838310742020045
54.503919	69.782209	0.532562414827639	0
54.498868	65.767036	2.39255877747134	0.582037436481754
54.492316	66.786606	2.43257526753466	0.588913028367065
54.480999	70.514687	4.47102207689185	0.776337494469458
54.475197	68.692211	2.66720617259819	0.625075852675507
54.462592	67.665814	2.13652136568171	0.531949450137642
54.462472	70.738978	2.72495232493529	0.633021102479747
54.457359	69.872813	2.39867315937037	0.583102851635489
54.441335	66.073497	3.09054638410892	0.676432618794581
54.434763	70.93314	2.30181882513219	0.565560942902372
54.434093	71.092079	3.33503560727863	0.700153126456124
54.430799	70.341186	3.44147107352146	0.709426585713894
54.426661	67.803185	2.50425135320083	0.600679061739612
54.405479	68.619744	2.61768817242657	0.617983528162939
54.384464	67.380456	1.73032457630811	0.422073746340909
54.378224	65.521266	4.5609346207097	0.780746692693351
54.368968	66.97315	1.4220788675463	0.296804120487755
54.365406	69.765384	3.13624360768862	0.681147217789951
54.356545	68.342102	2.83849555383275	0.647700698826276
54.349928	67.721896	1.99915591541795	0.499788889757038
54.346585	68.458254	1.9732191612176	0.493213921872248
54.346585	68.458254	1.58864188517724	0.370531515421781
54.34183	69.172882	0.643978994898648	0
54.322994	64.300402	2.53321128839414	0.605244140280962
54.310405	65.881131	2.20689061698307	0.546873781462242
54.306822	64.983382	3.06922342604784	0.674184684140876
54.300281	68.22462	2.59610275900822	0.614807234987098
54.297124	68.355505	1.79393711392406	0.442566859095412
54.272263	66.236469	0.760829459982401	0
54.261389	65.270556	5.06709279494601	0.802648177077512
54.251558	76.595967	3.49657324543029	0.71400570506941
54.241531	67.540967	1.38264919479903	0.276750745046828
54.227512	65.500147	2.37761684334179	0.579410785720007
54.219163	65.871879	2.20079070559429	0.54561785568339
54.210397	70.873402	4.13135129171096	0.757948446067422
54.201824	68.010444	2.01253605195168	0.503114491275702
54.20096	69.600732	0.635084235685126	0
54.20077	67.804918	1.99871386136695	0.499678258439612
54.199922	66.987038	2.48475534513732	0.597545890400435
54.1988	69.656373	2.13548979918857	0.531723354342422
54.18945	71.780871	2.30910417738099	0.56693162231675
54.185288	76.409728	2.42884904933703	0.588282359386247
54.177195	69.52786	2.86962255312284	0.651522114324143
54.171239	68.422358	1.95687290042948	0.488980607897158
54.16221	72.303205	2.06435279753934	0.515586676273563
54.146044	70.320911	2.84514729192082	0.648524347811575
54.133333	64.124722	4.96199402475089	0.798468116847399
54.121888	67.276988	2.80866474601239	0.643958930513243
54.0975	64.423889	2.89262362133445	0.654293080985534
54.097021	63.084865	3.9706777835942	0.748153828010991
54.095556	70.795833	4.1851814175101	0.761061731800642
54.09493	64.785097	2.52620924788802	0.604149972597865
54.094164	63.490975	4.14205879408912	0.758574165719946
54.06369	65.551674	2.9235901540347	0.657954792801601
54.059716	69.147918	3.97437874890292	0.748388348675616
54.05812	65.978976	3.76879621899561	0.734663287189749
54.048881	65.073887	2.37916918833593	0.57968520906265
54.048802	68.086352	2.11954020437269	0.528199560481579
54.045149	65.3434	5.2230300727468	0.80854025612108
54.045149	65.3434	2.38198571367754	0.58018220081761
54.031655	72.733211	1.26772691892055	0.211186585158666
54.031026	66.370435	0.49371975387636	0
54.021257	75.932543	1.78591918685973	0.440064249626912
54.019723	71.097091	2.23295724737161	0.552163391763507
54.012485	63.776316	3.61437402398713	0.723326918198447
54.010633	71.769337	3.24468254576563	0.691803439660063
54.007607	68.422061	2.61216425437376	0.61717568168785
53.994355	69.859527	0.499546513941364	0
53.985075	66.07444	4.15499932648161	0.759326074103895
53.985033	67.610397	1.16364354945901	0.140630306879708
53.981385	68.218709	3.62755116983163	0.724331938218693
53.981257	65.02121	2.05738034340624	0.513945001367915
53.956147	69.775849	1.32479858384014	0.245168275239742
53.948851	71.407953	2.38872527457963	0.581366676761947
53.947648	70.279544	1.73487539543261	0.423589727174245
53.942614	75.461996	2.43773315167283	0.589782827823556
53.942264	67.082475	1.57362926624024	0.364526307781993
53.941114	63.805538	4.06381810324818	0.753925994079137
53.94088	70.411317	2.17808236316073	0.540880539269945
53.939439	68.981541	2.87498791632475	0.652172451118211
53.936052	70.810115	3.34704448985042	0.70122894899294
53.935511	67.590257	1.50344927762462	0.334862828508618
53.923323	62.861849	4.21077058810519	0.762513777686
53.918074	73.50887	1.99614110328713	0.499033410837913
53.915952	72.650781	3.5120468019333	0.715265753449093
53.914759	66.486964	2.49436197021865	0.59909587624432
53.905642	61.519694	3.21584156384453	0.689039406902714
53.89814	67.007349	1.75930102327288	0.431592441105006
53.893126	72.271639	2.82453338106437	0.645959220484351
53.889603	67.980476	0.803384482560127	0
53.889067	61.875831	5.00288385997238	0.800115287904061
53.887486	62.13707	3.40265803962474	0.70611210754805
53.884036	64.396396	4.03216306068112	0.751994156746459
53.881128	67.414403	0.785703003313813	0
53.872836	75.808225	2.4947085943743	0.599151579364799
53.870161	68.392641	1.43260882964512	0.301972751174712
53.86371	63.751055	3.46110064850351	0.711074568018595
53.852738	69.782631	0.523718281133158	0
53.844329	66.925369	3.01113259488752	0.667899048451783
53.839383	68.610564	2.25623967196028	0.556784674772085
53.839219	69.297146	2.06242243511874	0.515133280664478
53.836599	69.833503	2.26694638226967	0.558877965609934
53.828102	76.537387	2.67670191900008	0.626405916586497
53.826614	62.618064	5.23046647202085	0.808812463410431
53.825977	73.338496	4.23195897166803	0.763702813119228
53.824467	66.065017	3.90294078251849	0.743782943241399
53.808488	64.154884	2.9318535266151	0.658918840616664
53.806584	64.543315	3.39134281950551	0.705131550178755
53.805776	70.097096	2.9570097988023	0.661820532212968
53.802671	65.315965	3.36914728385844	0.703188992422209
53.80115	66.698643	3.50334911711176	0.714558850239732
53.800746	62.20377	1.01679153144574	0.016514232196508
53.795151	64.183351	1.22963510403645	0.186750608601399
53.794731	62.174988	2.50856084565373	0.601365060874415
53.790268	63.372577	6.80557645379129	0.853061675702297
53.790018	76.355955	2.04350570125039	0.510644869065882
53.778495	65.743689	4.63786216588056	0.784383415411368
53.771375	65.187623	3.73643223781532	0.732365011232026
53.763845	68.575305	2.17715430911305	0.540684830737886
53.763318	63.153298	3.18842081885315	0.686365114012869
53.760294	63.743249	3.38892606685393	0.70492126996198
53.755706	66.402603	3.41952442993146	0.707561674001539
53.75273	69.369802	7.57835823767154	0.868045298382826
53.752352	62.054838	1.92819399873206	0.48137998528282
53.750382	67.555726	1.82454787254111	0.451919012348376
53.748193	66.492067	3.62335294316382	0.724012533229284
53.748193	66.492067	1.23526387207219	0.190456369194646
53.744652	74.963243	2.42977728380962	0.588439645615539
53.737713	63.554486	4.9952954862141	0.799811642222212
53.737692	62.947135	3.93416294444573	0.745816323797212
53.736999	67.107862	2.32823751200565	0.570490555691394
53.73252	62.389946	4.17581802105146	0.76052596282723
53.732312	68.980777	2.23990300713071	0.553552097203982
53.731401	67.754307	2.87108896074881	0.651700099275507
53.722121	61.277867	3.82776721780829	0.738751093497117
53.719377	71.997033	2.20121861212947	0.545706185433079
53.718141	76.620212	2.67738865932548	0.626501742092262
53.718072	69.629657	3.1225240772808	0.679746264480102
53.710851	75.093471	2.36451738230707	0.577080715294088
53.678884	66.365772	2.27178678906018	0.5598178469848
53.67834	71.309103	2.54434809857174	0.606972017484029
53.668787	64.52137	2.53313137213917	0.605231686363142
53.662081	72.59876	3.33803580441981	0.700422626181563
53.657348	70.8114	2.88512498921743	0.65339456566447
53.640013	72.331017	1.08512869502739	0.078450321530979
53.638272	71.870622	0.61025436544941	0
53.63595	75.157036	1.99026025161419	0.497553147037452
53.635384	62.703682	3.6462366044949	0.725744621518184
53.630269	70.119015	1.75837157149916	0.431291988446209
53.625228	70.434072	1.87733328507411	0.467329531761578
53.624422	63.38236	5.75678703506377	0.826291993448925
53.622937	61.614655	3.63541515322308	0.724928252248324
53.621324	63.862608	3.63988218007504	0.725265832648631
53.620545	64.25616	2.73331197595409	0.634143482779371
53.614306	66.029901	3.49066224289828	0.713521409287166
53.612693	66.563528	1.71079152346252	0.415475242725032
53.612693	66.43673	2.75948892616586	0.637614055806545
53.610038	62.186468	5.12027301725813	0.804697914226555
53.603718	75.915942	2.17677610670843	0.540605027352984
53.599416	61.903059	2.67479475176308	0.626139538616616
53.588461	74.529347	2.34123969937559	0.572875857065511
53.585222	61.669075	5.75839860165466	0.826340608009898
53.581389	66.804722	2.97209639895079	0.66353715836639
53.571396	69.590886	1.94999641270051	0.487178543772232
53.56907	67.601396	2.74995465685088	0.63635764047646
53.56706	65.277769	3.12406300653317	0.679904023091481
53.558235	73.845577	3.09061121997171	0.676439406697956
53.553929	77.133797	1.3391436070253	0.253254098549338
53.549783	74.082489	3.08631055883901	0.675988536819129
53.548205	68.849794	1.79614056491667	0.443250701235406
53.547702	63.879245	0.918995617044728	0
53.544674	75.149841	2.51622094663369	0.602578620395859
53.544465	76.303143	2.01103181542042	0.502742824687264
53.538462	75.321105	1.87378311020623	0.466320304333441
53.53448	71.543967	0.675592372736345	0
53.534052	69.025522	1.79069124038105	0.44155643505175
53.524675	65.50595	0.503105952962662	0
53.522849	65.934851	3.08791079613831	0.676156448155633
53.51537	77.3965	2.10472484128008	0.524878511249098
53.511215	63.085574	2.79492814580772	0.642209048737099
53.509737	69.520207	2.81097334913333	0.644251340800397
53.507194	61.28156	5.162164600134	0.806282814001312
53.502979	67.244828	0.707888496768568	0
53.49278	69.94316	2.9420903396693	0.660105610450968
53.481138	67.995433	2.40718023109918	0.584576182921138
53.475425	73.196894	1.40870581130542	0.290128576190566
53.474209	75.302473	3.36251175980517	0.702603270580698
53.467932	70.402712	0.615300877408353	0
53.464475	66.630039	1.80773209756546	0.446820686900044
53.458685	64.034626	2.5894264756305	0.613814097673305
53.456213	63.298313	1.77565354751333	0.436827076205027
53.453098	74.239012	2.65425224648224	0.623246056841309
53.451505	71.247658	2.32763849784461	0.57038002210137
53.443842	77.576118	1.46010394406276	0.315117253078925
53.431188	65.712859	1.00699110440185	0.006942568182862
53.430169	67.057457	3.11666255275145	0.679143961505496
53.426762	63.20214	3.09061114089175	0.67643939841896
53.410147	69.287597	2.00318423661059	0.500794793746975
53.407898	72.419726	3.26143555825712	0.693386552596982
53.403722	67.950176	3.05877580398212	0.673071822165544
53.396828	66.623068	3.63576109781714	0.724954425470808
53.391448	67.646087	1.70122789649574	0.412189276898267
53.385117	75.420261	0.719096774846391	0
53.3814	69.439349	1.3269544888238	0.246394651495252
53.374524	66.3642	2.43113501224488	0.588669491836814
53.370377	62.482221	5.01104582496878	0.80044085906833
53.370012	76.316114	1.85704711516064	0.461510700597655
53.36919	62.869098	6.16414096074313	0.837771393229229
53.358685	68.954376	1.7103684234031	0.415330646709257
53.356024	69.495719	3.06411102685315	0.673641068735357
53.355524	76.714392	1.65446062552129	0.395573406478069
53.347892	62.046358	1.6060878871137	0.377369066771868
53.345962	64.578359	3.02796720335716	0.669745432218922
53.341812	69.030203	1.323823516452	0.244612300980939
53.334441	65.380339	2.92059340075167	0.657603828132108
53.333037	75.458673	0.866358541000005	0
53.326552	69.257422	0.938352564860972	0
53.32482	64.763825	2.10829307950775	0.525682643594561
53.32148	67.449868	2.22137079520974	0.549827519945593
53.321383	63.745279	1.90432683033376	0.474880055213665
53.316822	65.536295	1.62313067300531	0.38390665851416
53.315455	66.094733	3.0407053115072	0.671128933074963
53.315	68.648889	1.62751351639403	0.38556577876193
53.313303	68.4378	0.221873519718604	0
53.310608	62.220524	5.76158111153541	0.826436531805848
53.306667	74.688333	3.30593433873573	0.697513653467653
53.301111	75.898056	1.46917262296729	0.319344790144335
53.296074	69.59704	1.94838220404948	0.486753678040366
53.29595	71.897086	1.21563003111554	0.177381296608529
53.295514	77.773748	1.94769137134137	0.486571633106686
53.294454	68.104138	0.621502819670525	0
53.285578	63.346706	2.09669082001008	0.523057958542885
53.284635	69.377527	2.26952568869888	0.559379298952416
53.281211	64.193242	3.60890827214445	0.722907892195944
53.280942	66.72606	5.71837362217946	0.825125102682803
53.278864	65.648692	2.36642318950617	0.577421314820413
53.27279	70.492516	2.80186080434235	0.643094332719816
53.270033	69.249535	2.01547059481509	0.503837960934505
53.247086	62.702613	2.94746547595074	0.660725457801185
53.242689	76.502416	1.39630701249969	0.283825125099254
53.241298	74.89701	3.14018485670072	0.681547410221364
53.235699	63.736745	2.09012113155613	0.521558829819837
53.228363	70.902157	3.56899114980597	0.719808775638358
53.224854	75.693043	1.61064946742483	0.37913244301453
53.220956	76.251921	3.13405159880911	0.680924206742485
53.215941	65.241558	2.30665761678921	0.566472287555201
53.214658	75.43113	2.43157351064112	0.588743669223336
53.211908	63.87708	2.09198959278654	0.521986149716933
53.206321	65.020006	2.37774602079971	0.579433635362087
53.205852	66.809397	1.83806111272128	0.455948448569544
53.200566	63.691973	0.944781804243371	0
53.198246	67.034919	0.656808842648875	0
53.198246	67.034919	1.55045970975955	0.355029999357364
53.181483	63.661125	1.88816511293104	0.470385299912845
53.172761	64.205989	1.86140550887467	0.462771548041372
53.163071	66.265323	4.96192446162917	0.79846529149465
53.157391	63.389995	3.08404537433254	0.675750555318459
53.156106	71.488487	4.98218408538801	0.79928481508083
53.152721	73.987205	0.866945336758934	0
53.148373	67.784931	2.44812446540357	0.591524036407539
53.142643	69.055849	1.94080319416726	0.484749405295022
53.138381	70.730453	1.91596601606439	0.478070074513057
53.136074	65.793096	5.10433825647993	0.804088218736188
53.135809	77.675849	3.10123238187225	0.677547543407151
53.132622	75.877593	1.45039286720513	0.310531634144773
53.129948	64.663088	4.23807163151777	0.764043629521695
53.129283	72.342543	5.47728204556671	0.817427696496039
53.125155	67.301224	1.40371411277935	0.287604227316626
53.12248	74.191644	2.63219457281958	0.620088875523815
53.114579	74.870959	3.02459917055169	0.669377678293287
53.108665	71.157512	11.0766740180113	0.909720192327233
53.107714	62.891718	4.39464718075279	0.772450447357937
53.103048	70.364291	1.98236899707223	0.495553047148687
53.096176	77.441775	1.82874751923127	0.453177658761578
53.093624	68.434889	0.176139839832894	0
53.092234	69.869175	1.95779883806475	0.48922229365072
53.081407	64.296117	2.4243505652947	0.587518400055133
53.066944	70.084444	1.78845158507591	0.440857103236845
53.064673	76.108074	1.27670792224882	0.216735494020766
53.060582	66.745625	1.5309541588955	0.34681257816273
53.051078	64.332202	3.39314212270989	0.705287911960091
53.036119	66.723167	2.6573477092654	0.623684925945788
53.032036	75.864792	1.71021532394398	0.415278306772582
53.030482	63.112542	3.33965355609095	0.700567743568439
53.024871	63.482782	2.53204706741135	0.605062633759666
53.011675	68.897468	1.35267224302254	0.260722613953028
53.011171	65.97011	0.205319777269117	0
53.00934	75.981016	1.52788669785508	0.345501206729631
53.002876	67.386277	2.53211754342881	0.605073625987413
52.998876	76.305317	2.30385739162211	0.565945355977127
52.990383	65.113656	0.757433581385654	0
52.984403	64.108558	2.57512174412862	0.61166884545166
52.974508	68.362305	2.83248852621707	0.646953556653749
52.965772	73.900661	0.246117103313575	0
52.964432	63.133392	3.47569949994455	0.712288130773114
52.955818	76.422089	1.48208539271749	0.325275044937567
52.953718	68.205199	1.62277805903537	0.383772787392485
52.945998	70.429904	2.97817023731856	0.664223358534277
52.942107	70.210131	1.1171551795195	0.104869208564104
52.937228	63.051986	3.47714101333167	0.7124074070721
52.934145	77.313864	0.918959820906555	0
52.925525	67.0956	1.93366592149601	0.482847585571382
52.924749	69.603193	1.34797844059263	0.258148372491511
52.923821	61.548045	2.32168939657455	0.569279163063151
52.916667	63.793333	2.69087615220602	0.628373829401184
52.913803	73.556894	3.19122090728443	0.68664030819134
52.91276	62.295012	2.53546657752652	0.605595274312174
52.910474	71.074669	3.63237564826079	0.724698077282065
52.910061	64.672556	4.25238239644837	0.764837705838682
52.909491	65.371346	1.28615209488159	0.222486979588469
52.907759	78.060463	1.6853308526114	0.406644696232487
52.907492	68.949237	2.17468789477457	0.54016390011512
52.907129	77.419371	1.59800447539518	0.374219524790314
52.906906	69.150424	1.37727460889167	0.273928384692484
52.904147	77.853698	0.965053304788595	0
52.901436	76.236155	1.21571793407204	0.177440776372769
52.900958	69.500641	2.25621359439514	0.556779552040557
52.9	77.416667	2.46135586020112	0.593719861410739
52.891903	70.711948	2.72155870098216	0.632563501335055
52.887784	61.579234	1.24318082174659	0.195611786710911
52.883149	62.841475	2.52911472894521	0.604604730439786
52.879454	63.056136	2.67221718469634	0.625778920318696
52.870024	63.625183	3.38095090738852	0.70422522320136
52.863223	69.949341	2.15507016453053	0.535977985098297
52.862021	61.525066	1.9852276497622	0.496279431671332
52.861667	61.8575	3.08251666407471	0.675589750526078
52.859798	64.547708	6.83165807261323	0.853622650698986
52.855845	78.010696	4.430662514265	0.774300119501228
52.848618	66.074422	1.64227544318838	0.391088745710914
52.836559	67.866049	2.85580214734578	0.649835685945746
52.835009	62.516536	2.49060943268224	0.598491844253936
52.832	70.783427	0.938350881631068	0
52.829655	62.644241	3.82024521508558	0.73823669851057
52.821765	66.951573	0.579746045685002	0
52.808577	63.275191	2.24206730885236	0.553983060164296
52.803444	66.46739	3.37927290924452	0.704078354469582
52.801389	61.567222	2.69726733513005	0.629254398710988
52.798299	75.962268	1.71072297138148	0.415451819652331
52.797896	66.752821	2.71552109442406	0.631746554260485
52.79373	74.898259	0.65222885955624	0
52.787571	71.836683	2.76665129228488	0.638552208300117
52.78518	65.175397	1.39405256628307	0.282666935102545
52.784444	77.258333	1.20033384673481	0.166898440196255
52.781972	76.650728	0.766056665388057	0
52.777424	68.169697	2.3557058813186	0.575498788736625
52.777261	73.758817	3.89218219674569	0.743074720182392
52.771519	69.366487	1.69611870048144	0.410418622401751
52.765258	74.596874	0.616670138242678	0
52.764969	71.506561	2.7023916514939	0.629957412188129
52.764713	75.451872	0.866968069808543	0
52.753863	69.112686	2.00061004776924	0.50015246543671
52.751966	76.6515	1.42931395279858	0.300363647859161
52.751323	67.6716	2.71751096409753	0.632016204088401
52.75111	64.267263	2.33454900307427	0.571651741435652
52.731309	68.737522	2.97369183473252	0.663717676350969
52.724415	61.14807	3.63570316869335	0.724950043058825
52.722921	70.25139	2.09294365690751	0.522204051361049
52.712988	77.792639	2.58446299461893	0.613072424684708
52.7123	77.456346	1.45545829239901	0.312931187913524
52.70787	73.72204	2.38605221283287	0.58089768756035
52.704612	70.969854	4.1308476090798	0.757918932230288
52.703194	69.997535	1.10014536131347	0.09102920835289
52.691324	68.987128	2.12529013505785	0.529476007296867
52.688889	62.042778	2.57914325044925	0.612274347372596
52.687284	62.583057	2.23188782703939	0.551948808589316
52.685516	76.490873	1.25759568071418	0.20483187455597
52.665646	65.521644	0.511667495467607	0
52.664352	77.51647	1.93811065635396	0.484033588731599
52.661337	76.517876	1.55777397754554	0.358058348377586
52.659835	65.485693	0.371872735168204	0
52.65441	69.869705	2.62211679354056	0.618628734439501
52.653333	60.859444	3.6069612098047	0.722758315980297
52.648565	77.0252	1.44986848548356	0.310282270418147
52.645467	62.319536	4.58425294388268	0.78186194953871
52.639444	61.286667	2.24879542455968	0.555317487273968
52.636117	70.416321	2.31250609858759	0.567568707987075
52.635674	62.693262	1.39970554848462	0.285564023745821
52.635556	62.703889	1.56044194822383	0.359155910196948
52.632072	67.57945	1.9866669926796	0.496644377902906
52.629334	76.733642	1.53425789884805	0.348219096182709
52.617547	63.287605	4.58602670605851	0.781946319963877
52.610488	69.491865	1.93813634447198	0.484040427366097
52.607929	68.841907	2.82762564342505	0.646346395844423
52.605238	69.335378	1.41485770003439	0.293215141016869
52.595995	71.204548	3.03506607951601	0.670517882049057
52.589036	70.270345	3.93938195482259	0.746153073891248
52.583543	66.4923	3.32110833669258	0.698895700284238
52.578848	68.204256	2.68013840128004	0.626884940149958
52.576182	78.032966	1.94177735162361	0.485007897963247
52.575072	68.60671	2.83736563670572	0.647560403543537
52.569444	70.601667	1.32800762360023	0.246992274570683
52.564218	67.256326	3.18517775739315	0.686045779492561
52.560068	67.430851	2.66579635371591	0.62487757228489
52.552769	64.864265	1.12520042698512	0.111269444965092
52.547502	65.819615	1.48167204423863	0.325086813989352
52.545946	70.776698	2.13368208702181	0.53132661792376
52.545815	62.076649	2.61126849612424	0.617044359289654
52.544216	62.492632	1.49880500910283	0.332801802818509
52.535934	65.442951	0.998689344427902	0
52.53468	64.033216	2.26001409386327	0.557524883267167
52.530094	78.501769	1.00647298896007	0.006431358845264
52.523388	65.424626	3.17710746411633	0.685248292261295
52.522884	63.111976	1.36527213914325	0.267545296406965
52.520621	68.75336	3.3364183061151	0.700277390827413
52.519153	76.807771	2.4510227408097	0.592007049404345
52.516878	72.315404	4.81186187967677	0.792180236048842
52.515623	77.440877	2.14887463201252	0.534640139027817
52.513256	71.653139	0.796567313315863	0
52.510669	75.289403	2.92914808754466	0.65860380898726
52.499766	73.099292	2.43890220818177	0.58997946016642
52.488937	73.303767	1.25964632768887	0.206126372126415
52.488871	78.158793	1.56863936976843	0.362504843833146
52.485735	77.19066	1.38096885445731	0.275870707168863
52.482652	76.816719	0.925471743342979	0
52.480914	69.17184	4.56667395706601	0.781022247394583
52.471183	70.749704	3.47340899513482	0.712098402059563
52.468358	72.014469	0.263210490765701	0
52.468144	61.759517	0.8552665461918	0
52.466838	65.361717	1.44876862847879	0.309758659634975
52.466646	76.658184	0.464121557064542	0
52.463711	63.637436	1.61371058763883	0.380310194616003
52.460106	67.761925	1.16441990497507	0.141203275787862
52.453537	68.173569	0.446355898141748	0
52.451462	64.610339	1.84168290417781	0.457018361992977
52.44273	72.320597	1.02515516189175	0.024537906871903
52.439935	71.934977	1.15471887830182	0.133988350939021
52.439315	61.744587	2.34727244847879	0.57397361322582
52.428131	66.744376	1.31202616623816	0.23782007879675
52.422601	78.241294	25.6194805174157	0.960967202308407
52.405418	64.383828	0.946105525103212	0
52.402776	64.088031	2.67856167909893	0.62666530780191
52.401944	70.030278	3.90855953326745	0.744151268136364
52.400303	70.213697	3.46164164406918	0.711119722137242
52.398072	70.645868	3.63197873468251	0.724667991458542
52.395792	68.629859	2.6285503164738	0.619562161799702
52.394934	64.954618	2.33500905026169	0.571736135289101
52.39172	77.067699	0.6125619125353	0
52.389944	76.860062	0.66255402651176	0
52.3843	61.104304	2.40246391035577	0.583760656845033
52.384195	77.783378	2.14002621372523	0.532716004324424
52.368345	69.052202	2.62880971379345	0.619599701434088
52.363819	64.135283	2.33742230212415	0.572178292689669
52.356939	65.04842	0.896966195739314	0
52.355833	77.271111	1.21762661390035	0.178730171807953
52.347808	68.323013	2.53229125790122	0.605100717826272
52.346664	71.879793	2.22443577121548	0.550447797621247
52.342747	69.803796	3.48045793781863	0.712681486785401
52.337415	77.873218	0.730644363075455	0
52.336342	78.676779	1.63866654003502	0.389747715249848
52.335604	75.060234	0.668290620986334	0
52.329788	77.305887	1.46009517983207	0.31511314206584
52.321389	77.126389	0.928415461162972	0
52.313087	64.090331	1.38810085075856	0.279591249113112
52.30741	71.812959	3.01340730505671	0.668149739226446
52.29671	63.526827	1.94780985595539	0.486602864780399
52.296693	76.777929	0.750723569375921	0
52.295344	62.670993	2.22745502036164	0.551057152284205
52.295173	65.028073	0.4115241476806	0
52.287748	61.327661	4.22778638892394	0.763469601345086
52.285577	76.940947	1.88870470913597	0.470536608945358
52.284382	71.193885	1.93478776254776	0.483147444201743
52.278333	62.291944	2.72666785557461	0.633251993653894
52.27005	69.266747	2.707702801882	0.630683249540923
52.257874	61.465157	0.957069037876606	0
52.254722	70.580278	0.692220465971963	0
52.252301	76.782906	0.738934281545173	0
52.250833	68.954444	2.63095560866193	0.619909968565154
52.248849	67.568545	2.32699996302242	0.570262133265722
52.2451	75.460083	0.655108380209222	0
52.2444	66.503969	1.86054445463258	0.46252292036877
52.242177	67.939953	4.6915021066821	0.786848651612945
52.230209	66.349208	2.73646900260052	0.634565566410699
52.218889	61.513056	3.87746521637065	0.74209955623122
52.213611	61.302778	2.20286916380662	0.546046575788471
52.204917	63.382602	1.374735630482	0.272587414025641
52.184347	77.025694	0.614068171830077	0
52.183911	61.189797	0.310581768315712	0
52.182735	65.27723	1.99439195262126	0.498594045826507
52.178056	70.129722	3.46470454840468	0.711375101100483
52.175385	69.648827	1.65644165702468	0.396296274149363
52.167332	62.999821	4.18000423372919	0.760765792548528
52.164722	68.686944	1.83833313661621	0.456028953576561
52.16236	72.736984	1.87685777549733	0.467194577524649
52.147867	61.097261	4.39851533914384	0.772650559814883
52.137415	68.294375	4.49387983820689	0.777475135962022
52.137261	65.647399	0.271447951129002	0
52.135542	62.14608	2.92447606369362	0.658058408336911
52.131389	70.353889	6.08477525296491	0.835655392610806
52.131058	66.211586	2.2841009852067	0.56219098609184
52.114409	64.267182	0.894131238105907	0
52.113056	61.557778	3.76096669611673	0.734110913283938
52.108458	66.813107	2.57458975182237	0.611588603857305
52.106389	65.669167	1.3276237041764	0.246774521384163
52.105687	77.977171	1.80201782996363	0.445066534097399
52.101881	67.465122	2.53924466675716	0.606182100885502
52.099878	68.990272	2.1650974339999	0.538127021769846
52.098333	71.528889	1.43070749521991	0.301045109960586
52.097616	65.669749	2.19232441596109	0.543863128686814
52.097212	62.001766	3.68868214517336	0.728900468881956
52.080351	77.122954	1.48581346703028	0.326968006287684
52.080278	71.263889	0.397487639537378	0
52.079205	78.543379	2.04915494615308	0.51199395542181
52.077207	66.070254	2.4800159612376	0.596776788686082
52.071461	68.603799	3.29229438714369	0.696260454743971
52.048664	67.675471	3.65406320263198	0.726332046123419
52.044167	69.596944	3.2122209560307	0.68868891222362
52.043026	62.406322	3.23142870888491	0.690539358875389
52.040616	76.926367	5.71001079139104	0.824868982470629
52.033333	75.466667	1.56317494259378	0.360276337118929
52.030189	76.249729	0.517312064537726	0
52.029308	68.350394	2.71626455766186	0.631847348160817
52.018657	66.008252	1.78620426887312	0.440153616567674
52.003546	66.886652	2.35524685241086	0.575416055019292
51.999238	63.689107	1.64529601349182	0.392206635280362
51.997796	64.661525	1.66514891728808	0.399453112200539
51.995855	70.952948	2.84774584154553	0.648845067066351
51.992328	66.567651	3.06443555645128	0.673675630771615
51.991119	74.913907	0.656691515471453	0
51.98539	67.268849	2.95301397031965	0.661362929518496
51.984444	62.349167	2.47840480297978	0.596514661851162
51.978068	68.536929	2.77511524093052	0.639654604158099
51.97657	72.64364	1.46250587661466	0.316242063714129
51.968143	77.642899	1.54798203498495	0.353997670903384
51.967599	78.45415	1.72927055401399	0.421721489631107
51.964331	61.784221	1.70031460028058	0.411873543969462
51.962139	76.764814	0.905047211993389	0
51.958004	66.406206	1.54032547367319	0.350786559664357
51.947741	76.024692	2.21097595744214	0.547711047406914
51.944888	67.700983	2.97722835261498	0.664117131250053
51.941111	69.949722	3.64650455078023	0.725764773888453
51.939419	63.066368	8.49453467399676	0.882277247856652
51.938825	61.147234	0.712415916562549	0
51.937778	70.417222	0.571716693475335	0
51.936843	77.299321	1.11838038632092	0.105849841224727
51.926286	61.524689	0.866849085586326	0
51.92297	60.809315	4.58543858362767	0.781918352680482
51.922859	78.81609	2.25235517468931	0.556020288790403
51.922165	66.376534	1.94201440863314	0.485070761805606
51.916405	77.057835	1.63694877380293	0.389107334326159
51.914171	76.094527	0.704059521970076	0
51.908477	67.316208	2.02916594267937	0.507186682485135
51.907515	62.031437	3.87318330349243	0.741814440050306
51.901942	69.590545	2.16152015987499	0.537362630909797
51.900725	71.96552	0.576317656939403	0
51.900497	66.21844	0.455291873616272	0
51.893901	77.374357	0.76991927756987	0
51.889443	66.776491	1.87070051455007	0.465440891140976
51.888259	68.540037	2.91764503436542	0.657257826698752
51.885833	63.319444	3.68340807114247	0.728512296035168
51.876573	67.80976	4.3826355570453	0.771826795318983
51.873765	70.947171	7.38358627856327	0.864564459292188
51.867571	69.686718	1.74798703166835	0.427913375852931
51.850328	71.248377	6.66619078836286	0.849989291973807
51.844475	67.369218	2.83284765503969	0.646998313438782
51.84039	69.91754	2.9124373783343	0.656644978038317
51.817782	67.419766	3.59632719031835	0.721938536990713
51.815755	68.358326	0.489279824813422	0
51.813662	61.562544	4.96684995926727	0.798665148292999
51.811351	67.918268	2.18860807379366	0.54308859042696
51.80747	75.660272	1.120936979165	0.107889186825731
51.800926	73.796349	0.677340124011667	0
51.797139	60.91263	2.9528731387299	0.661346778876479
51.790215	69.164851	1.65360476807975	0.395260572959493
51.786761	67.047594	2.803211802126	0.643266342114576
51.786047	75.065722	0.640836882939702	0
51.785618	70.260221	3.52085322554594	0.715977936045618
51.785278	68.840278	2.6678441673263	0.62516551294591
51.77278	71.223547	2.87021797111058	0.651594405001559
51.767491	62.098586	2.91160977667508	0.656547382135133
51.766783	69.448162	1.48821311209	0.328053225793966
51.765345	64.788034	1.63737753300699	0.389267301009356
51.763121	72.743784	1.00686918075275	0.006822317023958
51.758729	69.788471	1.53531637792548	0.34866844750839
51.753193	78.750513	1.9906901099696	0.497661642567125
51.749184	65.952386	1.80055940499752	0.444617046666463
51.74813	61.356946	0.741302633990881	0
51.745637	61.02651	3.72052324857869	0.731220601730679
51.742922	71.65066	0.350747086458194	0
51.741934	71.716138	1.21270724622521	0.175398676710559
51.739743	66.325258	2.76450955583836	0.63827218542685
51.736659	68.586579	2.05487294493378	0.513351907004535
51.736636	62.347456	1.53656392395426	0.349197267741027
51.734528	69.403587	2.75144048604723	0.636554014135112
51.729692	75.32662	1.47073337317172	0.320067105131743
51.72919	75.151098	0.214081155729638	0
51.722177	77.533026	1.11636721506269	0.104237399211118
51.719148	72.292551	0.886619340788888	0
51.714444	74.67324	1.28892999031204	0.224162671738357
51.713611	78.990556	3.43793208683027	0.709127471182252
51.702127	70.997738	3.94677412056852	0.746628520039056
51.69741	72.334574	2.30738736955173	0.566609398492861
51.691621	68.430838	2.33542694564857	0.57181276774115
51.689197	70.812586	2.94977941032682	0.660991599406003
51.672081	70.729249	3.09068709889813	0.676447350378331
51.67016	62.0406	3.37567178078947	0.70376266860692
51.666803	70.411811	4.6786135487766	0.786261466228283
51.665121	71.04215	3.52180138249218	0.71605440188329
51.660021	68.19105	1.77250386721355	0.435826336688312
51.658333	52.176944	1.04892679735597	0.046644625229619
51.65664	64.2225	2.25387842152385	0.556320345210146
51.650466	51.974241	1.29456134122721	0.227537569558483
51.649544	65.791048	3.31792978200136	0.698607244365249
51.641424	78.334575	1.28904840389722	0.224233941117596
51.641094	66.768541	2.47335155282647	0.595690309831924
51.638472	73.736297	1.0495579392433	0.047217916601184
51.635833	68.243056	2.26905190162209	0.559287295594638
51.634822	70.450852	3.71183436633032	0.730591426958353
51.630512	62.563635	5.77537569948448	0.82685109124775
51.628544	69.837752	0.657669091587273	0
51.623931	66.475861	1.63458537385749	0.388224062203568
51.620012	66.422456	1.48425105728248	0.326259533322547
51.61962	73.102598	1.20420796170598	0.169578651030244
51.611528	67.427653	1.55051166197426	0.355051610042904
51.596368	67.580717	1.57645072557981	0.365663649504678
51.592569	74.465504	0.853797958659245	0
51.592217	64.741744	0.705235422505228	0
51.592155	51.075827	1.44289075783499	0.306946839481829
51.575551	52.079326	1.48964373162258	0.328698548000628
51.57184	51.837077	1.50900455833183	0.337311478299658
51.547169	72.973546	1.27151902905161	0.213539099964652
51.541667	63.693889	2.73283136316205	0.634079140967213
51.53875	61.633672	3.70162713369414	0.729848533122778
51.537136	73.810219	2.16935107043101	0.539032656525566
51.532795	71.943691	2.39079587992786	0.581729244058186
51.529444	69.801944	1.69475548611509	0.409944379473694
51.528901	77.468994	0.322324348271082	0
51.507996	77.48635	0.217360080757846	0
51.500798	69.391209	3.1486922222499	0.682407828579241
51.500259	77.691309	1.62227150146031	0.383580369192312
51.489886	65.230976	0.936825050086026	0
51.476974	53.291413	1.54638293957566	0.35332964791088
51.471976	71.206838	1.72872078962417	0.421537586635142
51.470568	53.099129	2.04786606485068	0.511686815283539
51.469687	77.781123	1.79024158058918	0.441416169279851
51.46517	63.18835	2.49628431279953	0.599404605127481
51.463459	66.394123	2.22848767385921	0.551265186821411
51.458711	75.796313	2.03077760195627	0.507577787426505
51.453889	69.774167	4.33368292482582	0.769249385027357
51.450278	79.495278	1.86528986212958	0.463890293780769
51.448311	61.337219	5.25190911657278	0.809593049345727
51.445853	62.910097	3.94955207983141	0.746806731551522
51.442412	52.819789	2.05021428324604	0.512246106091538
51.442136	52.246197	1.54075706578463	0.350968415328506
51.431862	52.71244	1.28268147669015	0.220383222044792
51.430833	77.5475	2.15972837111087	0.536978810216934
51.429722	50.744722	1.41578638246991	0.293678755226161
51.425	69.883056	0.999771251909177	0
51.419541	51.961754	1.75922403394808	0.431567565754669
51.417193	52.665934	1.67390583956031	0.402594831581044
51.41385	72.633525	0.717192499097288	0
51.410682	61.961009	3.58399775387506	0.72098196799404
51.399395	71.700741	2.17265042209121	0.539732674050028
51.391943	67.127732	1.25403532154136	0.202574295299051
51.389037	51.30098	1.18903593941769	0.158982527904298
51.386693	78.292507	1.40702638007105	0.289281271365004
51.373685	77.899799	2.45726740365824	0.59304388341649
51.373612	66.485689	1.50036496130426	0.333495498901343
51.368642	68.241338	2.6134896208936	0.617369821557553
51.360898	66.564893	1.87169227303465	0.4657241393754
51.358333	51.742222	1.23283976298503	0.188864579141461
51.351933	51.470546	1.3523827943127	0.260564387386921
51.343202	62.323138	1.75862857883612	0.431375099873669
51.342971	70.666852	2.97529623545386	0.663899013454888
51.332222	64.7625	3.53490653275992	0.71710708876389
51.323333	70.125833	2.64255229373664	0.621577971277922
51.318889	77.751667	1.75962266748963	0.431696341223739
51.307222	50.7225	1.3470976187113	0.257663300632474
51.304061	71.00364	1.60955525576868	0.378710363365296
51.299984	72.797108	0.92047784998024	0
51.297472	70.548095	1.94003178156534	0.484544526794744
51.288483	51.584911	1.13706926056266	0.120546096281622
51.287802	72.093655	1.66608700994116	0.399791250977154
51.286944	70.130556	0.935832840497352	0
51.284399	66.044203	3.48630581035521	0.713163430175933
51.282332	74.96972	0.888939902681047	0
51.276512	71.646501	2.42798084791727	0.588135136709253
51.27237	70.772395	2.0111909243429	0.502782163594577
51.272094	53.611133	1.64374216642226	0.391632081705014
51.271441	52.158782	1.16749658953117	0.143466448667253
51.268347	67.216387	2.27542281903778	0.560521239554557
51.268333	51.045556	1.03280923517567	0.031766984703704
51.265439	51.386536	1.53840003271819	0.349974012784498
51.264722	50.463889	1.06312972730973	0.05938101972699
51.2625	77.867222	1.78578726961933	0.440022886817217
51.256534	51.500056	1.05404810036675	0.051276692541773
51.25371	75.7641	0.102914253203661	0
51.252864	70.394564	6.4344586678905	0.844586770758162
51.244435	77.871646	1.62383865029613	0.384175269003706
51.242631	71.158985	2.60357183319717	0.615912268196569
51.225752	51.634776	1.41798731424717	0.294775073124746
51.224534	51.963802	1.21895305859524	0.179623864144175
51.221871	73.63997	1.92546593212246	0.480645186540543
51.212021	71.114779	1.53688725170713	0.3493341825243
51.210796	66.763573	1.98920346559664	0.497286216671626
51.2075	69.338333	1.05400264092678	0.051235773830033
51.206944	65.0225	2.63440079918009	0.620407038932257
51.206451	53.341494	1.7099599083922	0.415190967289839
51.205379	52.901015	1.14514873936463	0.126750992578628
51.204905	72.594574	0.969780392684134	0
51.204444	72.181667	1.72842816521548	0.421439652439747
51.20398	51.370375	0.99499567243662	0
51.203884	68.311847	0.738652857833703	0
51.19916	67.044827	2.69030311173258	0.628294672210377
51.196919	50.853772	1.33341612649431	0.250046568261401
51.196667	50.057222	0.810375090794508	0
51.194167	74.038333	3.52531098674626	0.716337082385187
51.188333	79.301111	1.36576222169959	0.267808126398773
51.188056	79.300833	1.62832424836526	0.385871701533685
51.185562	79.045699	1.50526942946224	0.335667103558165
51.181011	51.30946	1.30116767731424	0.23145954404269
51.165499	53.021901	1.08524994777977	0.078553284387779
51.161331	53.762993	1.53504160358917	0.348551858358858
51.155278	50.690556	1.07786193465409	0.072237391590487
51.1541	51.488872	1.53654561083872	0.34918951123478
51.150631	66.329786	1.99842531843997	0.499606019413011
51.141596	66.665055	0.875452623611371	0
51.139064	75.740618	2.12586359555899	0.529602933090798
51.132593	73.087749	1.16522355107582	0.141795581563101
51.129586	61.855736	2.66797016425845	0.62518321479133
51.125669	78.044814	0.955308507207422	0
51.119286	71.214672	2.53885610705088	0.606121828951703
51.11616	66.672718	1.98253760490808	0.495595948584105
51.113655	68.966719	3.35784842263364	0.702190249786297
51.111992	68.914203	4.31886114963232	0.768457478637596
51.109776	51.702851	2.01473529802254	0.503656881883443
51.107666	69.767055	2.10092315887258	0.524018764904934
51.107022	51.881534	2.53959535009755	0.60623648174439
51.106196	50.287357	1.13311739393533	0.117478907876449
51.101796	54.085156	0.870763506247094	0
51.098679	66.314712	1.38918035600922	0.280151064853262
51.097972	63.590284	8.55645548292871	0.883129176328313
51.097639	65.300487	1.73498037604134	0.423624604745284
51.083298	62.690262	1.56522972501244	0.361116145432228
51.081	71.744229	3.77630729670967	0.735191042087251
51.078595	51.288305	1.51719965864904	0.340890966920973
51.066037	52.133781	1.88467285409293	0.469403935102951
51.06426	70.975513	2.08483021264049	0.520344633372579
51.060354	51.566082	0.856396686058065	0
51.059606	66.32092	2.59073434425447	0.614009054144156
51.056944	52.420556	2.34758219966665	0.574029825178433
51.056866	52.938546	1.2957342541096	0.228236811037169
51.053922	69.476099	2.16103353037816	0.537258452521554
51.046239	80.996849	1.4410568267503	0.306064839750225
51.044002	79.09923	2.21576465687829	0.548688532017266
51.043889	73.993889	2.15239825776471	0.535401965508691
51.037523	66.488923	2.23293368422881	0.552158665945616
51.033056	71.981111	0.485999269422845	0
51.025616	53.300423	1.53946524314042	0.350423788743642
51.020863	69.851326	3.99870464802396	0.749919014275243
51.011666	51.192931	0.408888592426042	0
51.010782	51.756291	1.71792404439616	0.417902087544565
51.005926	72.068251	1.5990545117268	0.374630450265191
51.004444	72.2725	2.72047899666236	0.632417673054319
50.998889	74.994167	3.62222399566522	0.723926515533905
50.99854	50.184374	1.55067480711863	0.355119464500657
50.997922	68.159097	2.05111001362184	0.5124591107455
50.996885	68.699344	0.768247315585492	0
50.99426	50.510553	1.27848422093958	0.217823745008695
50.991607	58.42719	2.8285438201775	0.646461195733836
50.970262	71.355366	1.80152796525687	0.444915638677073
50.96763	61.645602	2.65269218349048	0.62302448575689
50.9592	56.780506	1.43326392104271	0.302291793354783
50.959002	69.445826	4.23028237546429	0.763609160986506
50.953243	49.933933	1.65615456079515	0.396191621439074
50.95145	79.40887	1.98015168991339	0.494988184443718
50.948611	53.075556	1.67268465340026	0.402158680677087
50.938863	69.915618	2.13264537727987	0.531098789018796
50.937228	52.584484	1.58736484677448	0.370025106684203
50.936626	69.059434	1.37890299322959	0.274785822563299
50.935718	49.960299	1.35476297852395	0.261863502433814
50.934855	70.709935	1.93083549476196	0.482089487834238
50.923473	66.467812	2.21910275271703	0.549367419433094
50.920259	81.39377	20.05178040083	0.950129116716309
50.912587	78.241123	0.933743419373575	0
50.910151	66.46827	0.387392031691051	0
50.907345	56.400141	1.09286093706028	0.084970497079039
50.901358	57.096452	1.89740366189274	0.47296401915739
50.898056	81.050833	1.4134190735927	0.292495751130522
50.894722	78.325	2.25560283385258	0.556659539085613
50.89374	53.689987	2.07459045704079	0.517977152258568
50.890297	54.804625	1.30060420873964	0.231126584644029
50.885996	79.480987	2.93730888889394	0.659552318865397
50.884167	72.149167	3.39893950251588	0.705790585781299
50.879415	70.553269	1.20349458051616	0.169086412029281
50.874965	52.79858	1.82581516738967	0.452299434323531
50.868889	50.023333	1.25016617930378	0.200106340617133
50.868333	51.133333	0.287831133700088	0
50.86342	75.631517	2.21829700779583	0.549203737603365
50.854607	71.358456	1.9954736309471	0.498865840925507
50.852222	72.694722	2.75386777153648	0.63687435891591
50.848611	50.2925	1.64591779764006	0.392436243514826
50.847408	56.205764	0.609528753367295	0
50.845912	54.831243	1.4947034135273	0.330970953200586
50.844718	81.275444	1.65135429563985	0.394436431575982
50.844706	70.837361	2.40183485735449	0.583651641603097
50.834109	65.170492	2.28672385036146	0.562693151671143
50.833865	72.182238	0.971088941443702	0
50.831237	60.160911	5.57291912727785	0.820560826891371
50.828056	52.030833	0.73559387037475	0
50.8275	73.298056	0.998175405493048	0
50.820312	71.329845	2.52239926040007	0.603552056290489
50.811389	80.297778	1.01421354009411	0.014014346616584
50.807769	52.970517	1.58969753415564	0.370949518059644
50.80737	74.265009	1.5804084484792	0.367252180306755
50.806653	58.037608	2.25205307732753	0.555960731979424
50.805556	72.116667	2.78484066944209	0.640913029254079
50.805	54.163056	1.98127998697605	0.495275777995284
50.804644	72.915578	2.38060077504543	0.579937967557405
50.803671	58.310256	1.64134268294611	0.390742706937309
50.800574	80.49549	1.7310950935105	0.422330983578672
50.797784	57.480159	1.05099558650499	0.048521218509174
50.794146	78.46696	1.49549886316364	0.331326806972918
50.793133	75.700831	3.25896805004655	0.693154402055057
50.792814	76.739338	1.33285422125411	0.2497304025799
50.787666	66.916134	4.67404647376193	0.78605261937091
50.773457	51.232672	1.16905957741818	0.144611601225268
50.771531	66.040789	1.27265662967615	0.214242100593568
50.768119	80.665955	1.29337375322391	0.226828287254661
50.765419	49.338045	2.0761836416822	0.518347038323757
50.762786	56.87473	1.62356978562497	0.384073287853737
50.760935	72.323597	3.06134445269191	0.673346134205617
50.759402	80.831676	0.792261942044259	0
50.7549	78.544826	0.744505445221466	0
50.748563	57.889449	0.766305740222236	0
50.746044	56.504076	0.835971004160594	0
50.745	80.284722	0.410501380512079	0
50.743343	81.5208	1.07478375672193	0.069580281851317
50.739945	70.846731	5.15413760522755	0.805981121073338
50.739723	70.609603	0.528219427776092	0
50.734444	52.929167	1.57109308194564	0.363500475247715
50.733703	73.532406	2.06583232096797	0.515933607074441
50.73282	66.611884	0.35479714315692	0
50.731503	69.987843	0.716967371808953	0
50.730932	51.542555	1.00683941792326	0.006792958044264
50.729262	53.457745	1.87500351649194	0.466667666911386
50.727477	74.19477	1.28248637176285	0.220264618776852
50.725833	73.530278	0.589528295006707	0
50.725179	75.093732	1.87368390407778	0.466292047541395
50.723537	79.690609	4.13197147440748	0.757984776469591
50.719973	69.519838	4.14264934032739	0.758608581647181
50.719167	58.675833	0.791528464718886	0
50.713574	80.936249	0.866304662292546	0
50.712793	75.667504	2.18919948736439	0.543212025321678
50.710951	51.108238	0.899168913962591	0
50.704414	80.745501	0.614537798557312	0
50.704071	52.776382	1.30240569278642	0.23219008828151
50.696449	69.797894	0.705958153343074	0
50.693071	55.013681	1.1427134392828	0.124889963114786
50.686361	72.71705	2.32865385556754	0.570567348337703
50.682811	71.034065	2.31442642241397	0.567927504492889
50.680945	81.916958	1.84792255349431	0.458851780282101
50.669444	80.463056	0.918361525887567	0
50.668611	72.521111	2.88867061664425	0.65381999794712
50.665007	72.388231	2.1469407513801	0.534220960984985
50.664972	52.111656	0.90726042941418	0
50.663591	72.120614	2.87536030905717	0.652217498846988
50.663077	61.520143	2.49985155337422	0.599976247129462
50.660993	79.306893	1.40633555364068	0.28893214893755
50.656984	62.676472	1.60930088833822	0.378612161811077
50.652604	70.330568	0.428801774680148	0
50.65008	81.866095	3.91596346059816	0.744635002327818
50.645676	73.619722	3.8164642402184	0.737977369350964
50.643928	57.175154	1.11926839338061	0.106559243596951
50.6439	81.135253	1.51395955171837	0.339480371939275
50.64025	56.696289	1.52769850040462	0.345420578906674
50.637062	70.563267	0.521200864879065	0
50.636091	71.460864	2.45311284062262	0.592354667327006
50.631777	50.596036	0.89498022563809	0
50.625035	81.911927	2.93069135129671	0.658783583758303
50.621111	79.2525	2.63580034882251	0.620608594104356
50.620201	56.817004	1.79716925833722	0.443569382593812
50.616944	72.890833	3.07737387776723	0.675047608863976
50.615131	58.24546	3.33174563211001	0.699857038795997
50.614722	58.988611	1.69397077672739	0.409671044070833
50.588272	70.024126	0.352811974418272	0
50.581935	71.377339	3.05177326632525	0.672321659333448
50.569934	81.802863	2.14466171249941	0.533725997824343
50.568509	60.186181	2.23702980700274	0.55297868769132
50.567417	82.143117	3.47293031599982	0.712058720155428
50.565059	54.416122	1.47296237237281	0.32109603153739
50.565	51.691667	1.08083648030935	0.074790666101694
50.564808	72.568424	0.581277031946958	0
50.562267	58.279048	1.90838626692939	0.475997067611995
50.560104	66.758157	3.42638778920514	0.708147453959967
50.556488	55.187452	0.954143503740682	0
50.555034	74.673213	0.50074640491943	0
50.554198	66.637773	3.9994437690948	0.74996523073349
50.545115	81.849692	3.38286671162527	0.704392728048231
50.541881	81.327735	1.7136926780707	0.416464799787896
50.536944	66.234722	2.10778257043737	0.52556776300105
50.535515	57.450074	1.46070052174879	0.31539697213035
50.535126	51.177354	1.1664654315671	0.142709271155566
50.533849	81.572534	1.51151415397552	0.338411752632392
50.520661	81.121149	2.70595400146685	0.630444567994165
50.518279	82.173427	1.8802923736974	0.468167815820258
50.513267	56.096843	1.35102318391204	0.259820251859493
50.510203	51.065361	0.854100837688398	0
50.507957	56.916394	0.922346356729441	0
50.506977	52.642803	1.00682915822465	0.0067828371565
50.500423	81.675652	1.67094992315211	0.401538019695059
50.499123	66.782187	1.82181386530377	0.451096503849881
50.497788	75.208267	1.97174936858311	0.492836150510043
50.495375	79.872311	1.35672994110364	0.262933639404652
50.489817	67.307611	1.65820445540839	0.39693805746426
50.484444	79.723889	2.44713632638121	0.591359096254851
50.480549	81.906232	3.6631795813472	0.72701311038859
50.480492	71.395485	2.41067718422294	0.585178800983948
50.479701	71.095223	4.07005214112756	0.754302901946863
50.478889	73.234167	1.62142206655054	0.383257437634712
50.478342	58.518809	1.87381387837331	0.466329067394826
50.476875	64.260957	1.14091157658273	0.123507885689782
50.47617	82.415496	4.95983423299084	0.798380358490935
50.47578	59.078729	2.35994797039033	0.576261844520834
50.475287	71.447973	2.35666834956883	0.575672155913258
50.473338	76.817213	3.35165969056287	0.701640353638629
50.468488	61.220887	1.99675540856599	0.499187534081517
50.464119	65.974008	1.82303530860938	0.451464272097503
50.462398	72.693263	2.76190389986992	0.637930921475183
50.46132	62.799155	1.55613725922286	0.357383165223224
50.459444	73.318889	3.3880768557275	0.704847309378619
50.457472	57.02686	0.984637392694828	0
50.45324	80.267785	1.10024542631549	0.091111877330129
50.451944	79.818889	3.18999131040761	0.686519522251545
50.450745	82.663925	4.6924811131315	0.786893122019908
50.445709	55.330679	0.762547340542659	0
50.437075	55.831283	1.10849871548166	0.097878972673882
50.435802	65.636538	0.620282595896726	0
50.432812	60.502945	1.10222055678861	0.092740564634756
50.432778	73.247222	3.32236275361382	0.699009387547379
50.417852	56.487987	1.11581777621299	0.10379631753678
50.416526	80.25617	3.14162085067495	0.681692970752611
50.411245	53.394163	0.873650494164358	0
50.410987	53.869084	1.21836988922567	0.179231193381225
50.399659	47.59375	1.0821069885134	0.075876959843131
50.399516	73.064563	1.83066095237043	0.453749205332013
50.397937	51.232753	0.380847785122264	0
50.396398	58.230333	3.49351752682446	0.713755550867672
50.383889	81.028889	0.966006412152669	0
50.38177	71.955027	2.58635347456318	0.613355247132686
50.381632	72.220192	3.2783518055886	0.69496867349767
50.378444	80.488394	2.07586117661543	0.51827221816902
50.374618	82.722917	12.2323420187015	0.918249506229376
50.370488	55.654189	0.777243284515776	0
50.368936	74.275924	1.63642148158491	0.388910490815925
50.368408	58.903521	2.21755373845128	0.549052641809532
50.367069	48.774271	1.08538254436487	0.078665853627517
50.366983	69.801837	0.623241151860866	0
50.366111	57.396944	1.12981294628897	0.114897733040999
50.363702	61.674195	1.15737189196976	0.135973487054301
50.363564	71.449105	3.33605543791634	0.700244789509677
50.359444	80.417778	2.70599175445366	0.630449723893597
50.339113	83.506994	1.56197534457597	0.359785028955455
50.331967	73.258267	1.36467722171546	0.267225990082141
50.329764	82.591188	4.10299584019803	0.75627564858761
50.322852	52.481888	1.16402899474592	0.140914870236309
50.322812	57.324256	1.20367270428525	0.169209373578173
50.321506	56.014719	1.27684778103135	0.216821288444992
50.318435	59.627312	1.36148423282481	0.265507469061762
50.317169	55.170141	1.53597349659087	0.348947099530348
50.314524	51.064993	0.963046642667775	0
50.306786	82.331494	4.75508027840776	0.789698608340877
50.289892	57.076905	0.780285810714396	0
50.287532	65.376736	1.21323561305296	0.175757792434377
50.285547	73.794561	1.46583753653972	0.317796157437325
50.284401	79.972401	3.2963337972216	0.69663266479782
50.282222	72.1	1.56883656309713	0.362584973143512
50.279353	72.291761	3.45819350711702	0.710831681933939
50.278093	58.310103	2.17361566557806	0.539937066227366
50.276055	66.890056	4.52396095320558	0.77895476765965
50.275675	83.051152	7.09215359571651	0.858999105630767
50.275381	82.215477	4.90313912606924	0.796049026085523
50.269589	71.851901	2.02751542732998	0.506785503813949
50.266135	82.000941	2.40180478865783	0.583646429250889
50.26177	71.548216	2.00396240504792	0.500988642560844
50.259069	52.603079	0.459373692138922	0
50.258395	82.357967	5.12579807835013	0.804908428948127
50.257871	58.433002	2.53730547486211	0.605881116835432
50.254905	54.284088	1.66622803001695	0.399842049236307
50.253966	56.851212	0.409794362276368	0
50.253889	71.479167	0.912265367973796	0
50.252964	66.913799	3.76114215920509	0.734123317420326
50.252855	58.496387	1.45835925048606	0.314297900420143
50.250724	82.250044	1.94842616968318	0.48676525928483
50.247778	75.731944	2.13703122958749	0.532061120045948
50.245188	74.77209	0.772547288756272	0
50.244167	67.614167	2.28217911794199	0.561822298636325
50.237232	73.402034	3.8702915059398	0.741621529420902
50.236667	73.062778	0.551395770131085	0
50.234455	57.984482	1.36821336935408	0.269119844610134
50.224745	81.856627	2.80059245282907	0.642932694833969
50.222088	72.895941	1.60304822795915	0.376188449880197
50.221431	69.472686	1.17375694528067	0.148034860180633
50.219167	66.506111	2.34319692969545	0.573232626192469
50.218561	66.682051	5.97641785297738	0.832675688915926
50.217863	74.280855	0.462741845456683	0
50.216918	47.810199	1.46768901537502	0.318656752537945
50.203111	55.964135	1.13363447041238	0.117881445827743
50.198135	81.722185	3.49345850432001	0.71375071472485
50.196844	82.293477	4.84668162954807	0.793673264217843
50.196792	50.657086	1.31129044286903	0.237392443879894
50.183319	65.185979	0.614188143191767	0
50.182778	51.175278	1.97157310905954	0.492790809833571
50.181179	58.320631	1.3108819808191	0.237154820470447
50.179172	56.79328	1.17056441048734	0.145711256005408
50.176667	67.448611	3.87784369444958	0.74212472735007
50.176362	72.737729	1.8399111720132	0.456495500863872
50.175647	60.18963	1.92314116174757	0.480017369556328
50.170108	57.077444	1.10415479476786	0.094329884959435
50.166923	82.056951	2.25350416359522	0.556246659689056
50.164615	82.718102	9.87103547028347	0.898693505558715
50.164535	75.204997	2.28930890459955	0.56318695218856
50.157881	71.445907	1.57335664007351	0.364416194949112
50.1578	51.833385	1.66251829200397	0.398502858699608
50.153939	76.656324	2.13719922058777	0.532097901605549
50.152311	70.831729	2.10149564476657	0.524148430909035
50.149327	82.313564	5.66422645657574	0.823453386324433
50.149189	55.671491	1.25361354404033	0.202306001914229
50.149189	55.671491	1.38571211347392	0.278349384207199
50.147492	74.570921	2.1156452422927	0.527330962672971
50.142735	72.800917	3.0173423988268	0.6685825246784
50.140016	73.175568	0.907061261003775	0
50.136667	82.201111	2.12882428552266	0.53025714390773
50.133878	76.181861	3.59887686402341	0.722135533450279
50.131915	82.522656	7.58554368028934	0.868170293106551
50.12804	73.261744	1.07462167165931	0.06943994675269
50.125309	59.094431	1.24191731345816	0.194793414051481
50.125268	49.562219	0.879580919401447	0
50.119937	64.790846	1.21002583650997	0.173571365315422
50.117327	73.437086	3.15823988844519	0.683367940586583
50.116004	66.571729	2.97548297075058	0.663920106473423
50.114554	67.324311	2.11703669318817	0.527641630767372
50.114023	64.990748	0.696852235480298	0
50.112376	82.951601	3.89594178896707	0.743322653631041
50.112059	57.828202	1.49959803518624	0.333154634417876
50.110198	47.426448	1.69672021551598	0.410627638631691
50.10939	72.811014	1.70455828814004	0.413337750338144
50.105109	51.394549	1.29424212741885	0.227347048272696
50.104958	81.549547	2.5236306723464	0.603745504063703
50.103866	65.310656	1.17272655493138	0.147286299781527
50.103768	70.562261	3.72345727100827	0.731432395428239
50.103346	61.037397	2.35592734613139	0.575538693227499
50.100509	53.18782	0.676276110902171	0
50.099608	56.82173	1.19883732946547	0.165858473521276
50.095043	56.114684	1.19595352135102	0.163847104300224
50.094742	73.504819	1.58191324088276	0.367854080643534
50.089027	53.831463	0.806223023098569	0
50.087744	48.859961	0.800068152460832	0
50.085278	52.722222	0.757165761932931	0
50.080594	52.319445	0.760412615297747	0
50.078536	79.582847	1.11192620263098	0.100659740157347
50.071298	74.294546	0.777115566600974	0
50.064677	71.509652	2.10562101456277	0.525080727688478
50.063457	73.710111	0.950438340077787	0
50.060913	72.058621	7.39166198779277	0.864712428456349
50.060895	77.29199	3.02561834065996	0.66948904739192
50.058767	82.32111	3.73047775878539	0.731937820123718
50.058756	72.953424	2.51058113164606	0.601685845800828
50.047836	72.681234	0.771558818997339	0
50.047795	56.687692	0.986717123635423	0
50.047084	57.349813	0.947657900077728	0
50.044654	50.576678	1.36931447292547	0.269707565521053
50.042751	82.467463	3.81630819955347	0.737966655807042
50.039933	82.547701	2.55306688742742	0.608314218117629
50.039401	54.03591	0.830839114190741	0
50.024454	58.792903	0.983356870399155	0
50.01968	55.644559	1.21115985683274	0.174345158189884
50.014765	66.082246	2.67901332125014	0.626728246527211
50.009393	57.43863	0.891541744726653	0
49.999545	72.688241	1.32588483020029	0.245786679791078
49.997773	71.495377	6.7800779581155	0.852509070518424
49.997773	71.495377	1.50766817300908	0.336724076356835
49.985675	61.486663	0.9191073727275	0
49.98498	57.204816	0.723439809159915	0
49.98396	63.943286	0.583610889606407	0
49.9837	67.251161	4.0017586068209	0.750109864624137
49.97899	56.356151	0.785858054912706	0
49.975995	55.361338	1.32935636045871	0.247756260289046
49.971667	47.954722	0.708979376772322	0
49.970335	82.430956	1.76480457455333	0.43336502272321
49.96501	82.738108	2.80029016901976	0.642894150376549
49.956138	60.116454	1.73644236995009	0.424109882766368
49.95273	72.524101	0.985923865533218	0
49.948759	82.628459	1.83040242697768	0.453672053062574
49.945177	70.273965	3.66001300539897	0.726776927151658
49.94062	60.556754	2.17743944892192	0.540744978926917
49.934851	51.307394	1.28739764839678	0.22323922119532
49.934579	59.002992	1.02860348555506	0.027808077608862
49.934103	66.569969	2.69079400949207	0.62836248465234
49.933483	73.286304	1.02446745733489	0.023883098637937
49.923758	81.875887	1.98874811268591	0.497171113012675
49.921496	83.085522	7.23314191796385	0.861747493503971
49.916978	74.126902	1.41002749884507	0.290793973295498
49.906925	48.177987	0.684863742149078	0
49.906623	70.942806	1.14965453106437	0.130173479963425
49.90443	71.613937	3.14149626321954	0.681680347130142
49.901459	64.849326	1.30618374424475	0.234410928473
49.896725	57.328586	0.395813684393422	0
49.889952	72.414516	1.85425056340742	0.460698559442596
49.882378	51.445411	1.18177021163694	0.15381180693763
49.879156	73.577789	1.40184650811698	0.286655140766273
49.876799	72.997837	1.74815995656965	0.427969965653335
49.875833	53.415	0.73471523323646	0
49.874291	82.492903	3.02244551135575	0.669142091646364
49.868184	75.674358	5.32152584050536	0.812083971783357
49.865124	72.576329	2.35915204820237	0.576118885274062
49.854281	55.751953	1.08223936602906	0.075989996862538
49.853108	76.361964	4.81871104147847	0.792475624416529
49.836244	82.264992	2.55819454854481	0.60909931554313
49.833972	57.935623	1.01902462176154	0.018669442676125
49.832793	68.655946	0.709343970558892	0
49.831119	73.234884	1.34019847643132	0.253841861794383
49.826325	60.098236	1.12455001478489	0.110755424967661
49.82382	49.245105	0.633330874683362	0
49.823333	72.634167	0.499021282129179	0
49.814631	57.345861	0.847116704498799	0
49.814486	84.305254	7.04798948447202	0.858115565835735
49.811318	76.524658	3.70154224551922	0.729842337687618
49.809551	56.447536	1.26565663746126	0.209896293827472
49.808611	53.83	1.00724000883475	0.007187967883765
49.805039	84.125097	4.63783431323436	0.784382120519822
49.801237	72.829142	1.1391634256435	0.122162828011166
49.800993	80.817752	1.17817052805906	0.15122643438771
49.793333	66.140556	2.497315159769	0.59956996373157
49.791421	84.253898	10.4570229515612	0.904370488175059
49.791111	82.443889	1.19120665069615	0.160515096674791
49.79102	64.134546	0.660611508048823	0
49.789194	73.482981	1.78811606762453	0.440752187116982
49.789043	51.389383	0.813660416282237	0
49.788618	63.664682	1.27028992719877	0.212778139392798
49.78614	76.385815	2.33240253519957	0.571257540279412
49.782222	48.588333	1.00692196092521	0.006874376757907
49.777729	72.960961	5.63922659257042	0.822670718478048
49.774373	56.856261	1.1934467820059	0.162090832136445
49.773308	73.237723	1.61177082656108	0.379564399900679
49.771976	64.009761	0.975367371087371	0
49.770126	84.007346	7.58800779553194	0.868213103235235
49.765075	48.692201	0.776851128371286	0
49.763611	52.773889	0.640043978285583	0
49.763056	46.954444	1.319919020659	0.242377763826205
49.745165	71.728373	2.25473664914727	0.556489224416432
49.743081	82.221549	1.65310825604458	0.395078939117565
49.738611	84.271944	7.59038596675039	0.868254393863436
49.732778	72.919444	1.57225574259807	0.363971157550009
49.730232	67.444856	0	0
49.728611	50.233611	0.893626606167566	0
49.725608	84.274505	4.03475993675281	0.752153779735207
49.717676	83.852504	7.62888543146237	0.868919253148581
49.716383	81.588785	3.13221084013121	0.680736690139892
49.715771	82.670455	1.65753555920443	0.396694692643593
49.711123	72.031393	1.75878588848335	0.431425958925377
49.710092	72.588564	0.813387639724254	0
49.707954	63.638002	0.944412101519194	0
49.707954	63.638002	1.40681866851441	0.289176336381725
49.707435	72.709055	0.421306553455787	0
49.703777	76.2271	5.10527186374873	0.804124045361668
49.700386	81.508655	2.97026550259771	0.663329759873173
49.694518	75.584886	2.77802634452277	0.640032211367749
49.693207	74.369411	4.32780110087879	0.768935776693401
49.691944	48.680278	0.945629164707418	0
49.69129	53.505042	0.571734655518249	0
49.688475	84.050133	2.2094020826797	0.547388857899899
49.681446	69.543464	2.3448417746508	0.573531992303011
49.679563	83.300579	8.25878899415162	0.878916872593774
49.676742	83.029332	13.2782104082015	0.924688646341804
49.676345	49.40885	0.625247265167146	0
49.674167	72.676111	0.327575443351419	0
49.670894	72.379643	1.66118694047079	0.398020791256285
49.666767	49.474337	0.945196405432694	0
49.664444	71.816111	2.10123436158718	0.524089259969724
49.658026	83.759402	20.1830250271784	0.950453413269151
49.6576	49.504718	0.596060741003675	0
49.653512	57.341405	0.827122368634346	0
49.644757	50.640206	0.803394331026408	0
49.642225	72.738906	2.18716979231934	0.542788125772544
49.632441	63.491828	0.262210785026962	0
49.632319	72.859496	1.41713933407015	0.29435308444378
49.627219	83.518851	5.04843690655639	0.801918887269582
49.626939	51.604844	1.90390404014779	0.474763444526135
49.626484	83.587644	7.40216582051543	0.864904404434111
49.624068	48.881197	1.06163012707183	0.05805235316919
49.623449	56.216274	0.304462666761002	0
49.61965	47.124641	0.928147877769186	0
49.611519	84.34814	2.01420231747921	0.503525543922762
49.605308	51.522172	1.31102323798509	0.237237013787109
49.600637	78.734541	2.1905372681978	0.54349098985076
49.59721	73.219945	3.29614879036081	0.696615637338831
49.592609	75.060836	2.54003655341489	0.606304878307528
49.590556	48.3575	0.789888347017471	0
49.585	53.101389	0.506098872902683	0
49.584958	81.047164	1.60668345756502	0.377599865554394
49.579532	72.668874	2.28579419543511	0.562515294685292
49.574211	76.197699	2.72523041429143	0.633058549928152
49.574211	76.197699	2.52782550798366	0.604403074167229
49.574012	72.901196	0.266780784024872	0
49.573498	83.951004	5.14225975201149	0.805532966395011
49.568158	56.73639	0.310611180801738	0
49.567668	79.868924	1.44301970286057	0.307008769168118
49.556384	81.710067	2.99504289602328	0.666114965722939
49.542515	72.630345	2.98737762945684	0.665258255220375
49.540001	82.99693	3.99132847295274	0.749456852079075
49.531003	82.414606	1.31970542473387	0.242255141747519
49.521829	81.224006	4.82226776239442	0.792628686486819
49.521127	72.827157	1.80244115526266	0.445196866993265
49.521111	72.826389	2.86629863755296	0.651118000441947
49.517536	66.145065	1.93910370442935	0.4842978239298
49.514348	67.07024	0	0
49.514196	55.271722	0.603461724896719	0
49.510687	84.389696	2.01283894231323	0.503189262201594
49.509447	54.902883	0.565540962546555	0
49.506944	81.812222	2.92918781060015	0.658608438700585
49.498987	50.515529	0.818647002578621	0
49.498611	63.355278	1.11397278312752	0.102311999766764
49.49736	73.719354	2.4537474753187	0.592460100292057
49.495242	72.617894	1.7374041623914	0.424428684098707
49.494938	82.83659	1.24027471918553	0.193727015046564
49.491088	58.51367	0.942849069055708	0
49.483023	54.01471	0.486648043701052	0
49.482953	84.692895	3.08971578974612	0.676345635634607
49.479444	69.095556	2.30211939676517	0.565617664572415
49.472376	57.424095	0.39198055562344	0
49.465278	53.361389	0.603833584197326	0
49.461873	47.40363	1.38593928580753	0.278467671534872
49.460374	85.059175	3.30116086769743	0.697076258904795
49.447754	73.030445	2.22771615497478	0.551109777712538
49.441047	56.477531	0.721070383384119	0
49.426143	69.333114	1.60505437888952	0.376968149395746
49.419345	46.848319	1.00835342516835	0.008284223527039
49.418771	73.593626	2.03458580515715	0.508499470769304
49.416508	58.293439	0.76262255325025	0
49.412593	75.125649	3.05213300411719	0.672360280940888
49.408333	78.3475	3.69921066810807	0.729672059874481
49.405833	75.474167	4.43317922398559	0.774428249011561
49.404979	56.719888	0.606142496754101	0
49.393333	49.234167	0.862244798358701	0
49.390286	71.636619	0.878135285835176	0
49.389254	50.348389	1.09507945963889	0.086824256269257
49.388416	51.829208	1.56965959904176	0.362919195594717
49.38	50.636111	0.521761596231038	0
49.365024	85.411503	3.57255577210116	0.720088344649729
49.357602	75.738857	7.30941371748995	0.863190121855163
49.357222	76.977778	1.32174101516786	0.24342213147331
49.355278	77.421667	2.49000298125474	0.598394055136396
49.344134	74.470966	2.99730986111906	0.666367494074622
49.334444	82.115	4.18920938573887	0.761291473421153
49.33284	47.085124	1.19112521018168	0.160457698777552
49.330902	76.244132	1.99133379815242	0.497824020800625
49.328478	81.570567	1.95813237849664	0.48930929748082
49.319429	75.699511	2.4097397490943	0.585017427555881
49.312222	47.675833	1.00823855306973	0.00817123392539
49.30259	84.747944	1.98778921700971	0.496928551859069
49.290064	62.709674	0.803444005222035	0
49.284335	58.005907	1.15403400115982	0.133474404571282
49.264722	77.635	0.998284993355175	0
49.263945	53.944057	0.562595711551329	0
49.263387	55.547909	0.369541894430605	0
49.257595	84.346074	2.30264882792823	0.565717538918111
49.255455	57.587265	1.18216240861842	0.154092540323041
49.250833	78.871944	1.30937589357483	0.236277370839765
49.242935	73.01839	1.84280557345815	0.457349155872461
49.241423	86.338735	1.53070245223229	0.346705168897026
49.239935	86.308632	2.71361370445268	0.631487710148599
49.229511	48.336109	0.653407255700216	0
49.2225	85.886667	0.778081988042131	0
49.217773	78.347969	2.07692346453322	0.518518608375998
49.2175	80.731389	1.08564798931971	0.078891123239105
49.217479	56.638141	0.998615341520475	0
49.216696	81.432433	2.48061123740273	0.596873550791849
49.215531	85.075407	1.29113593307752	0.225488212061123
49.215	50.302778	1.04240359275108	0.040678670954281
49.214772	81.214646	4.80170098272743	0.791740467888946
49.21416	66.659387	0	0
49.213089	84.510708	0.968079416108311	0
49.20964	70.888287	1.60609068060932	0.377370149722419
49.208333	84.856111	2.7074102737077	0.630643345889894
49.199522	55.867584	0.487180024031743	0
49.184815	85.299204	2.23405627147777	0.552383700998487
49.181876	51.892772	1.07371743279537	0.068656268906289
49.180575	58.419527	1.37797726848835	0.274298623882955
49.1725	85.600454	1.71289966298784	0.41619464256553
49.171893	50.452728	0.911714098003993	0
49.165556	77.948611	2.83455080372767	0.647210415602742
49.165556	48.908889	1.29075779345094	0.225261311553718
49.154096	75.210666	3.08045859688946	0.675373010690757
49.146047	56.486631	0.938092840299449	0
49.143136	57.12633	0.864985642723451	0
49.139293	83.722463	1.27537174356571	0.215914885173651
49.138627	55.748099	0.421535973073444	0
49.1325	60.346667	0.385388573853659	0
49.107591	73.748038	1.84652154600075	0.458441196006713
49.107196	84.043737	1.06694349080454	0.062743239338818
49.093889	49.792778	1.02371886786848	0.023169317879106
49.086668	72.947908	2.4969882535538	0.599517539348947
49.083056	77.716944	2.01071649825625	0.502664845657143
49.076695	59.854172	0.725417765186506	0
49.073455	54.663177	0.385647344434695	0
49.067565	51.947929	1.81576388519959	0.449267601282818
49.06606	73.556912	2.25901579406103	0.557329345536667
49.061308	47.264149	1.14472430607764	0.126427215102591
49.05809	67.749115	0	0
49.051767	76.024333	1.72276859835554	0.419538990346965
49.045833	49.951111	0.79649002071197	0
49.0346	51.828327	1.36531154192728	0.267566434992268
49.032964	80.063994	1.46181908723653	0.315920821713697
49.023282	83.569579	1.24472354162869	0.196608751617627
49.021557	72.560097	2.68780865753105	0.627949706465128
49.021268	83.363613	0.965651550200042	0
49.001046	74.153905	1.43858920823186	0.304874529658765
48.99471	47.664861	1.25652440813162	0.204153939606363
48.986522	68.789634	3.40685722253308	0.706474344335312
48.971615	74.852067	3.55031135779882	0.718334563022665
48.962081	49.065765	1.71806552977237	0.417950024215612
48.958035	75.535299	2.21965554555289	0.549479646964361
48.954716	53.735711	0.4073502818275	0
48.948587	53.549436	0.176435208671846	0
48.945906	79.256067	1.21836070449081	0.179225005932929
48.943056	83.046111	2.25373722201573	0.556292548114547
48.940995	54.760006	0.577522292540646	0
48.938332	72.837676	2.4493532848298	0.591728965276853
48.933611	49.608056	1.08983390297844	0.082428985493043
48.932242	63.907066	1.32576094075123	0.245716200212265
48.931402	80.893893	1.06450241177542	0.060593955506252
48.928833	53.543112	0.42673715785318	0
48.924429	59.108463	1.35858147517095	0.263938145576309
48.914749	70.916171	1.20100963690035	0.167367213987667
48.908651	54.409573	0.44496514390146	0
48.907354	76.518667	4.33021816294195	0.76906475323622
48.903836	71.757892	2.0418983539014	0.51025965710324
48.90322	79.244901	1.15754588192207	0.136103358305304
48.896457	72.473759	2.62221893881831	0.618643590282876
48.893205	62.307858	1.0648697465764	0.060918010662769
48.885	83.334722	1.35443346801547	0.261683926442537
48.882933	53.795988	0.447856819996301	0
48.87811	52.967885	0.535193002205382	0
48.875278	83.255278	1.72483718675235	0.420235134260485
48.8725	86.282778	1.81809280356309	0.449973071759481
48.870502	68.06508	0	0
48.866944	48.528889	1.54154813721367	0.351301476833872
48.860456	55.588783	0.663447377979353	0
48.856389	82.976389	1.12096799749707	0.10791387244522
48.854214	72.833373	1.09739183009998	0.088748455591386
48.851588	71.376378	1.73803173107309	0.424636511450466
48.849573	73.603831	3.66583253144113	0.72721067003929
48.840685	82.740048	1.74967251097537	0.42846447336448
48.837892	72.981281	2.72502076170573	0.633030318868453
48.831025	58.148775	0.522129526763889	0
48.818056	51.864444	1.62950401992325	0.386316334434632
48.817531	81.537312	2.60476588626899	0.616088338199032
48.814677	46.766177	1.7965414886801	0.443374947753258
48.794444	82.762778	1.58932235798125	0.370801024110556
48.7825	80.876111	1.71557129872694	0.417103794670578
48.781692	82.694243	1.20552500793241	0.170485893349409
48.78057	80.876762	5.96169330715322	0.832262421349294
48.780084	52.880102	0.481302140149436	0
48.771356	47.428918	1.60981041238858	0.378808838417043
48.769722	84.701111	1.58735746934663	0.370022178802859
48.768143	73.672912	1.50429352505407	0.335236120248501
48.758333	79.336389	0.725423971783264	0
48.754198	82.385573	0.892660181642021	0
48.753688	67.521635	0	0
48.716111	59.604722	2.32288990999834	0.56950176773521
48.701615	57.861934	0.938511377556801	0
48.697708	55.883951	0.858370151410333	0
48.678527	74.192291	1.30065942315773	0.231159224163224
48.676389	82.960556	1.8256062364239	0.452236752894283
48.675278	83.498889	1.78672062981409	0.440315411758553
48.675172	81.466363	1.55175854659648	0.355569845454802
48.670382	80.807125	2.14608827025959	0.53403594164417
48.668895	72.713637	1.39338758368519	0.282324593882753
48.666913	84.034583	1.77098157146263	0.43534138575247
48.666003	84.17737	1.56861401433759	0.362494539217612
48.66	55.5525	0.665219308729302	0
48.654761	67.009388	0	0
48.651125	71.633907	1.34825358651032	0.2582997664495
48.647536	71.813498	2.06762332085685	0.516352911135871
48.647536	71.813498	2.53253276141954	0.605138375608031
48.647222	70.371111	1.66053507218811	0.397784475167821
48.642118	60.741412	0.861544867824504	0
48.638611	82.010556	1.90398241847917	0.474785066135871
48.628043	75.030302	1.64077528421188	0.390532018843558
48.619539	61.260198	0.904034968700732	0
48.615278	81.215	2.74420098123867	0.63559520354496
48.606148	57.111553	1.14902656980931	0.129698105966375
48.592301	57.184523	0.667895781130055	0
48.588577	74.526212	1.15129903863239	0.131415934136549
48.588064	71.108751	1.36529706003685	0.267558665970461
48.58161	83.099697	1.22577242703912	0.18418788190927
48.578862	58.465835	0.471405331100225	0
48.575112	73.983738	1.37877741073638	0.274719768243146
48.573932	75.487158	1.33291274614499	0.249763345056031
48.570182	83.846072	1.8136673893225	0.448630986096326
48.567732	83.650266	1.27945546273685	0.218417499378272
48.566426	72.204211	0.802420325637709	0
48.563302	53.446624	0.611158364683317	0
48.555598	51.744218	0.382907341516856	0
48.550773	82.797091	1.03785376498637	0.03647312007089
48.550213	51.61681	0.204966725913038	0
48.548262	79.629568	1.20264899907194	0.168502197422791
48.542107	78.038472	2.37939958503066	0.579725908043681
48.535193	61.415211	0.526058537929999	0
48.49634	71.067977	1.89467849921162	0.472205970344783
48.49634	71.067977	2.14624278567855	0.534069488003502
48.470559	85.001143	1.38902232852459	0.280069168461682
48.461311	80.580839	1.55564762909647	0.357180905690829
48.461012	58.55237	3.17466462291566	0.68500609709079
48.450902	52.925817	0.541804098053716	0
48.449265	73.235252	2.66141055155481	0.624259399055965
48.434317	55.239563	1.00340976775812	0.003398180750964
48.402283	75.394245	1.63429853267854	0.388116687371036
48.395087	51.646912	0.540065613122287	0
48.39489	78.752175	2.08275442093811	0.519866581510084
48.394722	84.483333	0.996625881306549	0
48.391402	67.856581	0	0
48.379698	69.994643	0.855030508217951	0
48.368219	51.556246	0.282190158284708	0
48.356545	82.910961	0.820150974962383	0
48.341821	58.825673	2.71109723595346	0.631145653229103
48.336944	81.656944	1.17293200783502	0.147435662664044
48.333107	70.161092	1.45344310863293	0.311978574145516
48.316087	74.981362	1.38062024148121	0.275687861183938
48.29679	69.653606	1.99463380110928	0.498654841082174
48.281449	57.811053	0.976858162457398	0
48.267368	51.523017	0.228008333244997	0
48.265635	66.562962	0	0
48.264046	51.597649	0.230722462146779	0
48.261928	72.854322	1.44015298137394	0.305629323458419
48.251832	72.351526	1.35109906035234	0.259861819651312
48.243948	62.065816	0.849873023804064	0
48.234179	54.88127	0.299074671180264	0
48.220833	55.789722	1.16693064478157	0.14305104208898
48.220656	55.790518	0.557819090011015	0
48.220556	83.694444	1.84955791664752	0.459330258869327
48.214496	76.21438	1.92469104722587	0.480436093137472
48.173318	78.665766	2.1646072886033	0.538022437018937
48.159899	59.06149	2.62747806590277	0.619406908481114
48.146944	81.095556	3.13438789316205	0.680958440982499
48.1416	80.042775	1.27497162966684	0.215668822167197
48.135955	85.17335	1.64652106027913	0.39265884650727
48.131342	47.669029	0.435516943630677	0
48.130807	51.535153	0.267685668760951	0
48.121708	65.336995	0	0
48.107764	74.561067	1.50564057732783	0.335830864910156
48.085	82.71	1.70858495996219	0.414720354308792
48.078257	56.765818	1.18334386194986	0.154937096346409
48.06807	75.33872	0.438272087157495	0
48.066649	76.862667	2.77123087421897	0.63914951680746
48.058857	67.05487	0	0
48.055696	66.375636	0	0
48.053889	80.563056	0.86988071563885	0
48.046239	75.85907	2.3389918308091	0.572465372974783
48.043818	54.495021	0.311159156705959	0
48.03648	62.513015	1.02028796358564	0.019884546627737
48.031883	59.190596	1.64899381412689	0.393569586839546
48.008982	85.196042	1.81248485107484	0.448271250704809
48.008889	78.605556	1.27305017184112	0.214485004503969
48.006565	69.132539	0	0
48.001042	70.785762	2.03471325147682	0.508530256401393
47.994167	80.856944	1.49135267372673	0.329467792818512
47.984876	74.040385	1.49450383865285	0.330881611584614
47.965266	80.436238	1.35060239363509	0.259589643323121
47.96155	72.280783	1.70345255693547	0.412956940932355
47.951147	80.382033	1.93492374429361	0.483183767345273
47.936987	56.455963	0.891895469355429	0
47.919167	80.928889	1.97727250912004	0.494252817764085
47.907491	48.442074	0.493396954117972	0
47.904706	68.57437	0	0
47.900388	67.537697	0.149078551336385	0
47.8925	82.605	1.86338379340509	0.463341903294848
47.883611	82.038056	1.07747567698387	0.071904803643219
47.877391	72.95664	1.60404126415123	0.376574641594933
47.875	78.621111	2.13170710277129	0.530892401352903
47.866869	83.571744	1.42026926422109	0.29590815967673
47.836939	67.618815	0	0
47.836818	47.907639	0.340790060034395	0
47.83337	66.731881	0	0
47.832935	59.620494	1.27814442058491	0.217615799987317
47.832935	59.620494	2.40577832655372	0.584334105531451
47.824722	78.705	1.40346338662737	0.287476959122475
47.82	82.604444	1.01438736615976	0.014183305746626
47.803947	81.278669	1.40508502632779	0.28829929772043
47.800225	67.713605	0.031838092436304	0
47.800225	67.713605	0	0
47.786805	51.600488	0.410665628039203	0
47.777814	82.73809	1.09037473503405	0.082884105922746
47.761529	82.806056	1.2112850918125	0.174430522789924
47.747487	74.025824	1.15626935111291	0.135149609355726
47.7425	80.645	1.6988326990041	0.411360517968471
47.741246	83.43679	1.313739512437	0.238814094778201
47.740931	71.442637	1.61732353137485	0.381694521472816
47.72732	84.204958	1.60491661537798	0.376914669324121
47.725833	77.463889	2.28049493782911	0.561498697755523
47.719343	84.937686	2.58698180336166	0.613449155807534
47.715556	79.483889	1.69271198352508	0.409232043175181
47.704538	51.634758	0.779619839366805	0
47.671626	67.865663	0	0
47.670673	51.584902	0.36586959058148	0
47.648036	53.342536	0.307214224032635	0
47.636398	53.329367	0.350050175608084	0
47.612743	85.173791	1.3022686755507	0.232109303729414
47.60764	51.610746	0.598134814411166	0
47.577986	83.684016	0.975323042397584	0
47.570034	82.93695	1.51050882427241	0.337971427951316
47.568333	79.073333	1.14621515437753	0.12756344550071
47.559808	80.821112	2.30607883672844	0.566363480695801
47.555411	60.542003	2.73461799881969	0.634318211745985
47.551434	84.682376	1.85646571861412	0.461342059821866
47.55054	51.514905	0.364196225719976	0
47.54371	83.004799	1.2633292147729	0.208440691225715
47.530278	52.974578	1.04436031813043	0.042476066315733
47.51492	60.658183	3.64237333945372	0.725453733924491
47.5089	72.90946	2.95405568052861	0.661482345579533
47.504262	84.993553	1.74925765478515	0.428328927265535
47.502375	85.168967	1.48517067008612	0.326676711207868
47.499057	51.723206	0.372354847201008	0
47.483404	83.731222	1.27426860010638	0.215236097070492
47.479805	59.292052	2.1900901554654	0.543397792321707
47.478818	84.771956	1.87897105747659	0.467793824699475
47.467605	84.876376	2.04798796157953	0.511715879800026
47.465065	80.905275	3.4893210332044	0.713411293921083
47.451381	51.790427	0.636704133511173	0
47.451028	83.535228	1.28860749071757	0.223968503051969
47.439199	75.588722	1.08714558828582	0.080159998094857
47.430245	83.862017	1.60258557842235	0.37600836207172
47.421961	51.871455	0.361983884709662	0
47.353609	59.231649	2.69854580730672	0.62943004439934
47.340833	61.768889	0	0
47.299652	51.920072	0.482226881073998	0
47.288523	79.813813	1.75442798584967	0.43001365227556
47.280846	81.155258	0.91506885415249	0
47.261389	55.564444	1.1898347276197	0.159547139794342
47.260314	51.067939	0.395787202424807	0
47.259722	55.884167	1.43074205342483	0.301061992546973
47.255018	51.887365	0.387605008406131	0
47.247207	62.345848	0	0
47.223222	80.7895	1.2975800698351	0.229334648976937
47.222335	51.006	0.768709225022579	0
47.220762	84.113886	0.84765994243081	0
47.219379	73.353255	1.48662791480502	0.327336726264045
47.207596	71.390328	5.52914040247591	0.819140060261047
47.196386	51.952394	0.496520648579508	0
47.193919	81.514117	1.70066713270919	0.411995457096306
47.173537	81.063468	1.0018809859516	0.001877454486089
47.173353	81.678643	0.636355868373621	0
47.171472	84.531998	0.928924408392104	0
47.165652	81.618798	1.78149954300991	0.43867512965484
47.1533	51.942009	0.598395044053376	0
47.14358	81.892622	1.39495843811191	0.28313276390262
47.123889	81.945	1.59011266480632	0.371113744244152
47.123461	81.26965	0.844854997736446	0
47.110833	63.255833	0	0
47.106615	51.91338	3.49287073254561	0.713702545392741
47.10299	82.01084	1.30769604791592	0.235296304830387
47.096629	54.375878	0.077536142156959	0
47.091188	81.624035	0.690741026602375	0
47.089819	59.065964	2.76896603256913	0.638854363600781
47.082733	61.153271	0	0
47.078597	81.590501	1.64026945086378	0.390344068486191
47.074442	51.85949	0.980169285880847	0
47.06809	51.871824	0.40433270303979	0
47.062351	80.734263	1.01447068033846	0.014264266694853
47.04753	50.809144	0.694946734777776	0
47.039578	50.529175	0.612132030339813	0
47.033259	82.149486	1.25147437890923	0.200942490831027
47.027209	51.908259	0.991672479933123	0
47.024665	51.807262	0.46744975625576	0
47.021944	81.394722	0.885182521933442	0
47.004167	53.865	0.099353409303258	0
46.999609	81.748622	1.03316916863717	0.032104295834655
46.977683	51.790041	0.656368694117964	0
46.965556	79.605556	1.08435081528036	0.077789230285727
46.96084	54.005933	0.096636523409271	0
46.956338	51.746284	1.12883010376264	0.114127097898274
46.952389	81.468761	1.32356304979306	0.244463646702475
46.949904	68.287377	0	0
46.945388	79.676919	3.09735692631471	0.677144086461544
46.944711	61.617583	0	0
46.938889	80.748056	1.11965345711053	0.106866509767511
46.934824	82.86009	1.40429972599268	0.287901306615212
46.932222	60.572778	0	0
46.931003	53.873989	0.094840057009573	0
46.906506	77.356417	0.282322317811277	0
46.901057	82.273337	0.865016633094059	0
46.892036	81.596582	1.40187975016883	0.286672055945194
46.86704	82.578477	0.637833776587728	0
46.84435	53.801351	0.053505633848475	0
46.839326	74.983356	0.145536894477615	0
46.824746	61.85411	0	0
46.821577	62.300545	0	0
46.820633	50.297508	0.604880168092283	0
46.804092	75.025541	1.42287382802876	0.29719699645794
46.800724	61.656067	0	0
46.800724	61.656067	0	0
46.800712	61.656247	0	0
46.797812	50.068869	0.656876434102634	0
46.781622	82.023857	0.6004014276861	0
46.772587	74.829609	1.6757420804591	0.403249454876713
46.748889	82.088056	0.50145637665968	0
46.745714	75.387203	1.63509048255155	0.388413050732517
46.67082	48.524054	2.3550472877555	0.575380076145707
46.659026	49.057348	1.3207017421089	0.242826772982672
46.658117	82.725612	0.689098633965411	0
46.656944	61.136944	0	0
46.629998	74.355443	0.237082853707784	0
46.624088	49.344099	0.772620928659797	0
46.620232	48.644114	0.527495393793943	0
46.61991	62.473085	0	0
46.609752	49.436311	1.34103364656949	0.254306554829474
46.60922	48.657598	2.16222145673547	0.537512683132002
46.608068	49.058588	1.1814551281123	0.153586136108466
46.607882	49.271246	0.977688744964801	0
46.600892	49.135474	1.22149582819911	0.181331628881342
46.599747	48.624656	1.42870991320236	0.300067850891743
46.598744	49.198581	1.3117879390733	0.23768166316086
46.594607	48.651058	0.967942032508643	0
46.546179	48.765027	1.79288431952073	0.442239530396852
46.545782	49.205076	1.60045917481301	0.375179313701124
46.520674	54.272993	0.138260202830464	0
46.52065	48.797223	2.75680795186206	0.637261638292736
46.502527	48.914453	0.743928203832749	0
46.499277	61.89289	0	0
46.490957	48.995238	2.47278365135154	0.595597455744487
46.470556	81.533611	0.551764134249141	0
46.469771	81.533916	0.969016480418678	0
46.457257	81.846377	1.35737296987446	0.263282810108936
46.445485	77.28563	0.822081160175477	0
46.302918	73.968152	1.92713187134198	0.481094150913689
46.290278	78.324444	1.64659914334365	0.392687647116492
46.266565	60.097571	0	0
46.232276	53.371283	0.03672843581806	0
46.232151	78.939554	0.897274305830653	0
46.220848	58.825503	1.31355999985951	0.238710070261768
46.215934	80.84728	0.528271282905015	0
46.207465	54.475016	0	0
46.198056	81.021667	0.952136413278272	0
46.194572	61.955323	0	0
46.18177	81.095349	0.88863308660831	0
46.174094	80.946858	0.310389534826972	0
46.161281	80.712703	0.527085774905725	0
46.159502	81.183833	0.377730812901941	0
46.151486	61.761781	0	0
46.144724	62.075886	0	0
46.142778	82.167778	0.458639208239161	0
46.140833	61.223333	0	0
46.115351	73.619264	0.878286107601166	0
46.095649	59.516262	0	0
46.086944	81.249444	1.4941082618905	0.330704457296358
46.08413	79.470396	1.67533505952841	0.403104474945155
46.071944	61.740556	0	0
46.057507	81.042771	1.17566012353269	0.149414035584415
46.018443	81.273503	0.167376817574106	0
46.010833	61.311667	0	0
46.004329	61.733394	0	0
45.998889	80.730833	0.871564810448246	0
45.979734	61.937545	0	0
45.970583	61.020186	0	0
45.952222	81.5625	0.374367016207644	0
45.895823	78.722189	0.502611186022768	0
45.852916	74.787469	1.47628745108422	0.322625143724158
45.846984	62.151245	0	0
45.83523	80.624174	0.552249978305154	0
45.826985	62.07152	0	0
45.823487	80.702911	0.590845700959145	0
45.819951	81.086878	0.421024012512007	0
45.808154	80.285249	0.364187139747112	0
45.803769	81.305977	0.592238717734499	0
45.801745	80.647234	0.216410973805944	0
45.79418	62.301246	0	0
45.788135	80.868947	1.20099216727216	0.167355102513846
45.783547	61.975975	0	0
45.783113	61.582172	0	0
45.771491	62.1891	0	0
45.770833	79.240833	0.971090799312566	0
45.76494	62.328654	0	0
45.763971	62.104668	0	0
45.763085	80.257958	2.40110174268439	0.583524520338728
45.762148	61.81948	0	0
45.753188	79.679434	0.966679687792753	0
45.747207	54.837315	0	0
45.739036	62.864068	0	0
45.7382	80.623994	0.616661183999251	0
45.731944	62.116389	0	0
45.723554	61.493355	0	0
45.717778	61.506389	0	0
45.694295	80.116536	1.73831610419036	0.424730635820829
45.676559	61.902888	0	0
45.666602	80.367912	1.48708648090873	0.327544152382502
45.650677	63.31734	0	0
45.65057	80.241573	2.27556757122742	0.560549195442873
45.644578	80.711257	0.673780889135989	0
45.643056	79.745	1.23607837119231	0.190989808327924
45.632858	79.879641	0.91560394282946	0
45.628056	61.931111	0	0
45.615637	79.461853	0.802228970527503	0
45.61043	63.272307	0	0
45.591389	61.645833	0	0
45.574273	78.527389	0.873208960451243	0
45.551944	79.2775	0.604872196165584	0
45.526141	80.61405	1.08096944549183	0.074904471934436
45.517623	80.333677	1.85817312439078	0.461837012453907
45.508056	79.749722	1.10596250867972	0.095810217659385
45.491061	61.747605	0	0
45.489765	64.08928	0	0
45.466389	55.068611	0	0
45.466206	79.189807	0.886232571695111	0
45.451084	79.977881	1.09489363557766	0.086669273155099
45.449712	78.315126	0.775134698383617	0
45.448333	56.105833	0	0
45.430537	74.32075	2.40835918268233	0.584779543188304
45.422778	73.682222	0.719970752114106	0
45.413659	79.916894	1.40879328841555	0.290172654694651
45.412154	79.587671	0.467875374599834	0
45.39708	79.505403	1.13316713579156	0.11751764729617
45.385162	75.24923	1.38847573333627	0.279785756430062
45.384636	64.257957	0	0
45.382845	78.727642	0.335043172659549	0
45.380712	80.139758	1.71293304609107	0.416206020263307
45.375096	74.133702	4.80027076947956	0.791678418151312
45.365833	64.125278	0	0
45.356389	61.879167	0	0
45.322946	55.188862	0	0
45.279444	80.105556	2.29363501935341	0.564010842369373
45.27737	79.356328	0.529792824380085	0
45.27501	77.884968	1.44304289656147	0.307019907458859
45.270976	77.990394	1.25490141165346	0.20312465129639
45.269054	68.926663	0	0
45.263586	61.756571	0	0
45.262222	64.212778	0	0
45.255573	79.412958	0.490033867739389	0
45.255116	77.98513	2.17244816726613	0.539689823183018
45.255116	77.98513	1.08209134495992	0.075863600002232
45.252115	82.492571	0.212550829972083	0
45.240278	55.865833	0	0
45.233077	78.67942	0.401826053413552	0
45.212927	78.799345	0.502183273344949	0
45.208444	55.398484	0	0
45.195833	62.8175	0	0
45.19169	64.129488	0	0
45.190556	64.515	0	0
45.186667	78.010833	0.923725044172154	0
45.146667	64.146111	0	0
45.140807	78.718578	0.37952704728028	0
45.124567	79.043516	0.394419592956573	0
45.114257	64.479041	0	0
45.104944	73.981366	0.740053128941386	0
45.090947	77.907255	1.0168296634322	0.016551113758223
45.080434	64.085866	0	0
45.07813	64.675853	0	0
45.076367	64.944512	0	0
45.073611	63.935833	0	0
45.068423	64.42136	0	0
45.068359	64.891556	0	0
45.068219	75.256534	1.65165082250611	0.394545150601105
45.066944	64.891944	0	0
45.060242	65.052957	0	0
45.054582	78.065341	1.20571972315104	0.17061985401832
45.054582	78.065341	1.36666439771039	0.268291468135608
45.052678	64.980822	0	0
45.051389	64.699167	0	0
45.050335	74.617292	1.24620412645868	0.197563241231044
45.042139	65.26804	0	0
45.035031	75.025676	2.37270195983276	0.578539565049086
45.034585	76.127387	0.820420208631291	0
45.03363	55.749285	0	0
45.028406	78.419439	0.181736914155455	0
45.023641	78.018009	1.54469660002924	0.352623680287072
45.018056	63.826667	0	0
45.017837	78.382096	0.181639446823593	0
45.016582	75.664369	0.890324381014525	0
45.005054	78.321792	0.351493475871965	0
44.9929	64.601131	0	0
44.984498	78.677579	0.508725262511122	0
44.971555	77.945083	0.382771377229896	0
44.95181	65.542502	0	0
44.939765	78.205334	1.03096732054591	0.030037150478751
44.938151	78.61953	0.720224141429816	0
44.93482	75.801712	1.4570008129164	0.313658584720792
44.934629	78.253996	0.563585064405	0
44.922657	65.360863	0	0
44.916664	64.712603	0	0
44.9091	78.48507	0.387650855670704	0
44.908966	65.100792	0	0
44.904593	78.054974	0.348977892900876	0
44.904444	65.346389	0	0
44.904261	65.522299	0	0
44.903935	78.300205	0.809994302791709	0
44.903935	78.300205	0.372884366889875	0
44.900615	78.22242	1.38587653730709	0.278435002627934
44.894444	52.681389	0	0
44.892222	64.574722	0	0
44.892222	55.981944	0	0
44.890961	65.475704	0	0
44.888292	64.96273	0	0
44.881791	77.960912	0.536731016724924	0
44.878668	64.240529	0	0
44.876822	64.294859	0	0
44.870626	64.764786	0	0
44.870325	78.621973	0.463425522662675	0
44.86342	78.765057	0.731310337420504	0
44.862806	64.400034	0	0
44.860034	78.278951	0.356032832198504	0
44.859765	78.171737	0.477360200872129	0
44.856519	78.682484	0.576412122238991	0
44.852487	64.451202	0	0
44.843816	70.168179	0.325034706892094	0
44.842557	65.502545	0	0
44.840556	63.194167	0	0
44.838664	78.285204	0.772075221749532	0
44.831667	54.546389	0	0
44.829453	76.226885	1.83307976592934	0.454470002568045
44.827958	65.119064	0	0
44.825	71.1375	0.231360449003062	0
44.825	71.1375	0.232360458519578	0
44.819039	52.834261	0	0
44.814167	52.0925	0	0
44.811667	69.423889	0	0
44.808859	65.590239	0	0
44.807222	64.625278	0	0
44.806717	76.274235	1.86942584373934	0.465076401212182
44.800271	69.169055	0	0
44.795	63.413333	0	0
44.773146	65.56594	0	0
44.772225	65.188009	0	0
44.764167	68.831111	0	0
44.761672	64.027341	0	0
44.75924	65.481965	0	0
44.739037	51.965527	0	0
44.703094	76.730983	1.24479089030988	0.196652218630025
44.693451	65.3866	0	0
44.687191	64.724982	0	0
44.675109	78.102702	0.716021131966266	0
44.66836	78.896067	0.657825456571584	0
44.664366	73.853706	0.550980323843311	0
44.662519	78.922549	0.856692799904217	0
44.661788	64.786193	0	0
44.631481	66.043969	0	0
44.626542	77.995039	0.915538649115193	0
44.623611	74.507778	1.31665206360537	0.240497905527361
44.565315	76.718146	1.58404894298296	0.368706374616888
44.557801	72.263608	0.373340051401027	0
44.555951	65.641245	0	0
44.55256	78.985683	0.753747074864189	0
44.544247	50.272409	0.027787524566894	0
44.510182	78.887434	0.642268893402893	0
44.507463	50.262833	0.043850972787153	0
44.504673	66.182624	0	0
44.494579	76.703702	0.519067418858175	0
44.494322	78.266438	0.676876016689404	0
44.472546	78.669287	0.597298955652167	0
44.467355	65.766479	0	0
44.444797	66.240511	0	0
44.434642	78.135194	0.680629467636956	0
44.423299	80.059179	0.2776841260581	0
44.395278	77.661667	0.253537201649386	0
44.388171	78.585825	0.739307717379339	0
44.388171	78.585825	0.330245984338929	0
44.3612	77.968521	0.260117430144028	0
44.351565	66.199512	0	0
44.348889	66.201111	0.55727355916755	0
44.340278	51.350833	0.050869800135099	0
44.338923	80.382958	0.508890815154251	0
44.338356	66.516654	0	0
44.333643	78.451634	0.612277842231767	0
44.328523	53.533563	0	0
44.326389	67.835556	0	0
44.312917	66.47932	0	0
44.298611	50.504444	0.051691844337057	0
44.2925	73.035556	0.471951363649489	0
44.287778	66.431111	0	0
44.285833	72.937222	0.418631451236145	0
44.28522	66.723176	0	0
44.283889	72.800556	0.523569885333474	0
44.279696	79.30118	0.301073297000957	0
44.267588	66.311218	0	0
44.262114	77.54518	0.57970348864933	0
44.25	73.185833	0.251873655056228	0
44.248333	66.791111	0	0
44.246111	73.333333	0.657632344667181	0
44.244444	78.243333	0.627509621601688	0
44.241944	51.818611	0	0
44.240323	66.622511	0	0
44.238333	66.652506	0	0
44.236693	66.840793	0	0
44.228658	73.799475	0.319358091037234	0
44.22508	79.836549	0.235191442047762	0
44.22508	79.836549	0.250753559867218	0
44.216423	80.020874	0.67821201922243	0
44.212992	80.208568	0.256638736110585	0
44.204483	66.499469	0	0
44.203255	80.143	0.296143442811699	0
44.19868	51.700201	0	0
44.198544	77.884187	0.659850122539548	0
44.196534	75.827152	0.994452361477961	0
44.190827	66.784531	0	0
44.17828	77.919392	0.677739461324383	0
44.177795	66.731387	0	0
44.177795	66.731387	0	0
44.171653	80.081816	0.311056605163393	0
44.171389	66.815	0	0
44.171111	66.690278	0	0
44.166106	80.003806	0.629904031395489	0
44.160441	76.098812	1.81972318462894	0.450465868409591
44.158895	78.753783	1.22204613629214	0.181700289128086
44.148611	51.943889	0	0
44.1475	52.455556	0	0
44.145488	66.702542	0	0
44.144444	68.113333	0	0
44.140278	68.475	0	0
44.138644	52.159752	0	0
44.136994	79.812843	0.219615596259957	0
44.136962	66.744224	0	0
44.135739	66.976744	0	0
44.11324	79.881285	0.340795040400253	0
44.103771	77.930791	0.785881958123593	0
44.088052	66.8652	0	0
44.087619	79.967874	0.324521694453565	0
44.079647	66.930471	0	0
44.068611	52.433333	0	0
44.065891	73.574043	0.36358199018616	0
44.065153	67.029753	0	0
44.063657	70.32613	0.2365313838401	0
44.062957	73.513982	0.111826311226435	0
44.055556	67.0675	0	0
44.041944	67.268889	0	0
44.032647	79.51992	0.200243602105434	0
44.02708	67.010916	0	0
43.979973	77.462607	0.529088017657514	0
43.976944	68.543056	0	0
43.967115	67.417197	0	0
43.952184	73.576388	0.309567194397953	0
43.939229	70.814607	0.31086758923463	0
43.932524	70.394061	0.206326646319988	0
43.899854	66.608946	0	0
43.899328	67.235665	0	0
43.890409	76.330281	2.039564519162	0.509699256579109
43.889064	66.918623	0	0
43.878116	70.522897	0.248764039710182	0
43.863403	68.757097	0	0
43.857358	67.443966	0	0
43.855213	77.062471	0.734024040559459	0
43.851709	51.032627	0.094300227231469	0
43.839812	73.542261	0.31933808451075	0
43.834675	73.768223	0.385907926177864	0
43.829173	73.951434	0.27597435024797	0
43.828458	67.492242	0	0
[truncated: 458 more rows]
